# Supplementary material for: Analysis of the infant gut microbiome reveals metabolic functional roles associated with healthy infants and infants with atopic dermatitis using metaproteomics
Source: PeerJ. 2020 Sep 25;8:e9988. doi: 10.7717/peerj.9988 (PMC7521340; doi:10.7717/peerj.9988)
Supplement: Supplemental Information 1 [file peerj-08-9988-s001.xlsx]

## Sheet: Index
Supplementary Information
Analysis of the infant gut microbiome reveals metabolic functional roles associated with healthy infants and infants with atopic dermatitis using metaproteomics
Amornthep Kingkaw1, Massalin Nakphaichit2, Narissara Suratannon3*, Sunee Nitisinprasert2, Chantha Wongoutong4, Pantipa Chatchatee3, Sucheewin Krobthong5, Sawanya Charoenlappanit6, Sittiruk Roytrakul6, Wanwipa Vongsangnak1,7*
1Department of Zoology, Faculty of Science, Kasetsart University, Bangkok, Thailand 2Department of Biotechnology, Faculty of Agro-Industry, Kasetsart University, Bangkok, Thailand 3Pediatric Allergy & Clinical Immunology Research Unit, Division of Allergy and Immunology, Department of Pediatrics, Faculty of Medicine, Chulalongkorn University, King Chulalongkorn Memorial Hospital, the Thai Red Cro…
*Correspondence and requests for materials should be addressed to wanwipa.v@ku.ac.th; narissara.su@chula.ac.th
Supplementary file 1: Protein concentration of fecal samples collected from 18 infants including healthy and patients with atopic dermatitis.
Supplementary file 2: Spectral counts per sample of healthy and atopic dermatitis groups under Wilcoxon rank-sum test.
Supplementary file 3: Hierarchical clustering dendrogram of 10 selected bacterial families.
Supplementary file 4: Total protein expression levels (PELs) of the healthy and atopic dermatitis samples at the bacterial family level.
Supplementary file 5: The Z-scores of the healthy and atopic dermatitis samples at the bacterial family level.
Supplementary file 6: List of assigned proteins with main functional categories based on KEGG Orthology (KO) database between healthy and atopic dermatitis samples.
Supplementary file 7: List of assigned proteins with metabolic functions based on KEGG Orthology (KO) database between healthy and atopic dermatitis samples.
Supplementary file 8: The number of proteins across bacterial families in each subfunctional category under Fisher's exact test and FDR correction.
Supplementary file 9: List of 130 significant proteins from differentially expressed proteins analysis under Wilcoxon rank-sum test and FDR correction.
Supplementary file 10: List of putative key proteins identified from reporter features analysis.

## Sheet: supp_file 1
Supplementary file 1: Protein concentration of fecal samples collected from 18 infants including healthy and patients with atopic dermatitis.
Sample No	Age (month)	Fresh weight (mg)	Protein concentration (µg)	Protein concentration (µg/mg FW)
H-01	12	167.7	2473.7	14.75
H-02	9	252.4	2073.5	8.22
H-03	12	339.3	665.1	1.96
H-04	9	152.7	1706.8	11.18
H-05	9	252.6	1828	7.24
H-06	12	90.7	1695	18.69
H-07	9	745.9	1235	1.66
H-08	12	47.6	237.5	4.99
H-09	12	466.4	372.6	0.8
H-10	12	503.5	136.4	0.27
H-11	12	320.4	1696.5	5.29
AD-01	9	250	2032	8.13
AD-02	9	170.1	1270	7.47
AD-03	12	201.6	1492.2	7.4
AD-04	12	159.9	372.6	2.33
AD-05	9	84.4	954.9	11.31
AD-06	12	431.6	724.2	1.68
AD-07	9	216.5	305.1	1.41

## Sheet: supp_file 2
Supplementary file 2: Spectral counts per sample of healthy and atopic dermatitis groups under Wilcoxon rank-sum test
	Spectral counts per sample of annotated proteins (proportion of spectral counts per sample)	Spectral counts per sample of unannotated proteins (proportion of spectral counts per sample)
Healthy
H-01	7504 (0.722)	2896 (0.278)
H-02	7856 (0.728)	2929 (0.272)
H-03	6707 (0.734)	2434 (0.266)
H-04	7100 (0.735)	2556 (0.265)
H-05	6043* (0.731)	2228* (0.269)
H-06	6772 (0.734)	2453 (0.266)
H-07	4940 (0.729)	1837 (0.271)
H-08	4735 (0.724)	1809 (0.276)
H-09	3864 (0.724)	1475 (0.276)
H-10	3125 (0.725)	1185 (0.275)
H-11	3656 (0.734)	1326 (0.266)
Atopic dermatitis
AD-01	7281 (0.727)	2741 (0.273)
AD-02	6817 (0.731)	2513 (0.269)
AD-03	6832 (0.727)	2563 (0.273)
AD-04	6039* (0.732)	2208* (0.268)
AD-05	5858 (0.736)	2105 (0.264)
AD-06	4632 (0.721)	1794 (0.279)
AD-07	4266 (0.729)	1586 (0.271)
* Median value
Wilcoxon rank-sum test (p-value >0.05)

## Sheet: supp_file 3
Supplementary file 3: Hierarchical clustering dendrogram of 10 selected bacterial families.

## Sheet: supp_file 4
Supplementary file 4: Total protein expression levels (PELs) of the healthy and atopic dermatitis groups at the bacterial family level.
	Healthy											Atopic dermatitis
Bacterial families	H-01	H-02	H-03	H-04	H-05	H-06	H-07	H-08	H-09	H-10	H-11	AD-01	AD-02	AD-03	AD-04	AD-05	AD-06	AD-07
Enterococcaceae	25524.9	26171.6	23126.6	23374.8	20635.7	22268.7	16573.7	15612.8	12723.4	9724.96	18477.1	24392.6	22909.9	22488.9	19790.1	19497.3	15291.7	15704.2
Prevotellaceae	27969.3	27187.3	24336.9	23960.1	20953.1	19279.6	16914.7	16370.8	13637.5	10534.3	6021.44	25461.3	22916.5	23367.5	20730.8	20055.5	15952.8	12780.6
Streptococcaceae	21728.7	21566.9	19128.4	19355.7	17285.8	18517.3	13716	13318	10832	8312.64	12991.6	20190.7	18407	20081.9	17523.2	16833.1	13340.6	13105.9
Erysipelotrichaceae	21529.2	21511	18564.8	18914.4	16419	19378.5	13353.4	12815.4	10025.5	8559.21	16030.1	20563.2	19231.8	17932.6	16232	15837.8	12377.5	13075.8
Lactobacillaceae	21742.2	21223.4	18840.4	18700	16550.5	18773.5	13117.5	12549.2	10307	8471.87	5171.58	19697.5	18269.5	18643.6	17446.1	15392.2	12711	10836.5
Enterobacteriaceae	19740.4	20223.5	16465.1	17604.5	16302.4	17124.8	11730.3	12460.3	9514.9	7787.48	4929.8	17632.6	16274.1	17162.6	15729.9	14531	11598.5	10045.5
Bifidobacteriaceae	13526.9	12515.6	13296.8	11170.2	9507.88	11215.6	8380.79	6483.91	7128.9	6027.85	4671.4	10469.6	9491.64	9770.11	9711.75	10863.6	7199.3	7937.62
Bacteroidaceae	8247.49	9555.66	7863.4	7845.9	6743.27	7245.47	5607.71	4413.6	3541.5	3349.01	1593.08	8291.15	7314.85	8475.56	7273.77	4868.36	4858.54	1647
Veillonellaceae	1246.37	1174.86	1078.14	1312.62	898.57	1130.15	816.6	843.06	809.34	672.63	896.04	1298.09	1224.46	945.19	958.08	1122.64	1038.69	893.85
Lachnospiraceae	431.81	757.54	668.39	505.25	361.49	453.68	226.32	333.84	170.47	85.75	105.73	433.45	388.93	398.22	402.05	164.48	368.19	79.96
Note: Protein expression levels are taken from log2-maximum peptide intensities.

## Sheet: supp_file 5
Supplementary file 5: The Z-scores of the healthy and atopic dermatitis groups at the bacterial family level.
	Healthy											Atopic dermatitis
Bacterial families	H-01	H-02	H-03	H-04	H-05	H-06	H-07	H-08	H-09	H-10	H-11	AD-01	AD-02	AD-03	AD-04	AD-05	AD-06	AD-07
Enterococcaceae	0.951442	1.033	1.03546	1.06012	1.05085	1.08887	1.0775	1.0184	1.01146	0.905693	1.7593	1.04627	1.09782	1.00937	0.95826	1.02993	1.01667	1.23663
Prevotellaceae	1.20001	1.1381	1.17805	1.12831	1.09218	0.71605	1.13377	1.14509	1.20192	1.12305	-0.164887	1.16336	1.0986	1.11294	1.08328	1.10577	1.13218	0.726954
Streptococcaceae	0.565399	0.556513	0.564462	0.591931	0.614635	0.620963	0.605951	0.634812	0.617374	0.526399	0.911894	0.585901	0.564384	0.725617	0.656991	0.667967	0.675715	0.783652
Erysipelotrichaceae	0.545114	0.550733	0.498069	0.540529	0.501765	0.728384	0.546131	0.550816	0.44932	0.592618	1.38128	0.626714	0.66209	0.47224	0.485389	0.532747	0.507428	0.778419
Lactobacillaceae	0.566776	0.520976	0.530533	0.515554	0.518892	0.652921	0.507202	0.506319	0.507965	0.569162	-0.296177	0.531861	0.548096	0.556065	0.646735	0.472195	0.565705	0.388031
Enterobacteriaceae	0.363206	0.417506	0.250712	0.387935	0.486576	0.447286	0.278305	0.49145	0.342933	0.385361	-0.333528	0.305637	0.311711	0.381479	0.41865	0.355199	0.371292	0.250134
Bifidobacteriaceae	-0.268649	-0.380086	-0.122528	-0.361606	-0.398195	-0.289758	-0.274395	-0.507497	-0.154218	-0.0872075	-0.373446	-0.479163	-0.491776	-0.489991	-0.381163	-0.143061	-0.397434	-0.11734
Bacteroidaceae	-0.805521	-0.686371	-0.762606	-0.748861	-0.758198	-0.784947	-0.731974	-0.853549	-0.901693	-0.80664	-0.848995	-0.717834	-0.749649	-0.642599	-0.705173	-0.957589	-0.806467	-1.214
Veillonellaceae	-1.51747	-1.55359	-1.56194	-1.50993	-1.51929	-1.5477	-1.52254	-1.45036	-1.47097	-1.52541	-0.956676	-1.48401	-1.47115	-1.53032	-1.54454	-1.46649	-1.47396	-1.3453
Lachnospiraceae	-1.60031	-1.59677	-1.61021	-1.60398	-1.58922	-1.63207	-1.61994	-1.53548	-1.60409	-1.68303	-1.07877	-1.57874	-1.57013	-1.5948	-1.61843	-1.59667	-1.59113	-1.48718
Note: Z-score = X-mean(X)/SD(X), where X is total protein expression levels at the bacterial family level.

## Sheet: supp_file 6
Supplementary file 6: List of assigned proteins with main functional categories based on KEGG Orthology (KO) database between healthy and atopic dermatitis groups.
Healthy		Atopic dermatitis
Protein IDs	Functional categories	Protein IDs	Functional categories
A0A011A6R7	Metabolism	A0A011A6L2	Metabolism
A0A015V828	Metabolism	A0A015ZCE4	Metabolism
A0A015VX14	Metabolism	A0A017NGX2	Metabolism
A0A015ZCE4	Metabolism	A0A023CWI5	Metabolism
A0A017NGX2	Metabolism	A0A059N213	Metabolism
A0A022NA01	Metabolism	A0A060C405	Metabolism
A0A022NBH9	Metabolism	A0A060C4J2	Metabolism
A0A022NBI5	Metabolism	A0A060CLB0	Metabolism
A0A022NCN6	Metabolism	A0A060RLM6	Metabolism
A0A022NCS0	Metabolism	A0A076JHZ3	Metabolism
A0A023CUH8	Metabolism	A0A080N420	Metabolism
A0A023CUP8	Metabolism	A0A080N6F9	Metabolism
A0A023CWG5	Metabolism	A0A081BGG7	Metabolism
A0A023CWI5	Metabolism	A0A081NQ88	Metabolism
A0A059N213	Metabolism	A0A081QCS0	Metabolism
A0A059N5W6	Metabolism	A0A081QWY9	Metabolism
A0A060BK19	Metabolism	A0A086BP03	Metabolism
A0A060BW25	Metabolism	A0A086BPF6	Metabolism
A0A060C0Z2	Metabolism	A0A086YWH3	Metabolism
A0A060C4J2	Metabolism	A0A086YYB2	Metabolism
A0A060C647	Metabolism	A0A086YYB6	Metabolism
A0A060CAY7	Metabolism	A0A086Z1X6	Metabolism
A0A060CGW9	Metabolism	A0A086ZHS0	Metabolism
A0A060CHH1	Metabolism	A0A086ZJ80	Metabolism
A0A060CLB0	Metabolism	A0A087A2U2	Metabolism
A0A060RLM6	Metabolism	A0A087AT98	Metabolism
A0A061CV09	Metabolism	A0A087ATA3	Metabolism
A0A064BY33	Metabolism	A0A087AW20	Metabolism
A0A064CZ33	Metabolism	A0A087AXT9	Metabolism
A0A064DNC7	Metabolism	A0A087AY64	Metabolism
A0A064E619	Metabolism	A0A087AZH6	Metabolism
A0A068AYZ4	Metabolism	A0A087B479	Metabolism
A0A069D2H4	Metabolism	A0A087B491	Metabolism
A0A069D3Q7	Metabolism	A0A087B9U6	Metabolism
A0A069QL45	Metabolism	A0A087BAK9	Metabolism
A0A069QLN1	Metabolism	A0A087BBP5	Metabolism
A0A069QU50	Metabolism	A0A087BE05	Metabolism
A0A071LWL4	Metabolism	A0A087BIQ7	Metabolism
A0A071LXK8	Metabolism	A0A087BJM1	Metabolism
A0A072EFI9	Metabolism	A0A087BMQ8	Metabolism
A0A072MW28	Metabolism	A0A087BNM1	Metabolism
A0A072N901	Metabolism	A0A087BQI9	Metabolism
A0A073JLJ4	Metabolism	A0A087CDP6	Metabolism
A0A076JEY1	Metabolism	A0A087CE00	Metabolism
A0A076JHY2	Metabolism	A0A087CI15	Metabolism
A0A076JKQ9	Metabolism	A0A087CLX1	Metabolism
A0A076JL66	Metabolism	A0A087CR21	Metabolism
A0A076JQR0	Metabolism	A0A087CVY1	Metabolism
A0A078LDC6	Metabolism	A0A087CZM7	Metabolism
A0A080N201	Metabolism	A0A087D0L6	Metabolism
A0A080N221	Metabolism	A0A087D3G2	Metabolism
A0A080N2C6	Metabolism	A0A087D3W1	Metabolism
A0A080N2N1	Metabolism	A0A087D5F8	Metabolism
A0A080N2Y0	Metabolism	A0A087D7V3	Metabolism
A0A080N312	Metabolism	A0A087D953	Metabolism
A0A080N330	Metabolism	A0A087DCJ7	Metabolism
A0A080N3H9	Metabolism	A0A087DGU0	Metabolism
A0A080N417	Metabolism	A0A087DID7	Metabolism
A0A080N4K9	Metabolism	A0A087DJ48	Metabolism
A0A080N4R1	Metabolism	A0A087DNB4	Metabolism
A0A081BG75	Metabolism	A0A087E1N9	Metabolism
A0A081BGG7	Metabolism	A0A087E6N4	Metabolism
A0A081BIU6	Metabolism	A0A087E9Y1	Metabolism
A0A081BJF2	Metabolism	A0A087EB34	Metabolism
A0A081NP85	Metabolism	A0A087EBM1	Metabolism
A0A081PNP1	Metabolism	A0A087VVQ4	Metabolism
A0A081PWW7	Metabolism	A0A088G8W3	Metabolism
A0A081QCS0	Metabolism	A0A089PG49	Metabolism
A0A081QPQ8	Metabolism	A0A090AJQ1	Metabolism
A0A081QWY9	Metabolism	A0A090BWE6	Metabolism
A0A083XAQ5	Metabolism	A0A091BZ47	Metabolism
A0A083XCJ9	Metabolism	A0A091BZU7	Metabolism
A0A083XI42	Metabolism	A0A091C0G9	Metabolism
A0A083XV56	Metabolism	A0A091C0V6	Metabolism
A0A083XY91	Metabolism	A0A091C672	Metabolism
A0A084AA80	Metabolism	A0A094Z802	Metabolism
A0A084ZMS3	Metabolism	A0A096AQ84	Metabolism
A0A085AB72	Metabolism	A0A098YV43	Metabolism
A0A086BNF2	Metabolism	A0A0A6RX49	Metabolism
A0A086BNN3	Metabolism	A0A0A6S5L7	Metabolism
A0A086BNY2	Metabolism	A0A0A6S7H0	Metabolism
A0A086BPC1	Metabolism	A0A0A6S8C9	Metabolism
A0A086YVU0	Metabolism	A0A0A7I3A6	Metabolism
A0A086YWG3	Metabolism	A0A0A7I458	Metabolism
A0A086YYA2	Metabolism	A0A0A7I4R1	Metabolism
A0A086YYF2	Metabolism	A0A0A8J3X4	Metabolism
A0A086Z0Z3	Metabolism	A0A0B4ZKK4	Metabolism
A0A086Z0Z8	Metabolism	A0A0C1RZT6	Metabolism
A0A086Z122	Metabolism	A0A0D0Y7S2	Metabolism
A0A086ZEU8	Metabolism	A0A0D1A9R7	Metabolism
A0A086ZFX3	Metabolism	A0A0D6A366	Metabolism
A0A086ZFX8	Metabolism	A0A0D6DW58	Metabolism
A0A086ZH52	Metabolism	A0A0D9NIJ5	Metabolism
A0A086ZJ52	Metabolism	A0A0E2C367	Metabolism
A0A086ZJC2	Metabolism	A0A0E2LY82	Metabolism
A0A086ZJT9	Metabolism	A0A0E3WEL6	Metabolism
A0A086ZKB8	Metabolism	A0A0E3WER6	Metabolism
A0A086ZLL4	Metabolism	A0A0E3WFN0	Metabolism
A0A086ZN07	Metabolism	A0A0E4CTS0	Metabolism
A0A086ZPW1	Metabolism	A0A0E4H3R6	Metabolism
A0A086ZQ13	Metabolism	A0A0E4H4C8	Metabolism
A0A086ZQA5	Metabolism	A0A0E4H564	Metabolism
A0A086ZQZ5	Metabolism	A0A0E4H6X2	Metabolism
A0A086ZR25	Metabolism	A0A0F0QAS4	Metabolism
A0A087A049	Metabolism	A0A0F2D227	Metabolism
A0A087A151	Metabolism	A0A0F3H5P4	Metabolism
A0A087A1Z7	Metabolism	A0A0F4KSE9	Metabolism
A0A087A313	Metabolism	A0A0F4KSY9	Metabolism
A0A087A9C5	Metabolism	A0A0F4KTR6	Metabolism
A0A087ABA0	Metabolism	A0A0F4L1F9	Metabolism
A0A087AD97	Metabolism	A0A0F4LGZ4	Metabolism
A0A087ADV0	Metabolism	A0A0F4LJ65	Metabolism
A0A087ADW0	Metabolism	A0A0F5MN59	Metabolism
A0A087AE21	Metabolism	A0A0G9FD38	Metabolism
A0A087AEG8	Metabolism	A0A0H3H260	Metabolism
A0A087AG38	Metabolism	A0A0H4QYG8	Metabolism
A0A087AHK0	Metabolism	A0A0I9WRB4	Metabolism
A0A087AIS3	Metabolism	A0A0J8VNC9	Metabolism
A0A087ALX8	Metabolism	A0A0J8Z1Q5	Metabolism
A0A087AMC6	Metabolism	A0A0J9BPP1	Metabolism
A0A087AN88	Metabolism	A0A0K1NK32	Metabolism
A0A087AQJ9	Metabolism	A0A0K1NL34	Metabolism
A0A087ARM1	Metabolism	A0A0K1NM16	Metabolism
A0A087ASY2	Metabolism	A0A0K2NZ67	Metabolism
A0A087AY64	Metabolism	A0A0K2P344	Metabolism
A0A087AYL5	Metabolism	A0A0K2P5H9	Metabolism
A0A087AZG3	Metabolism	A0A0K4HYF5	Metabolism
A0A087B3J2	Metabolism	A0A0L0ALP9	Metabolism
A0A087B437	Metabolism	A0A0L0AUB2	Metabolism
A0A087B482	Metabolism	A0A0L0AWJ1	Metabolism
A0A087B4P1	Metabolism	A0A0L7CWB4	Metabolism
A0A087B5R2	Metabolism	A0A0M3F891	Metabolism
A0A087B6K0	Metabolism	A0A0M6W8D2	Metabolism
A0A087B8Q8	Metabolism	A0A0N0KTI1	Metabolism
A0A087BA45	Metabolism	A0A0N1CP78	Metabolism
A0A087BA62	Metabolism	A0A0N1CVI8	Metabolism
A0A087BAN6	Metabolism	A0A0N1LZW1	Metabolism
A0A087BBJ0	Metabolism	A0A0P0GRQ7	Metabolism
A0A087BBK3	Metabolism	A0A0P0L4L1	Metabolism
A0A087BBW6	Metabolism	A0A0P0M3D0	Metabolism
A0A087BCH1	Metabolism	A0A0P0NAN6	Metabolism
A0A087BCL0	Metabolism	A0A0P6S6Y6	Metabolism
A0A087BDC9	Metabolism	A0A0P6SQU8	Metabolism
A0A087BDI1	Metabolism	A0A0R1ET44	Metabolism
A0A087BDU7	Metabolism	A0A0R1GJL9	Metabolism
A0A087BE05	Metabolism	A0A0R1GK96	Metabolism
A0A087BEN0	Metabolism	A0A0R1GZU9	Metabolism
A0A087BEN7	Metabolism	A0A0R1H2M0	Metabolism
A0A087BEU2	Metabolism	A0A0R1HLH6	Metabolism
A0A087BEY5	Metabolism	A0A0R1I0J1	Metabolism
A0A087BF00	Metabolism	A0A0R1IZY0	Metabolism
A0A087BF19	Metabolism	A0A0R1K6G9	Metabolism
A0A087BF99	Metabolism	A0A0R1KII6	Metabolism
A0A087BGQ2	Metabolism	A0A0R1LMC1	Metabolism
A0A087BHW5	Metabolism	A0A0R1LQJ2	Metabolism
A0A087BJ07	Metabolism	A0A0R1LTD9	Metabolism
A0A087BJW9	Metabolism	A0A0R1M912	Metabolism
A0A087BK10	Metabolism	A0A0R1MXT3	Metabolism
A0A087BKH9	Metabolism	A0A0R1MYU5	Metabolism
A0A087BMA4	Metabolism	A0A0R1N3E7	Metabolism
A0A087BMF5	Metabolism	A0A0R1PBR5	Metabolism
A0A087BML2	Metabolism	A0A0R1PFS0	Metabolism
A0A087BN14	Metabolism	A0A0R1PFT3	Metabolism
A0A087BN24	Metabolism	A0A0R1PJ09	Metabolism
A0A087BN38	Metabolism	A0A0R1Q884	Metabolism
A0A087BNC4	Metabolism	A0A0R1QTI1	Metabolism
A0A087BNT5	Metabolism	A0A0R1QWT2	Metabolism
A0A087BNY2	Metabolism	A0A0R1RH21	Metabolism
A0A087BP52	Metabolism	A0A0R1SHY8	Metabolism
A0A087BPK7	Metabolism	A0A0R1SK69	Metabolism
A0A087BPL1	Metabolism	A0A0R1TJL7	Metabolism
A0A087BPY1	Metabolism	A0A0R1TSC2	Metabolism
A0A087BSE2	Metabolism	A0A0R1U414	Metabolism
A0A087BTA8	Metabolism	A0A0R1U488	Metabolism
A0A087C0A1	Metabolism	A0A0R1U4W5	Metabolism
A0A087C7J9	Metabolism	A0A0R1U8C8	Metabolism
A0A087CCW3	Metabolism	A0A0R1U9B2	Metabolism
A0A087CCX8	Metabolism	A0A0R1UAN7	Metabolism
A0A087CD01	Metabolism	A0A0R1UDQ7	Metabolism
A0A087CD15	Metabolism	A0A0R1UMK1	Metabolism
A0A087CD94	Metabolism	A0A0R1UXS1	Metabolism
A0A087CDH8	Metabolism	A0A0R1VDI7	Metabolism
A0A087CDR2	Metabolism	A0A0R1VL09	Metabolism
A0A087CFE3	Metabolism	A0A0R1VQF3	Metabolism
A0A087CFR8	Metabolism	A0A0R1VZ47	Metabolism
A0A087CG44	Metabolism	A0A0R1VZP2	Metabolism
A0A087CGE9	Metabolism	A0A0R1W528	Metabolism
A0A087CGK0	Metabolism	A0A0R1W5H4	Metabolism
A0A087CGL8	Metabolism	A0A0R1WC52	Metabolism
A0A087CGL9	Metabolism	A0A0R1WD65	Metabolism
A0A087CGR1	Metabolism	A0A0R1X7E1	Metabolism
A0A087CI02	Metabolism	A0A0R1XSU9	Metabolism
A0A087CLX5	Metabolism	A0A0R1XU31	Metabolism
A0A087CM38	Metabolism	A0A0R1XVE9	Metabolism
A0A087CQ71	Metabolism	A0A0R1Y222	Metabolism
A0A087CQD4	Metabolism	A0A0R1YH54	Metabolism
A0A087CR68	Metabolism	A0A0R1YM30	Metabolism
A0A087CSB2	Metabolism	A0A0R1Z3A0	Metabolism
A0A087CSW5	Metabolism	A0A0R2ACQ2	Metabolism
A0A087CTT0	Metabolism	A0A0R2B222	Metabolism
A0A087CUB9	Metabolism	A0A0R2B635	Metabolism
A0A087CUM4	Metabolism	A0A0R2BQ67	Metabolism
A0A087CV46	Metabolism	A0A0R2CC67	Metabolism
A0A087CVH8	Metabolism	A0A0R2CGY9	Metabolism
A0A087CWN2	Metabolism	A0A0R2CKQ9	Metabolism
A0A087CWN8	Metabolism	A0A0R2CQV5	Metabolism
A0A087CX01	Metabolism	A0A0R2CSY7	Metabolism
A0A087CXC9	Metabolism	A0A0R2CVD0	Metabolism
A0A087CZN2	Metabolism	A0A0R2CXN5	Metabolism
A0A087CZN6	Metabolism	A0A0R2DFD8	Metabolism
A0A087D0E6	Metabolism	A0A0R2E2G7	Metabolism
A0A087D0G1	Metabolism	A0A0R2EGM0	Metabolism
A0A087D0L6	Metabolism	A0A0R2EGS1	Metabolism
A0A087D0U3	Metabolism	A0A0R2EH16	Metabolism
A0A087D129	Metabolism	A0A0R2ES70	Metabolism
A0A087D193	Metabolism	A0A0R2F3Y2	Metabolism
A0A087D5F8	Metabolism	A0A0R2FJQ4	Metabolism
A0A087D631	Metabolism	A0A0R2GVT0	Metabolism
A0A087D953	Metabolism	A0A0R2H2S7	Metabolism
A0A087DBJ9	Metabolism	A0A0R2H441	Metabolism
A0A087DDM4	Metabolism	A0A0R2HCE7	Metabolism
A0A087DDY3	Metabolism	A0A0R2HIH3	Metabolism
A0A087DEG3	Metabolism	A0A0R2HNP9	Metabolism
A0A087DF68	Metabolism	A0A0R2I170	Metabolism
A0A087DFU3	Metabolism	A0A0R2ITZ9	Metabolism
A0A087DG27	Metabolism	A0A0R2JXE4	Metabolism
A0A087DG70	Metabolism	A0A0R2JZD2	Metabolism
A0A087DG81	Metabolism	A0A0R2KUE5	Metabolism
A0A087DI19	Metabolism	A0A0R2L7P9	Metabolism
A0A087DJE8	Metabolism	A0A0R2LB59	Metabolism
A0A087DJY6	Metabolism	A0A0R2LER1	Metabolism
A0A087DNG1	Metabolism	A0A0R2LER3	Metabolism
A0A087DR30	Metabolism	A0A0R2LH57	Metabolism
A0A087DWC3	Metabolism	A0A0R2LIB9	Metabolism
A0A087E1K0	Metabolism	A0A0R2LME9	Metabolism
A0A087E1N9	Metabolism	A0A0R2LQF9	Metabolism
A0A087E2J9	Metabolism	A0A0R2M711	Metabolism
A0A087E3H3	Metabolism	A0A0R2MS98	Metabolism
A0A087E3K8	Metabolism	A0A0R2MSC6	Metabolism
A0A087E405	Metabolism	A0A0R2NHN9	Metabolism
A0A087E4T8	Metabolism	A0A0R2NR07	Metabolism
A0A087E5A5	Metabolism	A0A0S2KI90	Metabolism
A0A087E7A0	Metabolism	A0A0S2KJE0	Metabolism
A0A087E7D0	Metabolism	A0A0S2KKR3	Metabolism
A0A087E7E1	Metabolism	A0A0S2KLL2	Metabolism
A0A087E7I7	Metabolism	A0A0S2KM66	Metabolism
A0A087E7P0	Metabolism	A0A0S3K6L3	Metabolism
A0A087E7Z5	Metabolism	A0A0S3K7K3	Metabolism
A0A087EA41	Metabolism	A0A0S3KEG6	Metabolism
A0A087EAB9	Metabolism	A0A0S3UNS1	Metabolism
A0A087EAC1	Metabolism	A0A0S8K0J2	Metabolism
A0A087EAC2	Metabolism	A0A0T7ANC7	Metabolism
A0A087EAD1	Metabolism	A0A0T8U4M4	Metabolism
A0A087EAJ5	Metabolism	A0A0U0KQ26	Metabolism
A0A087EAZ6	Metabolism	A0A0U2NPN3	Metabolism
A0A087EB20	Metabolism	A0A0U2X217	Metabolism
A0A087EBC1	Metabolism	A0A0U5JXZ8	Metabolism
A0A087EBK8	Metabolism	A0A0X8G443	Metabolism
A0A087EBN8	Metabolism	A0A0X8GYG5	Metabolism
A0A087ECL6	Metabolism	A0A0X8GYH5	Metabolism
A0A087EDW9	Metabolism	A0A0Y2CRH0	Metabolism
A0A087EE26	Metabolism	A0A0Z8FVB2	Metabolism
A0A087EFG7	Metabolism	A0A0Z8MBV2	Metabolism
A0A087EGK6	Metabolism	A0A0Z8VVL1	Metabolism
A0A087EH79	Metabolism	A0A0Z8WXF4	Metabolism
A0A087EI35	Metabolism	A0A109DD29	Metabolism
A0A087EJ87	Metabolism	A0A111BGV8	Metabolism
A0A087EJT0	Metabolism	A0A116L8H2	Metabolism
A0A087EJX4	Metabolism	A0A116LF04	Metabolism
A0A087EK79	Metabolism	A0A116MLJ4	Metabolism
A0A087VTK9	Metabolism	A0A116NIA2	Metabolism
A0A087VV09	Metabolism	A0A121AGJ5	Metabolism
A0A087VV65	Metabolism	A0A121AKE5	Metabolism
A0A087VW89	Metabolism	A0A121ALR2	Metabolism
A0A088G8R2	Metabolism	A0A126SUK7	Metabolism
A0A089PG49	Metabolism	A0A126SUX3	Metabolism
A0A090ARC3	Metabolism	A0A132P8J4	Metabolism
A0A090BWE6	Metabolism	A0A133KU52	Metabolism
A0A090NAF6	Metabolism	A0A133KWG3	Metabolism
A0A090NCG1	Metabolism	A0A133LVH1	Metabolism
A0A090NJN1	Metabolism	A0A133NNR8	Metabolism
A0A090V2P6	Metabolism	A0A133P161	Metabolism
A0A091BTJ8	Metabolism	A0A133Q6E4	Metabolism
A0A091BZ33	Metabolism	A0A133QDH5	Metabolism
A0A091BZ47	Metabolism	A0A134BFZ4	Metabolism
A0A091BZL6	Metabolism	A0A134BJ55	Metabolism
A0A091C129	Metabolism	A0A134BR65	Metabolism
A0A091C141	Metabolism	A0A134BRG9	Metabolism
A0A091C2P0	Metabolism	A0A134C1H5	Metabolism
A0A091C2Y5	Metabolism	A0A135ZC44	Metabolism
A0A091C3K4	Metabolism	A0A137STE6	Metabolism
A0A091C572	Metabolism	A0A139MYC5	Metabolism
A0A091C672	Metabolism	A0A139NFP8	Metabolism
A0A091C7B2	Metabolism	A0A139NI56	Metabolism
A0A091C7U5	Metabolism	A0A139NIS2	Metabolism
A0A091C878	Metabolism	A0A139NMY7	Metabolism
A0A091C8A7	Metabolism	A0A139NNU1	Metabolism
A0A091C8U2	Metabolism	A0A139NQU7	Metabolism
A0A091C8W3	Metabolism	A0A139NVH4	Metabolism
A0A091C8Y9	Metabolism	A0A139P3U1	Metabolism
A0A091CAF4	Metabolism	A0A139PE37	Metabolism
A0A091CD37	Metabolism	A0A139PG84	Metabolism
A0A091CED2	Metabolism	A0A139QAC1	Metabolism
A0A094Z802	Metabolism	A0A139QXF7	Metabolism
A0A095Y3L3	Metabolism	A0A139R1Y8	Metabolism
A0A095Z0H7	Metabolism	A0A139RFN7	Metabolism
A0A095ZDT1	Metabolism	A0A139RLD4	Metabolism
A0A095ZIB6	Metabolism	A0A139RNB2	Metabolism
A0A096ACY5	Metabolism	A0A140DT68	Metabolism
A0A096AEP5	Metabolism	A0A140DYV5	Metabolism
A0A096AGJ3	Metabolism	A0A156C2D2	Metabolism
A0A096AI91	Metabolism	A0A166U594	Metabolism
A0A096AK54	Metabolism	A0A168G2W2	Metabolism
A0A096AQ84	Metabolism	A0A172Q5E6	Metabolism
A0A096ATJ2	Metabolism	A0A172QAG7	Metabolism
A0A096AVX6	Metabolism	A0A173M338	Metabolism
A0A096CGT1	Metabolism	A0A173WNI0	Metabolism
A0A096D3R8	Metabolism	A0A173Z7C8	Metabolism
A0A098CRG6	Metabolism	A0A174NVE1	Metabolism
A0A098CSH2	Metabolism	A0A174T6W4	Metabolism
A0A098YV43	Metabolism	A0A174TFT3	Metabolism
A0A099BVZ3	Metabolism	A0A174UFD2	Metabolism
A0A099I283	Metabolism	A0A174UPS5	Metabolism
A0A099I8J2	Metabolism	A0A174V4T1	Metabolism
A0A0A0DGX5	Metabolism	A0A174WDG6	Metabolism
A0A0A0DHB6	Metabolism	A0A174Y8S8	Metabolism
A0A0A0DHK7	Metabolism	A0A176TJS6	Metabolism
A0A0A1GW21	Metabolism	A0A176TKK5	Metabolism
A0A0A1GWX4	Metabolism	A0A179C9K6	Metabolism
A0A0A1GY51	Metabolism	A0A179CSA5	Metabolism
A0A0A1GYT7	Metabolism	A0A179EQM1	Metabolism
A0A0A1RQ42	Metabolism	A0A179YIB2	Metabolism
A0A0A3YJ17	Metabolism	A0A181XC51	Metabolism
A0A0A3YSE3	Metabolism	A0A193SD34	Metabolism
A0A0A3YSJ0	Metabolism	A0A198GLC8	Metabolism
A0A0A3YUK5	Metabolism	A0A198H0B3	Metabolism
A0A0A3Z2X3	Metabolism	A0A199QLS8	Metabolism
A0A0A3Z3B7	Metabolism	A0A1A7UKH0	Metabolism
A0A0A3Z817	Metabolism	A0A1A7UL88	Metabolism
A0A0A3Z8Q8	Metabolism	A0A1A9F7F8	Metabolism
A0A0A6RWB6	Metabolism	A0A1A9FH53	Metabolism
A0A0A6RX49	Metabolism	A0A1B7HRT6	Metabolism
A0A0A6S137	Metabolism	A0A1B7IE90	Metabolism
A0A0A6S282	Metabolism	A0A1B7K7D1	Metabolism
A0A0A6S3N3	Metabolism	A0A1B7L9X2	Metabolism
A0A0A6S7H0	Metabolism	A0A1B8WWM5	Metabolism
A0A0A6UUW9	Metabolism	A0A1C0BSF4	Metabolism
A0A0A6UV23	Metabolism	A0A1C0BSQ2	Metabolism
A0A0A7I4R7	Metabolism	A0A1C0BTF0	Metabolism
A0A0A7I568	Metabolism	A0A1C0BV48	Metabolism
A0A0A7I9I5	Metabolism	A0A1C0BV62	Metabolism
A0A0A8J3X4	Metabolism	A0A1C0BV95	Metabolism
A0A0B2XGX1	Metabolism	A0A1C0BW67	Metabolism
A0A0B2XQ09	Metabolism	A0A1C0BWM4	Metabolism
A0A0B4ZKK4	Metabolism	A0A1C0BX83	Metabolism
A0A0C1RZT6	Metabolism	A0A1C3SX67	Metabolism
A0A0C1S9B3	Metabolism	A0A1C3SZ36	Metabolism
A0A0C1S9M5	Metabolism	A0A1C4A2H7	Metabolism
A0A0C1V7W0	Metabolism	A0A1C4ASK0	Metabolism
A0A0C3AFD8	Metabolism	A0A1C4CXP1	Metabolism
A0A0C9PVC5	Metabolism	A0A1C4ESH5	Metabolism
A0A0D0HFU3	Metabolism	A0A1C4F4L5	Metabolism
A0A0D0Y7S2	Metabolism	A0A1C4GZ82	Metabolism
A0A0D0YUD2	Metabolism	A0A1C4H1G2	Metabolism
A0A0D1A819	Metabolism	A0A1C4H233	Metabolism
A0A0D1A845	Metabolism	A0A1C4H2Y0	Metabolism
A0A0D1A999	Metabolism	A0A1C5R2K2	Metabolism
A0A0D1ABD5	Metabolism	A0A1C5TVV0	Metabolism
A0A0D4CN47	Metabolism	A0A1C6A4P8	Metabolism
A0A0D5WQH1	Metabolism	A0A1C7C5L9	Metabolism
A0A0D5X132	Metabolism	A0A1D3DK67	Metabolism
A0A0D6A0U3	Metabolism	A0A1E1G9Y5	Metabolism
A0A0D6A366	Metabolism	A0A1E5G7P4	Metabolism
A0A0D6DVT1	Metabolism	A0A1E5G971	Metabolism
A0A0D6DW58	Metabolism	A0A1E5GEA5	Metabolism
A0A0D6DYK7	Metabolism	A0A1E5GHL3	Metabolism
A0A0D8L5Y5	Metabolism	A0A1E5GL90	Metabolism
A0A0D8W4U6	Metabolism	A0A1E5GND4	Metabolism
A0A0D9NIJ5	Metabolism	A0A1E5GR86	Metabolism
A0A0E1CL52	Metabolism	A0A1E5GWR3	Metabolism
A0A0E2AUX8	Metabolism	A0A1E5GXD3	Metabolism
A0A0E2C557	Metabolism	A0A1E5GY93	Metabolism
A0A0E2ENK4	Metabolism	A0A1E5H1T3	Metabolism
A0A0E2IQM5	Metabolism	A0A1E5H6Y7	Metabolism
A0A0E2LY82	Metabolism	A0A1E5HAQ2	Metabolism
A0A0E3U3J6	Metabolism	A0A1E5HCY8	Metabolism
A0A0E3U440	Metabolism	A0A1E5HEH9	Metabolism
A0A0E3WEL6	Metabolism	A0A1E5KSK0	Metabolism
A0A0E3WFD4	Metabolism	A0A1E5KT70	Metabolism
A0A0E3WFN0	Metabolism	A0A1E5KY63	Metabolism
A0A0E3XTX6	Metabolism	A0A1E5KY76	Metabolism
A0A0E3XUL8	Metabolism	A0A1E5KZE5	Metabolism
A0A0E3Y7I0	Metabolism	A0A1E5L0T2	Metabolism
A0A0E3Y7N4	Metabolism	A0A1E8GMG2	Metabolism
A0A0E3Y7V0	Metabolism	A0A1F0K757	Metabolism
A0A0E3Y804	Metabolism	A0A1F0ZSW6	Metabolism
A0A0E3Y9R5	Metabolism	A0A1F1B1I3	Metabolism
A0A0E4CT64	Metabolism	A0A1F1B3J0	Metabolism
A0A0E4CTS0	Metabolism	A0A1F2GA61	Metabolism
A0A0E4CTV9	Metabolism	A0A1G6BIC8	Metabolism
A0A0E4H330	Metabolism	A0A1G7V554	Metabolism
A0A0E4H3R6	Metabolism	A0A1G7WJ47	Metabolism
A0A0E4H4B1	Metabolism	A0A1G8GQ23	Metabolism
A0A0E4H564	Metabolism	A0A1G9I4R8	Metabolism
A0A0E4H5R4	Metabolism	A0A1H0CN99	Metabolism
A0A0E4H6D2	Metabolism	A0A1H0DQP7	Metabolism
A0A0E4H761	Metabolism	A0A1H0EVM7	Metabolism
A0A0F0QAS4	Metabolism	A0A1H0EZ12	Metabolism
A0A0F2CXV3	Metabolism	A0A1H0G0Y7	Metabolism
A0A0F2D227	Metabolism	A0A1H0GKR9	Metabolism
A0A0F2D2B1	Metabolism	A0A1H0JCL6	Metabolism
A0A0F2D4S3	Metabolism	A0A1H2Q6H8	Metabolism
A0A0F2DDV7	Metabolism	A0A1H2QM37	Metabolism
A0A0F3H135	Metabolism	A0A1H2U656	Metabolism
A0A0F3H5P4	Metabolism	A0A1H3YY32	Metabolism
A0A0F3HQI5	Metabolism	A0A1H3ZAZ5	Metabolism
A0A0F4KRQ2	Metabolism	A0A1H4BLW3	Metabolism
A0A0F4KS51	Metabolism	A0A1H4C946	Metabolism
A0A0F4KS97	Metabolism	A0A1H4DBG6	Metabolism
A0A0F4KSY9	Metabolism	A0A1H4DIH2	Metabolism
A0A0F4KT68	Metabolism	A0A1H4EL45	Metabolism
A0A0F4KVQ6	Metabolism	A0A1H6QJS4	Metabolism
A0A0F4KYN6	Metabolism	A0A1H6RNL9	Metabolism
A0A0F4L171	Metabolism	A0A1H6UI13	Metabolism
A0A0F4L1C5	Metabolism	A0A1H6UUV1	Metabolism
A0A0F4L1D4	Metabolism	A0A1H6WJE0	Metabolism
A0A0F4LDS0	Metabolism	A0A1H7W7G2	Metabolism
A0A0F4LGL1	Metabolism	A0A1H7YRH2	Metabolism
A0A0F4LGZ4	Metabolism	A0A1H7Z8W2	Metabolism
A0A0F4LJ65	Metabolism	A0A1H7ZCV0	Metabolism
A0A0F4LLN7	Metabolism	A0A1H8CUY5	Metabolism
A0A0F4LP07	Metabolism	A0A1I0F3W5	Metabolism
A0A0F4LQW7	Metabolism	A0A1I0HEL4	Metabolism
A0A0F4LSH9	Metabolism	A0A1I0HZ92	Metabolism
A0A0F4LU55	Metabolism	A0A1I0M0P5	Metabolism
A0A0F4LUS7	Metabolism	A0A1I0MEN8	Metabolism
A0A0F4LVS4	Metabolism	A0A1I0MGP8	Metabolism
A0A0F4M2R1	Metabolism	A0A1I0NBA2	Metabolism
A0A0F4M372	Metabolism	A0A1I0PI00	Metabolism
A0A0F4M4H2	Metabolism	A0A1I0QCE7	Metabolism
A0A0F5MN59	Metabolism	A0A1I0QGK2	Metabolism
A0A0F7PVZ7	Metabolism	A0A1I2LSZ6	Metabolism
A0A0F7PXQ9	Metabolism	A0A1I2MHD9	Metabolism
A0A0F7QXK8	Metabolism	A0A1I2MRZ8	Metabolism
A0A0G3S4P5	Metabolism	A0A1I2RZC5	Metabolism
A0A0G8G9F9	Metabolism	A0A1I2SG15	Metabolism
A0A0G9FD38	Metabolism	A0A1I4UQA0	Metabolism
A0A0H0YLZ5	Metabolism	A0A1I4VCD9	Metabolism
A0A0H0YQ65	Metabolism	A0A1I4WXW7	Metabolism
A0A0H1RNR4	Metabolism	A0A1I5H2J9	Metabolism
A0A0H2PTM0	Metabolism	A0A1I5HS43	Metabolism
A0A0H2Q3T2	Metabolism	A0A1I7B5B8	Metabolism
A0A0H2UUT5	Metabolism	A0A1I7JEB1	Metabolism
A0A0H3EBB5	Metabolism	A0A1J0A4C5	Metabolism
A0A0H3FKS2	Metabolism	A0A1K1KMB1	Metabolism
A0A0H3H260	Metabolism	A0A1K1M3D1	Metabolism
A0A0H4LAM2	Metabolism	A0A1K1N6I2	Metabolism
A0A0H4LSY3	Metabolism	A0A1K2H495	Metabolism
A0A0H4LT33	Metabolism	A0A1K2HIM6	Metabolism
A0A0H4QD16	Metabolism	A0A1K2I585	Metabolism
A0A0H4QD22	Metabolism	A0A1K2I5P4	Metabolism
A0A0H4QI33	Metabolism	A0A1K2I821	Metabolism
A0A0H4QID7	Metabolism	A0A1K2I8K8	Metabolism
A0A0H4QJ46	Metabolism	A0A1K2I8Z9	Metabolism
A0A0H4QJI2	Metabolism	A0A1L7LID7	Metabolism
A0A0H4QYA1	Metabolism	A0A1L8CIW5	Metabolism
A0A0H4QYG8	Metabolism	A0A1L8MQ08	Metabolism
A0A0H4R1M4	Metabolism	A0A1L8QMU9	Metabolism
A0A0H5BWW0	Metabolism	A0A1L8QQG8	Metabolism
A0A0I9W5J5	Metabolism	A0A1L8QQI2	Metabolism
A0A0I9WI97	Metabolism	A0A1L8QRF1	Metabolism
A0A0J1LEP7	Metabolism	A0A1L8QTC3	Metabolism
A0A0J1LLC3	Metabolism	A0A1L8QWC4	Metabolism
A0A0J1N417	Metabolism	A0A1L8REA9	Metabolism
A0A0J1VXW7	Metabolism	A0A1L8RFR2	Metabolism
A0A0J2HKE0	Metabolism	A0A1L8RFW7	Metabolism
A0A0J4XGZ6	Metabolism	A0A1L8RJU4	Metabolism
A0A0J6WS83	Metabolism	A0A1L8RKA3	Metabolism
A0A0J6WUP4	Metabolism	A0A1L8SY94	Metabolism
A0A0J6WWW6	Metabolism	A0A1L8SZL4	Metabolism
A0A0J6WXR7	Metabolism	A0A1L8TD02	Metabolism
A0A0J6ZRP3	Metabolism	A0A1L8TMB5	Metabolism
A0A0J8VHK4	Metabolism	A0A1L8TMJ9	Metabolism
A0A0J8VNC9	Metabolism	A0A1L8TNA4	Metabolism
A0A0J8VQX1	Metabolism	A0A1L8TP47	Metabolism
A0A0J8YAF8	Metabolism	A0A1L8TQQ7	Metabolism
A0A0J8YAT9	Metabolism	A0A1L8W9Q3	Metabolism
A0A0J8YZ48	Metabolism	A0A1L8WBY1	Metabolism
A0A0J8Z1Q5	Metabolism	A0A1L8WQT3	Metabolism
A0A0J9C4Y1	Metabolism	A0A1L8WQU8	Metabolism
A0A0J9FFR5	Metabolism	A0A1L8WQV4	Metabolism
A0A0K0HGM2	Metabolism	A0A1L8WT69	Metabolism
A0A0K1NHC4	Metabolism	A0A1L8WYT6	Metabolism
A0A0K1NIE6	Metabolism	A0A1M4WC29	Metabolism
A0A0K1NL34	Metabolism	A0A1M5EMN1	Metabolism
A0A0K2D1V6	Metabolism	A0A1M6RBI0	Metabolism
A0A0K2LBM3	Metabolism	A0A1M6RNB4	Metabolism
A0A0K2LCT0	Metabolism	A0A1M6RT79	Metabolism
A0A0K2P2U6	Metabolism	A0A1M6RY48	Metabolism
A0A0K2P5H9	Metabolism	A0A1M6RYC4	Metabolism
A0A0K2P6M6	Metabolism	A0A1M6YRV9	Metabolism
A0A0K4HYF5	Metabolism	A0A1M7IN54	Metabolism
A0A0K4P3T7	Metabolism	A0A1M7KJG9	Metabolism
A0A0L0ALP9	Metabolism	A0A1P8JL21	Metabolism
A0A0L0AMS5	Metabolism	A0A1P8Q0Q2	Metabolism
A0A0L0AQ97	Metabolism	A0A1Q2D533	Metabolism
A0A0L0AR27	Metabolism	A0A1Q2D5T6	Metabolism
A0A0L0AUB2	Metabolism	A0A1Q6D692	Metabolism
A0A0L0AYK6	Metabolism	A0A1Q6EUC8	Metabolism
A0A0L0GTK5	Metabolism	A0A1Q6FRX2	Metabolism
A0A0L0H117	Metabolism	A0A1Q6FXQ0	Metabolism
A0A0L0LVT3	Metabolism	A0A1Q6HP97	Metabolism
A0A0L0RG94	Metabolism	A0A1Q6I092	Metabolism
A0A0L0RH44	Metabolism	A0A1Q6MQZ8	Metabolism
A0A0L0RI44	Metabolism	A0A1Q6MYK0	Metabolism
A0A0L7AV56	Metabolism	A0A1Q8E6N8	Metabolism
A0A0L7B5Y4	Metabolism	A0A1Q8YRH2	Metabolism
A0A0L7BT72	Metabolism	A0A1Q9MNJ8	Metabolism
A0A0L7CYW4	Metabolism	A0A1Q9YIF0	Metabolism
A0A0M0MRZ4	Metabolism	A0A1Q9YIT3	Metabolism
A0A0M0MX92	Metabolism	A0A1Q9YK19	Metabolism
A0A0M1X9W7	Metabolism	A0A1Q9YLA4	Metabolism
A0A0M2B287	Metabolism	A0A1Q9YN00	Metabolism
A0A0M2B2B9	Metabolism	A0A1Q9YNK1	Metabolism
A0A0M3EZN8	Metabolism	A0A1S1ZS40	Metabolism
A0A0M3F1E9	Metabolism	A0A1S2BP03	Metabolism
A0A0M3F891	Metabolism	A0A1S2BQJ7	Metabolism
A0A0M4LUQ2	Metabolism	A0A1S2VU83	Metabolism
A0A0M4LXD3	Metabolism	A0A1S5WD89	Metabolism
A0A0M5KLV4	Metabolism	A0A1S5WDK6	Metabolism
A0A0M6W8D2	Metabolism	A0A1S5WDR5	Metabolism
A0A0M7HEZ9	Metabolism	A0A1S6QK55	Metabolism
A0A0M7IVM7	Metabolism	A0A1S9Z7I8	Metabolism
A0A0M9D336	Metabolism	A0A1S9ZJJ5	Metabolism
A0A0M9D3E4	Metabolism	A0A1T4K0K6	Metabolism
A0A0M9D3R2	Metabolism	A0A1T4K6U0	Metabolism
A0A0M9D625	Metabolism	A0A1T4KVR3	Metabolism
A0A0N0CT82	Metabolism	A0A1T4LLU6	Metabolism
A0A0N0KTI1	Metabolism	A0A1T4LRM5	Metabolism
A0A0N1CMH0	Metabolism	A0A1T4LW03	Metabolism
A0A0N1CS39	Metabolism	A0A1T4R0X2	Metabolism
A0A0N1CVI8	Metabolism	A0A1T5HLH1	Metabolism
A0A0N1IZJ7	Metabolism	A0A1T5HN82	Metabolism
A0A0N8FXE8	Metabolism	A0A1U7NFL1	Metabolism
A0A0N8FXI5	Metabolism	A0A1U7NH72	Metabolism
A0A0P0DZN1	Metabolism	A0A1U7NHT7	Metabolism
A0A0P0L4L1	Metabolism	A0A1U7NIW5	Metabolism
A0A0P0M3D0	Metabolism	A0A1U7NJQ9	Metabolism
A0A0P0NAN6	Metabolism	A0A1U7NKK0	Metabolism
A0A0P6S1D0	Metabolism	A0A1U7NLH8	Metabolism
A0A0P6S3R3	Metabolism	A0A1U7NLU2	Metabolism
A0A0P6S6Y6	Metabolism	A0A1U7NMC2	Metabolism
A0A0P6S730	Metabolism	A0A1U7NNS8	Metabolism
A0A0P6SKS3	Metabolism	A0A1U7NP88	Metabolism
A0A0P6SQU8	Metabolism	A0A1U7NPH9	Metabolism
A0A0P7JQY7	Metabolism	A0A1U7NQ71	Metabolism
A0A0P7K0C0	Metabolism	A0A1V0JFA0	Metabolism
A0A0Q4B847	Metabolism	A0A1V0JFC0	Metabolism
A0A0R1ET44	Metabolism	A0A1V0NS05	Metabolism
A0A0R1F1H1	Metabolism	A0A1V0P052	Metabolism
A0A0R1F5B8	Metabolism	A0A1V2SNL4	Metabolism
A0A0R1FBF5	Metabolism	A0A1V2SPB0	Metabolism
A0A0R1FIX2	Metabolism	A0A1V2SPP5	Metabolism
A0A0R1FR70	Metabolism	A0A1V8RI20	Metabolism
A0A0R1FUQ2	Metabolism	A0A1V8W9I3	Metabolism
A0A0R1G0U9	Metabolism	A0A1V8YH91	Metabolism
A0A0R1GJ88	Metabolism	A0A1V8ZF98	Metabolism
A0A0R1GJL9	Metabolism	A0A1V8ZU93	Metabolism
A0A0R1GJQ8	Metabolism	A0A1W7QL59	Metabolism
A0A0R1GW53	Metabolism	A0A1X1FHT6	Metabolism
A0A0R1GYA2	Metabolism	A0A1X1I4B4	Metabolism
A0A0R1GZP6	Metabolism	A0A1X1I4D4	Metabolism
A0A0R1H2M0	Metabolism	A0A1X3A9D8	Metabolism
A0A0R1HDG4	Metabolism	A0A1X3ILU5	Metabolism
A0A0R1HLC3	Metabolism	A0A1X6WJK3	Metabolism
A0A0R1HLH6	Metabolism	A0A1X6WKJ7	Metabolism
A0A0R1HQQ2	Metabolism	A0A1X6WNP0	Metabolism
A0A0R1HRN8	Metabolism	A0A1X6WNP4	Metabolism
A0A0R1HUT6	Metabolism	A0A1X6WSE2	Metabolism
A0A0R1HWV7	Metabolism	A0A1X7I2W7	Metabolism
A0A0R1I0B3	Metabolism	A0A1X7ITK2	Metabolism
A0A0R1I0J1	Metabolism	A0A1X9TW98	Metabolism
A0A0R1I5T1	Metabolism	A0A1Y0VVU0	Metabolism
A0A0R1J1M8	Metabolism	A0A1Y0VXE9	Metabolism
A0A0R1J5A6	Metabolism	A0A1Y2T3D2	Metabolism
A0A0R1J929	Metabolism	A0A1Y3ITW6	Metabolism
A0A0R1JB74	Metabolism	A0A1Y3IX60	Metabolism
A0A0R1JZ24	Metabolism	A0A1Y3JKT5	Metabolism
A0A0R1K7Z7	Metabolism	A0A1Y3JT01	Metabolism
A0A0R1K8M2	Metabolism	A0A1Y3TKL7	Metabolism
A0A0R1K8Z9	Metabolism	A0A1Y4A3U0	Metabolism
A0A0R1K975	Metabolism	A0A1Y4HMV0	Metabolism
A0A0R1KAX8	Metabolism	A0A1Y4HR43	Metabolism
A0A0R1KH14	Metabolism	A0A1Y4LVA6	Metabolism
A0A0R1KII6	Metabolism	A0A1Y4MUY9	Metabolism
A0A0R1KIM1	Metabolism	A0A1Y4NH80	Metabolism
A0A0R1KIP3	Metabolism	A0A1Y4QAJ0	Metabolism
A0A0R1KK58	Metabolism	A0A1Y4QHE0	Metabolism
A0A0R1KTN0	Metabolism	A0A1Y4QJ81	Metabolism
A0A0R1L1M5	Metabolism	A0A1Y4QKY5	Metabolism
A0A0R1L2C5	Metabolism	A0A1Y4QMF5	Metabolism
A0A0R1LAA2	Metabolism	A0A1Y4QNT8	Metabolism
A0A0R1LEB2	Metabolism	A0A1Y4QPH7	Metabolism
A0A0R1LHL6	Metabolism	A0A1Y4QQ60	Metabolism
A0A0R1LMC1	Metabolism	A0A1Y4QUQ7	Metabolism
A0A0R1LS41	Metabolism	A0A1Y4QXX6	Metabolism
A0A0R1LTD9	Metabolism	A0A1Y4R276	Metabolism
A0A0R1LVF8	Metabolism	A0A1Y4R753	Metabolism
A0A0R1LVT9	Metabolism	A0A1Y4S351	Metabolism
A0A0R1LXD4	Metabolism	A0A1Y4SHE5	Metabolism
A0A0R1LYE9	Metabolism	A0A1Y4SRY3	Metabolism
A0A0R1M1B0	Metabolism	A0A1Y4SVM9	Metabolism
A0A0R1M292	Metabolism	A0A1Y4SXS5	Metabolism
A0A0R1M479	Metabolism	A0A1Y4SY04	Metabolism
A0A0R1M538	Metabolism	A0A1Y4T0G8	Metabolism
A0A0R1M5Z5	Metabolism	A0A1Y4T4T1	Metabolism
A0A0R1M6S4	Metabolism	A0A1Y4VZY4	Metabolism
A0A0R1M6W3	Metabolism	A0A1Y4W1B8	Metabolism
A0A0R1M912	Metabolism	A0A1Y4WLN7	Metabolism
A0A0R1MB01	Metabolism	A0A1Y4WS66	Metabolism
A0A0R1MB75	Metabolism	A0A1Y6GL69	Metabolism
A0A0R1ME44	Metabolism	A0A1Y6GPJ5	Metabolism
A0A0R1MG94	Metabolism	A0A1Y6K328	Metabolism
A0A0R1MH22	Metabolism	A0A1Z5IFN6	Metabolism
A0A0R1MJG0	Metabolism	A0A1Z5IIU6	Metabolism
A0A0R1MMD0	Metabolism	A0A1Z5IR35	Metabolism
A0A0R1MWG2	Metabolism	A0A200I1F0	Metabolism
A0A0R1MXC3	Metabolism	A0A200ITN1	Metabolism
A0A0R1MXT3	Metabolism	A0A200J8A6	Metabolism
A0A0R1MY06	Metabolism	A0A200JF33	Metabolism
A0A0R1N0Q2	Metabolism	A0A223ZVA6	Metabolism
A0A0R1N2Z5	Metabolism	A0A224WXC4	Metabolism
A0A0R1N3E7	Metabolism	A0A225TW47	Metabolism
A0A0R1N622	Metabolism	A0A227L454	Metabolism
A0A0R1NRL7	Metabolism	A0A229W0L3	Metabolism
A0A0R1P0K0	Metabolism	A0A239QZH2	Metabolism
A0A0R1P167	Metabolism	A0A239R296	Metabolism
A0A0R1P3D6	Metabolism	A0A239RHK9	Metabolism
A0A0R1P5V9	Metabolism	A0A239SMB9	Metabolism
A0A0R1P6B1	Metabolism	A0A239SWC1	Metabolism
A0A0R1P845	Metabolism	A0A239SXX9	Metabolism
A0A0R1PA69	Metabolism	A0A242A270	Metabolism
A0A0R1PBB9	Metabolism	A0A242A592	Metabolism
A0A0R1PEG8	Metabolism	A0A242BET8	Metabolism
A0A0R1PEM3	Metabolism	A0A242BKU2	Metabolism
A0A0R1PFS0	Metabolism	A0A242BWR9	Metabolism
A0A0R1PQ30	Metabolism	A0A242C529	Metabolism
A0A0R1PQ73	Metabolism	A0A242C5H4	Metabolism
A0A0R1PX30	Metabolism	A0A242CC93	Metabolism
A0A0R1PXW6	Metabolism	A0A242CF76	Metabolism
A0A0R1PZI8	Metabolism	A0A242CF94	Metabolism
A0A0R1Q0P5	Metabolism	A0A242CIZ5	Metabolism
A0A0R1Q3G0	Metabolism	A0A242CJ83	Metabolism
A0A0R1Q3J9	Metabolism	A0A242CNS9	Metabolism
A0A0R1Q426	Metabolism	A0A242CWV1	Metabolism
A0A0R1Q4A7	Metabolism	A0A242DAL5	Metabolism
A0A0R1Q5X1	Metabolism	A0A242DDZ7	Metabolism
A0A0R1Q884	Metabolism	A0A242DE16	Metabolism
A0A0R1Q9V2	Metabolism	A0A242GXD8	Metabolism
A0A0R1QBD7	Metabolism	A0A242H257	Metabolism
A0A0R1QD12	Metabolism	A0A242HN64	Metabolism
A0A0R1QDB8	Metabolism	A0A242HP79	Metabolism
A0A0R1QEF1	Metabolism	A0A242HQ22	Metabolism
A0A0R1QMK4	Metabolism	A0A242JZ06	Metabolism
A0A0R1QPF2	Metabolism	A0A242K1H5	Metabolism
A0A0R1QPI3	Metabolism	A0A242K206	Metabolism
A0A0R1QRC3	Metabolism	A0A242KC13	Metabolism
A0A0R1QTI1	Metabolism	A0A242KCH2	Metabolism
A0A0R1QVJ4	Metabolism	A0A242KDN5	Metabolism
A0A0R1QVX2	Metabolism	A0A242KE53	Metabolism
A0A0R1QW97	Metabolism	A0A242LA45	Metabolism
A0A0R1QWT2	Metabolism	A0A242LCY4	Metabolism
A0A0R1R5J3	Metabolism	A0A242LD84	Metabolism
A0A0R1R6H4	Metabolism	A0A242LDI3	Metabolism
A0A0R1RAQ2	Metabolism	A0A242LJB4	Metabolism
A0A0R1RH21	Metabolism	A0A242LJH1	Metabolism
A0A0R1RHG3	Metabolism	A0A242LJI8	Metabolism
A0A0R1RHT5	Metabolism	A0A242LMF6	Metabolism
A0A0R1RK34	Metabolism	A0A242LNG6	Metabolism
A0A0R1RLN9	Metabolism	A0A242LS27	Metabolism
A0A0R1RLU9	Metabolism	A0A242LSL2	Metabolism
A0A0R1RMI6	Metabolism	A0A242LV46	Metabolism
A0A0R1RNK3	Metabolism	A0A249SGA9	Metabolism
A0A0R1RNU9	Metabolism	A0A249SGX2	Metabolism
A0A0R1RSP0	Metabolism	A0A249SKG3	Metabolism
A0A0R1RVP1	Metabolism	A0A250AXE6	Metabolism
A0A0R1RYW0	Metabolism	A0A250AXP3	Metabolism
A0A0R1S3N4	Metabolism	A0A250B037	Metabolism
A0A0R1S9B2	Metabolism	A0A251ZNZ1	Metabolism
A0A0R1S9S1	Metabolism	A0A252CDK7	Metabolism
A0A0R1SBK7	Metabolism	A0A252CFU0	Metabolism
A0A0R1SBP1	Metabolism	A0A255S6T9	Metabolism
A0A0R1SDD1	Metabolism	A0A255SNS2	Metabolism
A0A0R1SHY8	Metabolism	A0A255SPY7	Metabolism
A0A0R1SL03	Metabolism	A0A255SXJ1	Metabolism
A0A0R1SW05	Metabolism	A0A255SZ54	Metabolism
A0A0R1TFW4	Metabolism	A0A255T011	Metabolism
A0A0R1TJL7	Metabolism	A0A255T0I9	Metabolism
A0A0R1TK79	Metabolism	A0A255T3U2	Metabolism
A0A0R1TN87	Metabolism	A0A255T657	Metabolism
A0A0R1TVZ2	Metabolism	A0A255T7C7	Metabolism
A0A0R1TWG7	Metabolism	A0A255TCX1	Metabolism
A0A0R1TYC4	Metabolism	A0A255TDL9	Metabolism
A0A0R1U205	Metabolism	A0A255TE51	Metabolism
A0A0R1U2L3	Metabolism	A0A255TS88	Metabolism
A0A0R1U2N3	Metabolism	A0A255TW18	Metabolism
A0A0R1U392	Metabolism	A0A261EUC4	Metabolism
A0A0R1U414	Metabolism	A0A261EUJ3	Metabolism
A0A0R1U4U3	Metabolism	A0A261F3M5	Metabolism
A0A0R1U4W5	Metabolism	A0A261F446	Metabolism
A0A0R1U712	Metabolism	A0A261F559	Metabolism
A0A0R1U811	Metabolism	A0A261F5J5	Metabolism
A0A0R1U8C8	Metabolism	A0A261FA78	Metabolism
A0A0R1U9B2	Metabolism	A0A261FC78	Metabolism
A0A0R1UAN7	Metabolism	A0A261FIS9	Metabolism
A0A0R1UC49	Metabolism	A0A261FJ56	Metabolism
A0A0R1UCV9	Metabolism	A0A261FNG4	Metabolism
A0A0R1UDQ7	Metabolism	A0A261FQA6	Metabolism
A0A0R1UDX2	Metabolism	A0A261FRP8	Metabolism
A0A0R1UGC7	Metabolism	A0A261FV73	Metabolism
A0A0R1UJU3	Metabolism	A0A261G084	Metabolism
A0A0R1ULX7	Metabolism	A0A261G6B1	Metabolism
A0A0R1UN23	Metabolism	A0A261G725	Metabolism
A0A0R1UP15	Metabolism	A0A261G827	Metabolism
A0A0R1UP32	Metabolism	A0A261G9E3	Metabolism
A0A0R1UUI1	Metabolism	A0A261G9U0	Metabolism
A0A0R1UUV7	Metabolism	A0A261GBQ5	Metabolism
A0A0R1UV67	Metabolism	A0A264Y6J4	Metabolism
A0A0R1UW11	Metabolism	A0A264YAC0	Metabolism
A0A0R1UWN8	Metabolism	A0A267HRQ7	Metabolism
A0A0R1UXS1	Metabolism	A0A267HSU9	Metabolism
A0A0R1UZ93	Metabolism	A0A267HW30	Metabolism
A0A0R1UZ96	Metabolism	A0A267LZI7	Metabolism
A0A0R1V3B5	Metabolism	A0A290PZC5	Metabolism
A0A0R1V3L2	Metabolism	A0A2A2EEP3	Metabolism
A0A0R1V6I9	Metabolism	A0A2A2EIM1	Metabolism
A0A0R1VAR7	Metabolism	A0A2A2EKL9	Metabolism
A0A0R1VDI7	Metabolism	A0A2A5QEQ2	Metabolism
A0A0R1VIS6	Metabolism	A0A2A5RKF7	Metabolism
A0A0R1VL09	Metabolism	A0A2A5RMZ5	Metabolism
A0A0R1VLQ7	Metabolism	A0A2A5RP95	Metabolism
A0A0R1VM90	Metabolism	A0A2A5RPB4	Metabolism
A0A0R1VPB4	Metabolism	A0A2A5RPE9	Metabolism
A0A0R1VPY3	Metabolism	A0A2A5RY30	Metabolism
A0A0R1VQ13	Metabolism	A0A2A5RZV3	Metabolism
A0A0R1VQA8	Metabolism	A0A2A5S1T0	Metabolism
A0A0R1VRN6	Metabolism	A0A2A5S349	Metabolism
A0A0R1VRQ9	Metabolism	A0A2A5S4E8	Metabolism
A0A0R1VV13	Metabolism	A0A2A5SCR2	Metabolism
A0A0R1VWA2	Metabolism	A0A2A5SGH7	Metabolism
A0A0R1VXM5	Metabolism	A0A2A9HR15	Metabolism
A0A0R1VZP2	Metabolism	A0A2A9INQ2	Metabolism
A0A0R1W1G1	Metabolism	A0A2C8EHB7	Metabolism
A0A0R1W285	Metabolism	A0A2C8ER21	Metabolism
A0A0R1W2X8	Metabolism	A0A2C9XJP2	Metabolism
A0A0R1W317	Metabolism	A0A2C9XNN9	Metabolism
A0A0R1W541	Metabolism	A0A2D3NHA5	Metabolism
A0A0R1W6M3	Metabolism	A0A2D3NKL3	Metabolism
A0A0R1WD65	Metabolism	A0A2D3T5M9	Metabolism
A0A0R1WDR6	Metabolism	A0A2D4DNR6	Metabolism
A0A0R1WKU3	Metabolism	A0A2D4DPA0	Metabolism
A0A0R1WKY2	Metabolism	A0A2G0E7A3	Metabolism
A0A0R1WLM6	Metabolism	A0A2G9VJA5	Metabolism
A0A0R1WQ79	Metabolism	A0A2G9VJH8	Metabolism
A0A0R1WQZ5	Metabolism	A0A2H6CQU4	Metabolism
A0A0R1WRH3	Metabolism	A0A2H6CR37	Metabolism
A0A0R1X1S4	Metabolism	A0A2I1M3D5	Metabolism
A0A0R1XAM3	Metabolism	A0A2I1M738	Metabolism
A0A0R1XC20	Metabolism	A0A2I1M7C5	Metabolism
A0A0R1XC34	Metabolism	A0A2I2A9V0	Metabolism
A0A0R1XCQ5	Metabolism	A0A2I2ACN3	Metabolism
A0A0R1XE96	Metabolism	A0A2I7C9R0	Metabolism
A0A0R1XEP6	Metabolism	A0A2I8Q8Z8	Metabolism
A0A0R1XH05	Metabolism	A0A2I8QDI2	Metabolism
A0A0R1XH62	Metabolism	A0A2I8QKE8	Metabolism
A0A0R1XHN4	Metabolism	A0A2I8QM38	Metabolism
A0A0R1XK30	Metabolism	A0A2J4XVZ5	Metabolism
A0A0R1XKL7	Metabolism	A0A2K0X5U2	Metabolism
A0A0R1XN57	Metabolism	A0A2K1STM5	Metabolism
A0A0R1XRI6	Metabolism	A0A2K9ABX8	Metabolism
A0A0R1XRI9	Metabolism	A0A2K9AT95	Metabolism
A0A0R1XRS7	Metabolism	A0A2K9HHF4	Metabolism
A0A0R1XSU9	Metabolism	A0A2K9HJG6	Metabolism
A0A0R1XU31	Metabolism	A0A2K9HJU5	Metabolism
A0A0R1XUZ7	Metabolism	A0A2K9HP45	Metabolism
A0A0R1XY79	Metabolism	A0A2K9HYU2	Metabolism
A0A0R1XZA1	Metabolism	A0A2K9P936	Metabolism
A0A0R1Y065	Metabolism	A0A2K9PC10	Metabolism
A0A0R1Y1K3	Metabolism	A0A2K9PFT7	Metabolism
A0A0R1Y1M3	Metabolism	A0A2L2JI71	Metabolism
A0A0R1Y222	Metabolism	A0A2L2WJ68	Metabolism
A0A0R1Y362	Metabolism	A0A2L2WPF4	Metabolism
A0A0R1YBY9	Metabolism	A0A2L2WTR3	Metabolism
A0A0R1YCU8	Metabolism	A0A2L2WUM9	Metabolism
A0A0R1YEL0	Metabolism	A0A2L2WV09	Metabolism
A0A0R1YFS7	Metabolism	A0A2L2WV91	Metabolism
A0A0R1YGH3	Metabolism	A0A2L2WWU5	Metabolism
A0A0R1YH54	Metabolism	A0A2L2X2H0	Metabolism
A0A0R1YIF4	Metabolism	A0A2M8M6U4	Metabolism
A0A0R1YKB4	Metabolism	A0A2M8TT74	Metabolism
A0A0R1YKC2	Metabolism	A0A2M8TVX3	Metabolism
A0A0R1YM30	Metabolism	A0A2M9HCE0	Metabolism
A0A0R1YQI9	Metabolism	A0A2M9HCW6	Metabolism
A0A0R1ZB19	Metabolism	A0A2M9HFG6	Metabolism
A0A0R1ZCA1	Metabolism	A0A2M9HGM4	Metabolism
A0A0R1ZKU1	Metabolism	A0A2M9HKM5	Metabolism
A0A0R1ZPJ3	Metabolism	A0A2M9HN64	Metabolism
A0A0R1ZTN1	Metabolism	A0A2M9HNX6	Metabolism
A0A0R1ZU93	Metabolism	A0A2M9HQB7	Metabolism
A0A0R1ZV46	Metabolism	A0A2N3QEP8	Metabolism
A0A0R1ZZT3	Metabolism	A0A2N3QVF9	Metabolism
A0A0R2A3Z0	Metabolism	A0A2N3QYM9	Metabolism
A0A0R2A541	Metabolism	A0A2N3R5H5	Metabolism
A0A0R2A7Y9	Metabolism	A0A2N3R9C4	Metabolism
A0A0R2AC30	Metabolism	A0A2N3RBS6	Metabolism
A0A0R2ACQ2	Metabolism	A0A2N5IX39	Metabolism
A0A0R2AFE0	Metabolism	A0A2N5J5V4	Metabolism
A0A0R2AGT9	Metabolism	A0A2N5J8K4	Metabolism
A0A0R2AMK3	Metabolism	A0A2N5JAS5	Metabolism
A0A0R2AMV9	Metabolism	A0A2N6Q2R9	Metabolism
A0A0R2AP17	Metabolism	A0A2N6Q306	Metabolism
A0A0R2ARD2	Metabolism	A0A2N6Q540	Metabolism
A0A0R2AS58	Metabolism	A0A2N6Q6Q7	Metabolism
A0A0R2AUR1	Metabolism	A0A2N6QPG5	Metabolism
A0A0R2AWC3	Metabolism	A0A2N6QVY1	Metabolism
A0A0R2AXH8	Metabolism	A0A2N6QYS6	Metabolism
A0A0R2AXY1	Metabolism	A0A2N6QZW2	Metabolism
A0A0R2B0W9	Metabolism	A0A2N6S5N3	Metabolism
A0A0R2B222	Metabolism	A0A2N6S627	Metabolism
A0A0R2B635	Metabolism	A0A2N6S656	Metabolism
A0A0R2BHE3	Metabolism	A0A2N6S660	Metabolism
A0A0R2BKN3	Metabolism	A0A2N6S6D8	Metabolism
A0A0R2BL15	Metabolism	A0A2N6S858	Metabolism
A0A0R2BL44	Metabolism	A0A2N7AUN9	Metabolism
A0A0R2BT70	Metabolism	A0A2N7AVF9	Metabolism
A0A0R2BXI1	Metabolism	A0A2N7AWG1	Metabolism
A0A0R2BXS0	Metabolism	A0A2N8LB75	Metabolism
A0A0R2BXZ8	Metabolism	A0A2N8PUG9	Metabolism
A0A0R2BYU8	Metabolism	A0A2N8Z2M5	Metabolism
A0A0R2C3K8	Metabolism	A0A2N8Z2P3	Metabolism
A0A0R2C916	Metabolism	A0A2N9DV58	Metabolism
A0A0R2CAG0	Metabolism	A0A2P4R4P8	Metabolism
A0A0R2CB44	Metabolism	A0A2P5GJP4	Metabolism
A0A0R2CC37	Metabolism	A0A2R3JVI7	Metabolism
A0A0R2CC67	Metabolism	A0A2R5HJU1	Metabolism
A0A0R2CF33	Metabolism	A0A2R7ZU58	Metabolism
A0A0R2CFQ0	Metabolism	A0A2R9V129	Metabolism
A0A0R2CH89	Metabolism	A0A2S2F4I5	Metabolism
A0A0R2CKQ9	Metabolism	A0A2S2JKN4	Metabolism
A0A0R2CKU2	Metabolism	A0A2S2JKR8	Metabolism
A0A0R2CLZ3	Metabolism	A0A2S3UB53	Metabolism
A0A0R2CNA3	Metabolism	A0A2S4QT84	Metabolism
A0A0R2CQV5	Metabolism	A0A2S5CD37	Metabolism
A0A0R2CRJ6	Metabolism	A0A2S5CEC6	Metabolism
A0A0R2CSK3	Metabolism	A0A2S6HH42	Metabolism
A0A0R2CVD0	Metabolism	A0A2S6HRQ0	Metabolism
A0A0R2CW89	Metabolism	A0A2S7RPT6	Metabolism
A0A0R2CYW5	Metabolism	A0A2S7RRL4	Metabolism
A0A0R2D0C4	Metabolism	A0A2S7RU07	Metabolism
A0A0R2D1J5	Metabolism	A0A2S7RUY9	Metabolism
A0A0R2D201	Metabolism	A0A2S7S085	Metabolism
A0A0R2D3H8	Metabolism	A0A2S9W6P7	Metabolism
A0A0R2D9F9	Metabolism	A0A2T3GBP9	Metabolism
A0A0R2DA60	Metabolism	A0A2T3GDL6	Metabolism
A0A0R2DFD8	Metabolism	A0A2T3GDZ0	Metabolism
A0A0R2DJP7	Metabolism	A0A2T3GEQ6	Metabolism
A0A0R2DP69	Metabolism	A0A2T3GJN9	Metabolism
A0A0R2DSB0	Metabolism	A0A2T4T1W1	Metabolism
A0A0R2DSK9	Metabolism	A0A2T4T2H3	Metabolism
A0A0R2DT24	Metabolism	A0A2T4T5K8	Metabolism
A0A0R2DTT9	Metabolism	A0A2T4T6M0	Metabolism
A0A0R2DU69	Metabolism	A0A2T4TQ82	Metabolism
A0A0R2DW36	Metabolism	A0A2T5DBQ8	Metabolism
A0A0R2DZ86	Metabolism	A0A2T8T5B6	Metabolism
A0A0R2E2G7	Metabolism	A0A2T9VG84	Metabolism
A0A0R2EGM0	Metabolism	A0A2U0U4N5	Metabolism
A0A0R2EGS1	Metabolism	A0A2U0UBR2	Metabolism
A0A0R2ER08	Metabolism	A0A2U2M2L1	Metabolism
A0A0R2ES70	Metabolism	A0A2U2MPX7	Metabolism
A0A0R2ESB9	Metabolism	A0A2U2MUS6	Metabolism
A0A0R2ETZ1	Metabolism	A0A2U2MY27	Metabolism
A0A0R2F1D0	Metabolism	A0A2U2N568	Metabolism
A0A0R2F3Y2	Metabolism	A0A2U4EMR6	Metabolism
A0A0R2FBR3	Metabolism	A0A2U9HPK9	Metabolism
A0A0R2FCY2	Metabolism	A0A2V1MYD0	Metabolism
A0A0R2FJQ4	Metabolism	A0A2V2D3D3	Metabolism
A0A0R2FLL6	Metabolism	A0A2V2FX20	Metabolism
A0A0R2FX11	Metabolism	A0A2V2KXZ1	Metabolism
A0A0R2G1Z5	Metabolism	A0A2V2KZG6	Metabolism
A0A0R2G863	Metabolism	A0A2W4BND1	Metabolism
A0A0R2GX67	Metabolism	A0A2W5AKN8	Metabolism
A0A0R2H2S7	Metabolism	A0A2W5ALK4	Metabolism
A0A0R2H3E0	Metabolism	A0A2W5AN16	Metabolism
A0A0R2H441	Metabolism	A0A2W5CHZ6	Metabolism
A0A0R2H5B2	Metabolism	A0A2W5CJT9	Metabolism
A0A0R2HAM7	Metabolism	A0A2X1QTN7	Metabolism
A0A0R2HCB7	Metabolism	A0A2X2RKT5	Metabolism
A0A0R2HCE7	Metabolism	A0A2X2S2N2	Metabolism
A0A0R2HIH3	Metabolism	A0A2X3GYY8	Metabolism
A0A0R2HJU7	Metabolism	A0A2X3J6M9	Metabolism
A0A0R2HK83	Metabolism	A0A2X3JU23	Metabolism
A0A0R2HNP9	Metabolism	A0A2X3UGX5	Metabolism
A0A0R2HP79	Metabolism	A0A2X3VNN5	Metabolism
A0A0R2HZX7	Metabolism	A0A2X4HJ25	Metabolism
A0A0R2I0Q0	Metabolism	A0A2X4TWY7	Metabolism
A0A0R2I170	Metabolism	A0A2X4Z4A2	Metabolism
A0A0R2I2V0	Metabolism	A0A2X4ZE67	Metabolism
A0A0R2I2W5	Metabolism	A0A2Y9TXS4	Metabolism
A0A0R2I6L5	Metabolism	A0A2Y9TZ08	Metabolism
A0A0R2I6M1	Metabolism	A0A2Z1FLD3	Metabolism
A0A0R2I904	Metabolism	A0A2Z3HLB7	Metabolism
A0A0R2IEB3	Metabolism	A0A2Z3HMV1	Metabolism
A0A0R2IVK7	Metabolism	A0A2Z3HNT9	Metabolism
A0A0R2JP16	Metabolism	A0A2Z5TMB6	Metabolism
A0A0R2JPD2	Metabolism	A0A2Z5TMY1	Metabolism
A0A0R2JXE4	Metabolism	A0A2Z5TP94	Metabolism
A0A0R2JXF7	Metabolism	A0A2Z5TPD2	Metabolism
A0A0R2JZE6	Metabolism	A0A2Z5Y3W9	Metabolism
A0A0R2K0R0	Metabolism	A0A2Z6TDE8	Metabolism
A0A0R2K1Q6	Metabolism	A0A316LK16	Metabolism
A0A0R2KGK9	Metabolism	A0A316NNT5	Metabolism
A0A0R2KHZ2	Metabolism	A0A316NTX4	Metabolism
A0A0R2L3B0	Metabolism	A0A316NY04	Metabolism
A0A0R2L3J3	Metabolism	A0A316NYF8	Metabolism
A0A0R2L461	Metabolism	A0A316P2M1	Metabolism
A0A0R2L4C7	Metabolism	A0A316PCJ8	Metabolism
A0A0R2L6X1	Metabolism	A0A316PFU0	Metabolism
A0A0R2L7P9	Metabolism	A0A316PG93	Metabolism
A0A0R2L857	Metabolism	A0A318FD14	Metabolism
A0A0R2L9F3	Metabolism	A0A318HQF1	Metabolism
A0A0R2L9Q5	Metabolism	A0A318KTB9	Metabolism
A0A0R2LAB5	Metabolism	A0A318LVJ8	Metabolism
A0A0R2LAG0	Metabolism	A0A318LZA5	Metabolism
A0A0R2LB59	Metabolism	A0A318M090	Metabolism
A0A0R2LC13	Metabolism	A0A318M4A3	Metabolism
A0A0R2LHC3	Metabolism	A0A318M4P5	Metabolism
A0A0R2LIU6	Metabolism	A0A318MAL0	Metabolism
A0A0R2LK67	Metabolism	A0A318MEI6	Metabolism
A0A0R2LPT9	Metabolism	A0A318MPL3	Metabolism
A0A0R2LQC5	Metabolism	A0A318MQ21	Metabolism
A0A0R2LQF9	Metabolism	A0A345CFQ5	Metabolism
A0A0R2LRS6	Metabolism	A0A345FRN9	Metabolism
A0A0R2M277	Metabolism	A0A345FVN7	Metabolism
A0A0R2M445	Metabolism	A0A345FVR2	Metabolism
A0A0R2MFX8	Metabolism	A0A345S1D7	Metabolism
A0A0R2MI87	Metabolism	A0A345VHU0	Metabolism
A0A0R2N1K5	Metabolism	A0A345VJU1	Metabolism
A0A0S2KI21	Metabolism	A0A345VKD3	Metabolism
A0A0S2KJE0	Metabolism	A0A346DZR6	Metabolism
A0A0S2KLL2	Metabolism	A0A346MQA1	Metabolism
A0A0S2KLZ9	Metabolism	A0A346NT71	Metabolism
A0A0S2KMS6	Metabolism	A0A347AY11	Metabolism
A0A0S2KNB4	Metabolism	A0A347SST1	Metabolism
A0A0S2KNC7	Metabolism	A0A349MX89	Metabolism
A0A0S3K7D6	Metabolism	A0A349MZG9	Metabolism
A0A0S3K844	Metabolism	A0A349NE41	Metabolism
A0A0S3K8Y9	Metabolism	A0A349NF65	Metabolism
A0A0S3KA16	Metabolism	A0A349NGF2	Metabolism
A0A0S3KDN3	Metabolism	A0A349NHZ6	Metabolism
A0A0S3KFY8	Metabolism	A0A349NII7	Metabolism
A0A0S3KG68	Metabolism	A0A349NJD2	Metabolism
A0A0S3KGE5	Metabolism	A0A350B870	Metabolism
A0A0S3KGL6	Metabolism	A0A350B9S1	Metabolism
A0A0S8HGE1	Metabolism	A0A350IZ11	Metabolism
A0A0S8HQ41	Metabolism	A0A350J020	Metabolism
A0A0S8HQ92	Metabolism	A0A351DIH2	Metabolism
A0A0S8JRX8	Metabolism	A0A352IAI8	Metabolism
A0A0S8JS28	Metabolism	A0A352IC19	Metabolism
A0A0S8JSK6	Metabolism	A0A352MJ44	Metabolism
A0A0S8K2C6	Metabolism	A0A352MQ53	Metabolism
A0A0S8KGL6	Metabolism	A0A352NAY5	Metabolism
A0A0S8KZW2	Metabolism	A0A352NBX7	Metabolism
A0A0T7K1T1	Metabolism	A0A352NCP0	Metabolism
A0A0T8BS99	Metabolism	A0A353A059	Metabolism
A0A0T8EJA7	Metabolism	A0A353E3G8	Metabolism
A0A0T8EJE0	Metabolism	A0A353E4Y3	Metabolism
A0A0T8U4M4	Metabolism	A0A354CKV8	Metabolism
A0A0U0KFN2	Metabolism	A0A354LT68	Metabolism
A0A0U0KQ26	Metabolism	A0A354LUW8	Metabolism
A0A0U2IUN8	Metabolism	A0A354LW36	Metabolism
A0A0U2LVP7	Metabolism	A0A354QUJ5	Metabolism
A0A0U2X217	Metabolism	A0A354WU75	Metabolism
A0A0U2XJL7	Metabolism	A0A355X2K0	Metabolism
A0A0U5JPL2	Metabolism	A0A355XVZ6	Metabolism
A0A0V9JBP7	Metabolism	A0A355XYJ0	Metabolism
A0A0V9JGV0	Metabolism	A0A356I9M2	Metabolism
A0A0X4ES82	Metabolism	A0A357QXF6	Metabolism
A0A0X8G443	Metabolism	A0A357QY14	Metabolism
A0A0X8GYH5	Metabolism	A0A357QY69	Metabolism
A0A0X8GZF5	Metabolism	A0A357QYE4	Metabolism
A0A0X8H1L1	Metabolism	A0A357QZ27	Metabolism
A0A0X8H1Q6	Metabolism	A0A357QZD2	Metabolism
A0A0X8H284	Metabolism	A0A357QZK5	Metabolism
A0A0X8JYN6	Metabolism	A0A358LUX1	Metabolism
A0A0X8PMA2	Metabolism	A0A366K6S0	Metabolism
A0A0X8PMD1	Metabolism	A0A366K773	Metabolism
A0A0Y1YVP0	Metabolism	A0A366KAE5	Metabolism
A0A0Y1ZA28	Metabolism	A0A366KF58	Metabolism
A0A0Y1ZBN7	Metabolism	A0A366SD41	Metabolism
A0A0Y1ZWK3	Metabolism	A0A366SFE5	Metabolism
A0A0Y2A159	Metabolism	A0A366UAX1	Metabolism
A0A0Y2B7J5	Metabolism	A0A366UDI3	Metabolism
A0A0Y2C524	Metabolism	A0A367CGQ9	Metabolism
A0A0Z8EGN6	Metabolism	A0A367NL33	Metabolism
A0A0Z8EMW9	Metabolism	A0A367P0V1	Metabolism
A0A0Z8F0D9	Metabolism	A0A368ZNA8	Metabolism
A0A0Z8FSH9	Metabolism	A0A369ATC3	Metabolism
A0A0Z8HT41	Metabolism	A0A369AVC0	Metabolism
A0A0Z8MAC0	Metabolism	A0A369AVI6	Metabolism
A0A0Z8MBV2	Metabolism	A0A369AVK6	Metabolism
A0A100V160	Metabolism	A0A369AYQ3	Metabolism
A0A109DD29	Metabolism	A0A369AYT4	Metabolism
A0A109RM78	Metabolism	A0A369AZ18	Metabolism
A0A109RMN0	Metabolism	A0A370A4Z5	Metabolism
A0A109UHQ2	Metabolism	A0A370A5A6	Metabolism
A0A109UHS6	Metabolism	A0A370QU39	Metabolism
A0A109Y558	Metabolism	A0A370R4E7	Metabolism
A0A109Y5D9	Metabolism	A0A372KNJ4	Metabolism
A0A111AYG2	Metabolism	A0A372KP70	Metabolism
A0A111B2K1	Metabolism	A0A372YSU8	Metabolism
A0A111B486	Metabolism	A0A372YTI7	Metabolism
A0A111B4D9	Metabolism	A0A373HJX2	Metabolism
A0A116L8H2	Metabolism	A0A373LUU7	Metabolism
A0A116LF04	Metabolism	A0A373M9B7	Metabolism
A0A116LVU5	Metabolism	A0A373R1J0	Metabolism
A0A116MLJ4	Metabolism	A0A374JEE3	Metabolism
A0A116NIA2	Metabolism	A0A374JI07	Metabolism
A0A116PBX0	Metabolism	A0A374JJA3	Metabolism
A0A116RC32	Metabolism	A0A374TH38	Metabolism
A0A120JTJ3	Metabolism	A0A374VC06	Metabolism
A0A120JTZ6	Metabolism	A0A376DD61	Metabolism
A0A120MHF8	Metabolism	A0A376FD26	Metabolism
A0A121AGJ5	Metabolism	A0A376MVA8	Metabolism
A0A121AKE5	Metabolism	A0A376RUR4	Metabolism
A0A121ALR2	Metabolism	A0A376TWF3	Metabolism
A0A123SL10	Metabolism	A0A376VR16	Metabolism
A0A123THZ8	Metabolism	A0A376VU47	Metabolism
A0A123TML5	Metabolism	A0A376Y037	Metabolism
A0A123U4T2	Metabolism	A0A376Y8A5	Metabolism
A0A125MEQ6	Metabolism	A0A377CC01	Metabolism
A0A126SUX3	Metabolism	A0A377D755	Metabolism
A0A133KXI7	Metabolism	A0A377KJ77	Metabolism
A0A133L419	Metabolism	A0A377KJB3	Metabolism
A0A133NM25	Metabolism	A0A377KL60	Metabolism
A0A133NPY9	Metabolism	A0A377KRT3	Metabolism
A0A133NQ86	Metabolism	A0A377KUX3	Metabolism
A0A133NSQ3	Metabolism	A0A377KY92	Metabolism
A0A133NXY1	Metabolism	A0A377L1A7	Metabolism
A0A133NYG2	Metabolism	A0A377L3T2	Metabolism
A0A133PT73	Metabolism	A0A377L797	Metabolism
A0A133PVT9	Metabolism	A0A377LD18	Metabolism
A0A133PXP0	Metabolism	A0A377M807	Metabolism
A0A133Q2M3	Metabolism	A0A377MPF5	Metabolism
A0A133QHQ8	Metabolism	A0A377TK88	Metabolism
A0A133QHW9	Metabolism	A0A378B1R4	Metabolism
A0A133QJI8	Metabolism	A0A378C7P3	Metabolism
A0A133QLE8	Metabolism	A0A378EA09	Metabolism
A0A133RVH9	Metabolism	A0A379BQ92	Metabolism
A0A133S0N5	Metabolism	A0A379CYQ1	Metabolism
A0A134B2I3	Metabolism	A0A379D0P0	Metabolism
A0A134BFZ4	Metabolism	A0A379D8U2	Metabolism
A0A134BJ55	Metabolism	A0A379EEH0	Metabolism
A0A134BR65	Metabolism	A0A379QJL8	Metabolism
A0A134BS48	Metabolism	A0A379T266	Metabolism
A0A134BTX5	Metabolism	A0A379TS64	Metabolism
A0A134BXQ6	Metabolism	A0A379VTE1	Metabolism
A0A134BY03	Metabolism	A0A379W5Q8	Metabolism
A0A134BY30	Metabolism	A0A379WGZ0	Metabolism
A0A134C192	Metabolism	A0A379XJF3	Metabolism
A0A134CPF9	Metabolism	A0A379XLS9	Metabolism
A0A135Z141	Metabolism	A0A380IMA1	Metabolism
A0A135Z497	Metabolism	A0A380JF33	Metabolism
A0A135Z6N3	Metabolism	A0A380JIU7	Metabolism
A0A135ZC44	Metabolism	A0A380JK44	Metabolism
A0A137SSD1	Metabolism	A0A380JV40	Metabolism
A0A137T0G0	Metabolism	A0A380JY52	Metabolism
A0A139KYF0	Metabolism	A0A380K129	Metabolism
A0A139MAR8	Metabolism	A0A380K6P2	Metabolism
A0A139MJ76	Metabolism	A0A380K6R1	Metabolism
A0A139MM03	Metabolism	A0A380KAN7	Metabolism
A0A139MVK4	Metabolism	A0A380KH12	Metabolism
A0A139MWN1	Metabolism	A0A380KYL6	Metabolism
A0A139MY57	Metabolism	A0A380L0G1	Metabolism
A0A139MYC5	Metabolism	A0A380LLZ7	Metabolism
A0A139MZ12	Metabolism	A0A380MI68	Metabolism
A0A139N0C9	Metabolism	A0A381CED6	Metabolism
A0A139N8G6	Metabolism	A0A381G8D8	Metabolism
A0A139NFG3	Metabolism	A0A381GC12	Metabolism
A0A139NFP8	Metabolism	A0A381GG45	Metabolism
A0A139NI56	Metabolism	A0A381H0L1	Metabolism
A0A139NIB6	Metabolism	A0A385XLS4	Metabolism
A0A139NIS2	Metabolism	A0A386PTZ6	Metabolism
A0A139NJ05	Metabolism	A0A386PX64	Metabolism
A0A139NKG9	Metabolism	A0A387AYU2	Metabolism
A0A139NL09	Metabolism	A0A387B7H4	Metabolism
A0A139NLL4	Metabolism	A0A387BG04	Metabolism
A0A139NMT1	Metabolism	A0A389M451	Metabolism
A0A139NMY7	Metabolism	A0A389M801	Metabolism
A0A139NNL4	Metabolism	A0A395UJU9	Metabolism
A0A139NNL5	Metabolism	A0A396BSG9	Metabolism
A0A139NNU1	Metabolism	A0A398TSW4	Metabolism
A0A139NPT9	Metabolism	A0A3A4N908	Metabolism
A0A139NQU7	Metabolism	A0A3A5JLU8	Metabolism
A0A139NRV4	Metabolism	A0A3A5JUB8	Metabolism
A0A139NSI9	Metabolism	A0A3A5JYE9	Metabolism
A0A139NXL8	Metabolism	A0A3A5K382	Metabolism
A0A139NY95	Metabolism	A0A3A5QMS4	Metabolism
A0A139NYW8	Metabolism	A0A3A5SPK6	Metabolism
A0A139P0V5	Metabolism	A0A3A6DH84	Metabolism
A0A139P1I1	Metabolism	A0A3A6E2H6	Metabolism
A0A139P3U1	Metabolism	A0A3A9A6S6	Metabolism
A0A139P7X3	Metabolism	A0A3A9ANS2	Metabolism
A0A139P9L9	Metabolism	A0A3B8RDU4	Metabolism
A0A139PAD1	Metabolism	A0A3B9FBW1	Metabolism
A0A139PCG2	Metabolism	A0A3B9FCA8	Metabolism
A0A139PE37	Metabolism	A0A3B9FY98	Metabolism
A0A139PG84	Metabolism	A0A3B9FYI4	Metabolism
A0A139PRU2	Metabolism	A0A3B9G280	Metabolism
A0A139QXF7	Metabolism	A0A3B9G2U7	Metabolism
A0A139QXS9	Metabolism	A0A3B9G3U9	Metabolism
A0A139RE63	Metabolism	A0A3B9G4H9	Metabolism
A0A139RLD4	Metabolism	A0A3B9G549	Metabolism
A0A139RMS2	Metabolism	A0A3B9GN51	Metabolism
A0A139RMU6	Metabolism	A0A3B9GPE8	Metabolism
A0A139RNB2	Metabolism	A0A3B9GS48	Metabolism
A0A140DSJ6	Metabolism	A0A3C0KLU8	Metabolism
A0A140DSU8	Metabolism	A0A3C1E3E2	Metabolism
A0A140DT68	Metabolism	A0A3C1E4G5	Metabolism
A0A140DTD5	Metabolism	A0A3C1E782	Metabolism
A0A140DVZ8	Metabolism	A0A3C1E9W0	Metabolism
A0A140DVZ9	Metabolism	A0A3C1EAS2	Metabolism
A0A140DYV1	Metabolism	A0A3C1EBR4	Metabolism
A0A140GXH4	Metabolism	A0A3C1EC62	Metabolism
A0A143I3Y5	Metabolism	A0A3C1ECC2	Metabolism
A0A143WQU2	Metabolism	A0A3C1ECY2	Metabolism
A0A143WS44	Metabolism	A0A3C1EE74	Metabolism
A0A143WTG0	Metabolism	A0A3C1GUX6	Metabolism
A0A143WUC3	Metabolism	A0A3C1GX24	Metabolism
A0A144QQI4	Metabolism	A0A3C1GYF7	Metabolism
A0A145XUK5	Metabolism	A0A3C1IAG6	Metabolism
A0A150NN82	Metabolism	A0A3C1U8T5	Metabolism
A0A151CCF5	Metabolism	A0A3C1U9M7	Metabolism
A0A154X7J6	Metabolism	A0A3C1U9P3	Metabolism
A0A155E1V7	Metabolism	A0A3C1UC45	Metabolism
A0A155XR19	Metabolism	A0A3D0FZC5	Metabolism
A0A155YNB1	Metabolism	A0A3D0G049	Metabolism
A0A156C2D2	Metabolism	A0A3D0G0P5	Metabolism
A0A156FTN1	Metabolism	A0A3D0JCA4	Metabolism
A0A156USS2	Metabolism	A0A3D1D3M9	Metabolism
A0A157UCW7	Metabolism	A0A3D1HJI6	Metabolism
A0A157UUY3	Metabolism	A0A3D1HKM0	Metabolism
A0A157VG17	Metabolism	A0A3D1J7W1	Metabolism
A0A157YYT0	Metabolism	A0A3D1J9C4	Metabolism
A0A160JNC7	Metabolism	A0A3D1JDH6	Metabolism
A0A163YW12	Metabolism	A0A3D1KFH5	Metabolism
A0A165QE98	Metabolism	A0A3D1YS86	Metabolism
A0A165X540	Metabolism	A0A3D2L473	Metabolism
A0A166JM52	Metabolism	A0A3D2MR31	Metabolism
A0A166KE11	Metabolism	A0A3D2MSD5	Metabolism
A0A166TN94	Metabolism	A0A3D2NAQ9	Metabolism
A0A166U594	Metabolism	A0A3D2SDW8	Metabolism
A0A166UQ84	Metabolism	A0A3D2W4T7	Metabolism
A0A166V1S1	Metabolism	A0A3D2W766	Metabolism
A0A166VUK6	Metabolism	A0A3D2W7G8	Metabolism
A0A168CIR3	Metabolism	A0A3D3MNA8	Metabolism
A0A169Y7J4	Metabolism	A0A3D3MR39	Metabolism
A0A172Q5E6	Metabolism	A0A3D3MR93	Metabolism
A0A172Q5N5	Metabolism	A0A3D4J3N7	Metabolism
A0A172Q5W2	Metabolism	A0A3D4S573	Metabolism
A0A172Q7M4	Metabolism	A0A3D4VN75	Metabolism
A0A172Q7S2	Metabolism	A0A3D5HTS0	Metabolism
A0A172Q9K1	Metabolism	A0A3D5HVF7	Metabolism
A0A172QAG7	Metabolism	A0A3D5HX58	Metabolism
A0A172QAI4	Metabolism	A0A3D5MZ57	Metabolism
A0A173M338	Metabolism	A0A3D5MZB1	Metabolism
A0A173M4I6	Metabolism	A0A3D5XQV9	Metabolism
A0A173M5X6	Metabolism	A0A3D5XS79	Metabolism
A0A173M5Z0	Metabolism	A0A3D8U2L2	Metabolism
A0A173M690	Metabolism	A0A3D8U7A9	Metabolism
A0A173M6B9	Metabolism	A0A3D8ZWG0	Metabolism
A0A173RGH2	Metabolism	A0A3D8ZYK6	Metabolism
A0A173US49	Metabolism	A0A3D8ZYM0	Metabolism
A0A173Z7C8	Metabolism	A0A3D9A1Z2	Metabolism
A0A173Z992	Metabolism	A0A3E1IUR6	Metabolism
A0A174ACH4	Metabolism	A0A3E1IW20	Metabolism
A0A174BAH1	Metabolism	A0A3E1SIK7	Metabolism
A0A174BTI4	Metabolism	A0A3E1SWG3	Metabolism
A0A174C8Y5	Metabolism	A0A3E1ZSJ8	Metabolism
A0A174KQP7	Metabolism	A0A3E2CCI9	Metabolism
A0A174NVE1	Metabolism	A0A3E2CZC2	Metabolism
A0A174Q277	Metabolism	A0A3E2VG99	Metabolism
A0A174QE64	Metabolism	A0A3E2VP39	Metabolism
A0A174R152	Metabolism	A0A3E2VPA2	Metabolism
A0A174S4S8	Metabolism	A0A3E2VY29	Metabolism
A0A174SVN1	Metabolism	A0A3E2W2Z9	Metabolism
A0A174T6W4	Metabolism	A0A3E2W3P0	Metabolism
A0A174T7G2	Metabolism	A0A3E3A9M0	Metabolism
A0A174TFT3	Metabolism	A0A3E3DTY8	Metabolism
A0A174U9I6	Metabolism	A0A3E3DU22	Metabolism
A0A174UFD2	Metabolism	A0A3E3DVN3	Metabolism
A0A174UPS5	Metabolism	A0A3E3DVX1	Metabolism
A0A174V3G5	Metabolism	A0A3E3DZF8	Metabolism
A0A174V4T1	Metabolism	A0A3E3E3B8	Metabolism
A0A174XAG1	Metabolism	A0A3E3E6Y7	Metabolism
A0A174XV56	Metabolism	A0A3E3E7E9	Metabolism
A0A174Y8S8	Metabolism	A0A3E3EA41	Metabolism
A0A174Y8U2	Metabolism	A0A3E3EAH8	Metabolism
A0A174Z755	Metabolism	A0A3E4JJK6	Metabolism
A0A174ZDL9	Metabolism	A0A3E4QLT2	Metabolism
A0A174ZZP9	Metabolism	A0A3E4VYR1	Metabolism
A0A176THM7	Metabolism	A0A3E5AW16	Metabolism
A0A176TKK5	Metabolism	A0A3E5E0Z1	Metabolism
A0A176TMP1	Metabolism	A0A3E5FSZ4	Metabolism
A0A178KK37	Metabolism	A0A3G5F4B1	Metabolism
A0A179CIR2	Metabolism	A0A3G5F4F0	Metabolism
A0A179CSA5	Metabolism	A0A3G5F5I1	Metabolism
A0A179EP14	Metabolism	A0A3G5F903	Metabolism
A0A179EPF9	Metabolism	A0A3G5F964	Metabolism
A0A179EQM1	Metabolism	A0A3G5FAZ9	Metabolism
A0A179ESP3	Metabolism	A0A3G5FE63	Metabolism
A0A179ESY1	Metabolism	A0A3G5FEC0	Metabolism
A0A179EUL3	Metabolism	A0A3G5FEG5	Metabolism
A0A181XRS7	Metabolism	A0A3G5FIV6	Metabolism
A0A181XUR2	Metabolism	A0A3G5FKW1	Metabolism
A0A192B0X7	Metabolism	A0A3G9J490	Metabolism
A0A192CMR5	Metabolism	A0A3G9J8B0	Metabolism
A0A192H4K1	Metabolism	A0A3G9J996	Metabolism
A0A192H4U2	Metabolism	A0A3G9J9W4	Metabolism
A0A193SD34	Metabolism	A0A3G9JK98	Metabolism
A0A198GLC8	Metabolism	A0A3G9JR02	Metabolism
A0A199QD62	Metabolism	A0A3L0VWG9	Metabolism
A0A199QLL7	Metabolism	A0A3L0VX20	Metabolism
A0A199QLS8	Metabolism	A0A3L0X434	Metabolism
A0A199YUT9	Metabolism	A0A3L9IDZ1	Metabolism
A0A1A7T5B9	Metabolism	A0A3L9JKS9	Metabolism
A0A1A7UL88	Metabolism	A0A3M0NHV7	Metabolism
A0A1A9F7F8	Metabolism	A0A3M0NNW8	Metabolism
A0A1A9F8F2	Metabolism	A0A3M0NR52	Metabolism
A0A1A9FDZ7	Metabolism	A0A3M0NYG7	Metabolism
A0A1A9FFF6	Metabolism	A0A3M0P000	Metabolism
A0A1A9FH53	Metabolism	A0A3M0P5C6	Metabolism
A0A1B1I6P8	Metabolism	A0A3M0PDR3	Metabolism
A0A1B1I7L8	Metabolism	A0A3M0PGM6	Metabolism
A0A1B1IBP4	Metabolism	A0A3M6LGN3	Metabolism
A0A1B1IC30	Metabolism	A0A3N0HWT6	Metabolism
A0A1B2IW67	Metabolism	A0A3N0HXS7	Metabolism
A0A1B2IWC0	Metabolism	A0A3N0I4Q3	Metabolism
A0A1B2IXP4	Metabolism	A0A3N2DHY2	Metabolism
A0A1B2IY22	Metabolism	A0A3N2DX40	Metabolism
A0A1B2IYM9	Metabolism	A0A3N2E627	Metabolism
A0A1B2IYN4	Metabolism	A0A3N3WFM4	Metabolism
A0A1B2IYT9	Metabolism	A0A3N5DK28	Metabolism
A0A1B7HRT6	Metabolism	A0A3P1S965	Metabolism
A0A1B7IE90	Metabolism	A0A3P1SAK6	Metabolism
A0A1B7INX8	Metabolism	A0A3P1SK72	Metabolism
A0A1B7IRJ4	Metabolism	A0A3P1SXD6	Metabolism
A0A1B7JU48	Metabolism	A0A3P1T2N0	Metabolism
A0A1B7JVH8	Metabolism	A0A3P1ZB14	Metabolism
A0A1B7KZA2	Metabolism	A0A3P1ZE42	Metabolism
A0A1B8WWM5	Metabolism	A0A3P8JP85	Metabolism
A0A1C0BSF4	Metabolism	A0A3P8KGP6	Metabolism
A0A1C0BSK6	Metabolism	A0A3P8KS76	Metabolism
A0A1C0BSP0	Metabolism	A0A3Q0N4U9	Metabolism
A0A1C0BTC9	Metabolism	A0A3Q8CA70	Metabolism
A0A1C0BUH5	Metabolism	A0A3Q8CHD5	Metabolism
A0A1C0BUJ2	Metabolism	A0A3R6FEN2	Metabolism
A0A1C0BUL7	Metabolism	A0A3R6FSN9	Metabolism
A0A1C0BUM3	Metabolism	A0A3R6KNF8	Metabolism
A0A1C0BUZ3	Metabolism	A0A3R6L4H6	Metabolism
A0A1C0BUZ5	Metabolism	A0A3R6LPI0	Metabolism
A0A1C0BV48	Metabolism	A0A3R6UYW6	Metabolism
A0A1C0BV62	Metabolism	A0A3R8GL22	Metabolism
A0A1C0BV95	Metabolism	A0A3R8HMX6	Metabolism
A0A1C0BWI9	Metabolism	A0A3R8I1Q3	Metabolism
A0A1C0BWM4	Metabolism	A0A3R9EFU6	Metabolism
A0A1C0BWQ1	Metabolism	A0A3R9YDL9	Metabolism
A0A1C0BWY3	Metabolism	A0A3R9YDQ1	Metabolism
A0A1C0BX83	Metabolism	A0A3S0A525	Metabolism
A0A1C0P984	Metabolism	A0A3S0GDY8	Metabolism
A0A1C0W8J3	Metabolism	A0A3S0P7V1	Metabolism
A0A1C1ZKK7	Metabolism	A0A3S4E5E9	Metabolism
A0A1C3SVZ2	Metabolism	A0A3S4F5Y2	Metabolism
A0A1C3SWB1	Metabolism	A0A3S4FQP1	Metabolism
A0A1C4A2H7	Metabolism	A0A3S4KE03	Metabolism
A0A1C4AI58	Metabolism	A0A3S5XW66	Metabolism
A0A1C4B4I2	Metabolism	A0A3S6QT52	Metabolism
A0A1C4B942	Metabolism	A0A3S8RN30	Metabolism
A0A1C4CQ16	Metabolism	A0A3S8RNS2	Metabolism
A0A1C4CXP1	Metabolism	A0A3S8SEA3	Metabolism
A0A1C4DKU2	Metabolism	A0A3V2N6A7	Metabolism
A0A1C4ESH5	Metabolism	A0A3V3M2R2	Metabolism
A0A1C4GZY1	Metabolism	A0A3V5RGF1	Metabolism
A0A1C4H0F4	Metabolism	A0A3V9L068	Metabolism
A0A1C4H0N1	Metabolism	A0A3V9WW94	Metabolism
A0A1C4H1G2	Metabolism	A0A3W0S8A5	Metabolism
A0A1C4H2A9	Metabolism	A0A3W7TS47	Metabolism
A0A1C4H5M6	Metabolism	A0A3X4SCJ7	Metabolism
A0A1C4H6G0	Metabolism	A0A3Y1D4L5	Metabolism
A0A1C5PS25	Metabolism	A0A3Y3GY32	Metabolism
A0A1C5R2K2	Metabolism	A0A3Y3IDX0	Metabolism
A0A1C5TVV0	Metabolism	A0A3Y6EQH5	Metabolism
A0A1C5V5Q9	Metabolism	A0A3Y6P1K7	Metabolism
A0A1C5XBT8	Metabolism	A0A3Y8STD5	Metabolism
A0A1C6A4P8	Metabolism	A0A3Z4AME0	Metabolism
A0A1C7C5L9	Metabolism	A0A3Z4QLA3	Metabolism
A0A1C7C716	Metabolism	A0A3Z6JVP0	Metabolism
A0A1C7CQK9	Metabolism	A0A401FMR5	Metabolism
A0A1C7FTZ4	Metabolism	A0A401FNZ6	Metabolism
A0A1C7FW83	Metabolism	A0A401IRC1	Metabolism
A0A1C9IEE6	Metabolism	A0A401IVC3	Metabolism
A0A1D3DEK7	Metabolism	A0A401IWK4	Metabolism
A0A1D3DH11	Metabolism	A0A401LQI9	Metabolism
A0A1D3DJU1	Metabolism	A0A401LS02	Metabolism
A0A1D7ZUR7	Metabolism	A0A402W8G3	Metabolism
A0A1D8GS71	Metabolism	A0A402X8N6	Metabolism
A0A1E1G968	Metabolism	A0A412G122	Metabolism
A0A1E2VGU7	Metabolism	A0A412G3M8	Metabolism
A0A1E5G7P4	Metabolism	A0A412G538	Metabolism
A0A1E5G7U0	Metabolism	A0A412G5K9	Metabolism
A0A1E5G971	Metabolism	A0A412G5Z0	Metabolism
A0A1E5GAK4	Metabolism	A0A412G736	Metabolism
A0A1E5GAQ4	Metabolism	A0A412HCP2	Metabolism
A0A1E5GCD6	Metabolism	A0A412IXS3	Metabolism
A0A1E5GEB2	Metabolism	A0A412IZG1	Metabolism
A0A1E5GHC9	Metabolism	A0A412J6G3	Metabolism
A0A1E5GHL3	Metabolism	A0A412MQ24	Metabolism
A0A1E5GHW8	Metabolism	A0A413CSD8	Metabolism
A0A1E5GI43	Metabolism	A0A413CTX1	Metabolism
A0A1E5GK55	Metabolism	A0A413CV93	Metabolism
A0A1E5GKI3	Metabolism	A0A413CVW5	Metabolism
A0A1E5GL90	Metabolism	A0A413GXD7	Metabolism
A0A1E5GLJ1	Metabolism	A0A413KAL5	Metabolism
A0A1E5GN92	Metabolism	A0A413UB66	Metabolism
A0A1E5GNC8	Metabolism	A0A414BKP7	Metabolism
A0A1E5GQ21	Metabolism	A0A414T8Z8	Metabolism
A0A1E5GQA5	Metabolism	A0A414XE60	Metabolism
A0A1E5GQS1	Metabolism	A0A414XF18	Metabolism
A0A1E5GRP3	Metabolism	A0A414XFX2	Metabolism
A0A1E5GTJ8	Metabolism	A0A415CQS3	Metabolism
A0A1E5GU71	Metabolism	A0A415CRM2	Metabolism
A0A1E5GUK3	Metabolism	A0A415EPZ3	Metabolism
A0A1E5GW16	Metabolism	A0A415JAG7	Metabolism
A0A1E5GXD3	Metabolism	A0A415PKR5	Metabolism
A0A1E5GZG9	Metabolism	A0A415TIM6	Metabolism
A0A1E5H1F5	Metabolism	A0A415TIU1	Metabolism
A0A1E5H1H1	Metabolism	A0A415TJD7	Metabolism
A0A1E5H1P6	Metabolism	A0A415TLZ3	Metabolism
A0A1E5H1T3	Metabolism	A0A415VHC9	Metabolism
A0A1E5H2R6	Metabolism	A0A415X293	Metabolism
A0A1E5H9E1	Metabolism	A0A416DRQ0	Metabolism
A0A1E5HAJ9	Metabolism	A0A416DSJ0	Metabolism
A0A1E5HC46	Metabolism	A0A416DUR5	Metabolism
A0A1E5HDV0	Metabolism	A0A416G9G3	Metabolism
A0A1E5HEH9	Metabolism	A0A416WY73	Metabolism
A0A1E5HFY3	Metabolism	A0A416YDX5	Metabolism
A0A1E5HGA8	Metabolism	A0A417C6H6	Metabolism
A0A1E5KSF8	Metabolism	A0A417C7D5	Metabolism
A0A1E5KT30	Metabolism	A0A417C8Y3	Metabolism
A0A1E5KT70	Metabolism	A0A417C971	Metabolism
A0A1E5KUA5	Metabolism	A0A417CDV0	Metabolism
A0A1E5KUK3	Metabolism	A0A417FZ61	Metabolism
A0A1E5KUU8	Metabolism	A0A417G233	Metabolism
A0A1E5KV30	Metabolism	A0A417HTK2	Metabolism
A0A1E5KVE9	Metabolism	A0A417I766	Metabolism
A0A1E5KVV0	Metabolism	A0A417J6N3	Metabolism
A0A1E5KVV6	Metabolism	A0A417JZR5	Metabolism
A0A1E5KXT6	Metabolism	A0A417K0W1	Metabolism
A0A1E5KY63	Metabolism	A0A417K6D8	Metabolism
A0A1E5KY76	Metabolism	A0A417K8M1	Metabolism
A0A1E5KYM5	Metabolism	A0A417K9P1	Metabolism
A0A1E5KZK2	Metabolism	A0A417KAR8	Metabolism
A0A1E5KZL0	Metabolism	A0A417KBT3	Metabolism
A0A1E5L066	Metabolism	A0A417KDQ8	Metabolism
A0A1E5L0Q0	Metabolism	A0A417ZED1	Metabolism
A0A1E5L0T2	Metabolism	A0A417ZJQ5	Metabolism
A0A1E5L0X5	Metabolism	A0A418GNU0	Metabolism
A0A1E5L1Q3	Metabolism	A0A421IHN0	Metabolism
A0A1E5L1W4	Metabolism	A0A421KXF7	Metabolism
A0A1E7G3W8	Metabolism	A0A421L396	Metabolism
A0A1E7X9S5	Metabolism	A0A421L3D4	Metabolism
A0A1E7XHM9	Metabolism	A0A421L5D9	Metabolism
A0A1E8GC09	Metabolism	A0A422M0M8	Metabolism
A0A1E8GJ30	Metabolism	A0A423UF33	Metabolism
A0A1E8GJ67	Metabolism	A0A425WZA8	Metabolism
A0A1E8GJC4	Metabolism	A0A427BVP6	Metabolism
A0A1E8GKW2	Metabolism	A0A428LLB9	Metabolism
A0A1E8GL12	Metabolism	A0A429Z6U7	Metabolism
A0A1E8GLC7	Metabolism	A0A429Z8R7	Metabolism
A0A1E8GMG2	Metabolism	A0A429ZBR8	Metabolism
A0A1E8GMG8	Metabolism	A0A429ZHB6	Metabolism
A0A1E8GMV6	Metabolism	A0A429ZHK3	Metabolism
A0A1E8GMX8	Metabolism	A0A429ZK45	Metabolism
A0A1E8GPA8	Metabolism	A0A429ZKI1	Metabolism
A0A1E8GQB2	Metabolism	A0A429ZKJ7	Metabolism
A0A1E8UQ54	Metabolism	A0A429ZRB9	Metabolism
A0A1E9AYC1	Metabolism	A0A429ZYN7	Metabolism
A0A1E9BPK5	Metabolism	A0A429ZYR9	Metabolism
A0A1E9DVR3	Metabolism	A0A429ZYU1	Metabolism
A0A1E9DWH6	Metabolism	A0A429ZZP6	Metabolism
A0A1E9E0D9	Metabolism	A0A429ZZQ4	Metabolism
A0A1E9E3Y4	Metabolism	A0A429ZZW8	Metabolism
A0A1E9G0C5	Metabolism	A0A430A0G3	Metabolism
A0A1E9GAK1	Metabolism	A0A430A2G6	Metabolism
A0A1F0AY64	Metabolism	A0A430A2I3	Metabolism
A0A1F0BE85	Metabolism	A0A430A681	Metabolism
A0A1F0BHP6	Metabolism	A0A430A7G9	Metabolism
A0A1F0K757	Metabolism	A0A430A7Y1	Metabolism
A0A1F0KFY8	Metabolism	A0A430A8A6	Metabolism
A0A1F0N7I8	Metabolism	A0A430ABH5	Metabolism
A0A1F0NXH1	Metabolism	A0A430AFJ4	Metabolism
A0A1F0U6F7	Metabolism	A0A430AGL6	Metabolism
A0A1F0UU66	Metabolism	A0A430AKF0	Metabolism
A0A1F0UXG7	Metabolism	A0A430AKT0	Metabolism
A0A1F0ZSW6	Metabolism	A0A430ANR7	Metabolism
A0A1F1AUQ9	Metabolism	A0A430APR4	Metabolism
A0A1F1B307	Metabolism	A0A430APZ1	Metabolism
A0A1F1B3C2	Metabolism	A0A430AQB2	Metabolism
A0A1F1CGM7	Metabolism	A0A430ARD0	Metabolism
A0A1F1DNU4	Metabolism	A0A430AUD0	Metabolism
A0A1F1E9S5	Metabolism	A0A430AXP3	Metabolism
A0A1F2GA61	Metabolism	A0A430AY70	Metabolism
A0A1F2GAB8	Metabolism	A0A430B199	Metabolism
A0A1G4VFM3	Metabolism	A0A430B1Y0	Metabolism
A0A1G5UVK1	Metabolism	A0A430B2H7	Metabolism
A0A1G6A5Y6	Metabolism	A0A430B2M7	Metabolism
A0A1G6A747	Metabolism	A0A430B870	Metabolism
A0A1G6A9N9	Metabolism	A0A430F5R7	Metabolism
A0A1G6B6U9	Metabolism	A0A430FA30	Metabolism
A0A1G6BDY0	Metabolism	A0A430FAX1	Metabolism
A0A1G6BIC8	Metabolism	A0A430FDB8	Metabolism
A0A1G6D9X7	Metabolism	A0A430FDL4	Metabolism
A0A1G6DJM5	Metabolism	A0A430FEW2	Metabolism
A0A1G6G0D9	Metabolism	A0A430FFT1	Metabolism
A0A1G7SXA0	Metabolism	A0A430FG14	Metabolism
A0A1G7TVI5	Metabolism	A0A430FH86	Metabolism
A0A1G8ATB4	Metabolism	A0A430FHF6	Metabolism
A0A1G8GQ23	Metabolism	A0A430FI19	Metabolism
A0A1G9CM16	Metabolism	A0A430FJ69	Metabolism
A0A1G9I4R8	Metabolism	A0A430FKR4	Metabolism
A0A1G9IHK1	Metabolism	A0A430FL46	Metabolism
A0A1G9J2E3	Metabolism	A0A430FM95	Metabolism
A0A1G9JC59	Metabolism	A0A430FRN0	Metabolism
A0A1G9TXR7	Metabolism	A0A430FSN7	Metabolism
A0A1G9V8A9	Metabolism	A0A430FVV5	Metabolism
A0A1G9YFU6	Metabolism	A0A437UPJ8	Metabolism
A0A1G9Z880	Metabolism	A0A437UPV8	Metabolism
A0A1H0AWC4	Metabolism	A0A443XKQ2	Metabolism
A0A1H0CN99	Metabolism	A0A443XTM0	Metabolism
A0A1H0CYD4	Metabolism	A0A447LLB0	Metabolism
A0A1H0D082	Metabolism	A0A447LTG2	Metabolism
A0A1H0DX43	Metabolism	A0A447LTQ2	Metabolism
A0A1H0DXH5	Metabolism	A0A447RS64	Metabolism
A0A1H0ED89	Metabolism	A0A448Y8S2	Metabolism
A0A1H0EVM7	Metabolism	A0A449E5B1	Metabolism
A0A1H0EZ12	Metabolism	A0A449I423	Metabolism
A0A1H0FQF7	Metabolism	A0A483KSH1	Metabolism
A0A1H0FZZ0	Metabolism	A0A485A535	Metabolism
A0A1H0FZZ3	Metabolism	A0A485ASG2	Metabolism
A0A1H0GKR9	Metabolism	A0A485B0X9	Metabolism
A0A1H0H0V4	Metabolism	A0A485B8I5	Metabolism
A0A1H0HTN8	Metabolism	A0A485BUK2	Metabolism
A0A1H0IFP3	Metabolism	A0A485BXM1	Metabolism
A0A1H0JCC3	Metabolism	A0A485C3S5	Metabolism
A0A1H0JCL6	Metabolism	A0A485CUM0	Metabolism
A0A1H0K4Y5	Metabolism	A0A485DAF9	Metabolism
A0A1H0KN25	Metabolism	A0A485G1R3	Metabolism
A0A1H0KSG5	Metabolism	A0A486VCU5	Metabolism
A0A1H0LMB4	Metabolism	A1A1E9	Metabolism
A0A1H0XRP1	Metabolism	A7LQI0	Metabolism
A0A1H0YYZ2	Metabolism	A7V8U8	Metabolism
A0A1H0ZND3	Metabolism	A8AYK0	Metabolism
A0A1H1AFC1	Metabolism	A8R9Y7	Metabolism
A0A1H2Q6H8	Metabolism	A8RA19	Metabolism
A0A1H2QM37	Metabolism	A8RCJ7	Metabolism
A0A1H2RJ67	Metabolism	A8REL0	Metabolism
A0A1H2RJK3	Metabolism	A8RFI4	Metabolism
A0A1H2RLT9	Metabolism	A8RFJ1	Metabolism
A0A1H2RME4	Metabolism	A9QSG4	Metabolism
A0A1H2RUA0	Metabolism	B0N5F2	Metabolism
A0A1H2TBP1	Metabolism	B4U2D3	Metabolism
A0A1H2TV79	Metabolism	B5CTJ7	Metabolism
A0A1H2TZN9	Metabolism	B5CVK4	Metabolism
A0A1H2U548	Metabolism	B5CXR5	Metabolism
A0A1H2U656	Metabolism	B5D060	Metabolism
A0A1H2UNV8	Metabolism	B7C7H8	Metabolism
A0A1H2UZN3	Metabolism	B7CBA0	Metabolism
A0A1H2V637	Metabolism	B7CCR8	Metabolism
A0A1H2VJJ3	Metabolism	B7CDF4	Metabolism
A0A1H2W7I5	Metabolism	B7CDV2	Metabolism
A0A1H2WES4	Metabolism	B8DW09	Metabolism
A0A1H3WTF5	Metabolism	B9DRS8	Metabolism
A0A1H3X122	Metabolism	B9DV95	Metabolism
A0A1H3Y9I1	Metabolism	B9DVA0	Metabolism
A0A1H3ZAZ5	Metabolism	B9Y396	Metabolism
A0A1H4A488	Metabolism	B9Y5E9	Metabolism
A0A1H4BE08	Metabolism	B9Y5G9	Metabolism
A0A1H4BLW3	Metabolism	B9YBJ2	Metabolism
A0A1H4BQB1	Metabolism	B9YBR6	Metabolism
A0A1H4BTR2	Metabolism	C0MEZ2	Metabolism
A0A1H4C0Y0	Metabolism	C0XLX1	Metabolism
A0A1H4C946	Metabolism	C2D2N5	Metabolism
A0A1H4DA49	Metabolism	C2D3V8	Metabolism
A0A1H4DBG6	Metabolism	C2EN43	Metabolism
A0A1H4DDK3	Metabolism	C2EPM3	Metabolism
A0A1H4EIY3	Metabolism	C2EQR0	Metabolism
A0A1H4EL45	Metabolism	C2EU77	Metabolism
A0A1H4F7N1	Metabolism	C2GYK8	Metabolism
A0A1H5V8R7	Metabolism	C2LT66	Metabolism
A0A1H5WG00	Metabolism	C4FGF7	Metabolism
A0A1H6QJS4	Metabolism	C7XLV5	Metabolism
A0A1H6QYM4	Metabolism	C8P9G2	Metabolism
A0A1H6RVK4	Metabolism	C8SZV1	Metabolism
A0A1H6SNT7	Metabolism	C8T158	Metabolism
A0A1H6SW28	Metabolism	C8ZYU7	Metabolism
A0A1H6TD65	Metabolism	C9A1F2	Metabolism
A0A1H6UI13	Metabolism	C9AC43	Metabolism
A0A1H6UPN8	Metabolism	C9ARM0	Metabolism
A0A1H6V5G8	Metabolism	C9ARN5	Metabolism
A0A1H6WJE0	Metabolism	C9CIN8	Metabolism
A0A1H6X853	Metabolism	C9CKG7	Metabolism
A0A1H6XI69	Metabolism	C9CLI3	Metabolism
A0A1H7XPM2	Metabolism	C9CNT1	Metabolism
A0A1H7YN79	Metabolism	C9CQ11	Metabolism
A0A1H7YRH2	Metabolism	C9CQ98	Metabolism
A0A1H7Z8W2	Metabolism	C9KRA3	Metabolism
A0A1H7ZCB7	Metabolism	C9KZQ4	Metabolism
A0A1H7ZCV0	Metabolism	C9LHH4	Metabolism
A0A1H7ZDY1	Metabolism	C9LIM2	Metabolism
A0A1H7ZY76	Metabolism	C9PV13	Metabolism
A0A1H8A443	Metabolism	C9PZA8	Metabolism
A0A1H8AIF7	Metabolism	C9XZE1	Metabolism
A0A1H8AWS2	Metabolism	D1NUM2	Metabolism
A0A1H8B3Y4	Metabolism	D1NUZ8	Metabolism
A0A1H8CLU6	Metabolism	D1PUB1	Metabolism
A0A1H8CU79	Metabolism	D1PVW3	Metabolism
A0A1H8CUY5	Metabolism	D1PXL9	Metabolism
A0A1H8DFN5	Metabolism	D1PXX4	Metabolism
A0A1H8DZL3	Metabolism	D1PZ29	Metabolism
A0A1H8FHP0	Metabolism	D1PZE7	Metabolism
A0A1H8ZAD0	Metabolism	D1QM72	Metabolism
A0A1H9J9R3	Metabolism	D1VW86	Metabolism
A0A1H9JP30	Metabolism	D1VYM3	Metabolism
A0A1H9KHI3	Metabolism	D1VZ50	Metabolism
A0A1H9MEV6	Metabolism	D1W0G6	Metabolism
A0A1H9MJW9	Metabolism	D2Q936	Metabolism
A0A1I0CHS1	Metabolism	D3HWN7	Metabolism
A0A1I0DA27	Metabolism	D3I2D3	Metabolism
A0A1I0DS94	Metabolism	D3ID73	Metabolism
A0A1I0DSA5	Metabolism	D3IG40	Metabolism
A0A1I0EF51	Metabolism	D3IKF9	Metabolism
A0A1I0EGL4	Metabolism	D3R7S9	Metabolism
A0A1I0EKP8	Metabolism	D4G7K9	Metabolism
A0A1I0F3W5	Metabolism	D4RLS6	Metabolism
A0A1I0F422	Metabolism	D4YRJ0	Metabolism
A0A1I0GHW0	Metabolism	D4YT79	Metabolism
A0A1I0GHY0	Metabolism	D5ESS6	Metabolism
A0A1I0HEK6	Metabolism	D5ETZ7	Metabolism
A0A1I0HEL4	Metabolism	D5EY34	Metabolism
A0A1I0HKJ3	Metabolism	D6S2P3	Metabolism
A0A1I0HM95	Metabolism	D6T2C6	Metabolism
A0A1I0HNJ0	Metabolism	D7IQ73	Metabolism
A0A1I0HSL5	Metabolism	D7K5H3	Metabolism
A0A1I0HZ92	Metabolism	D7NBZ4	Metabolism
A0A1I0I005	Metabolism	D7NE73	Metabolism
A0A1I0LYF7	Metabolism	D8DUB1	Metabolism
A0A1I0LZ83	Metabolism	D8DXB9	Metabolism
A0A1I0M245	Metabolism	D8DZH0	Metabolism
A0A1I0M3J7	Metabolism	E0NQF8	Metabolism
A0A1I0M3N2	Metabolism	E0PFX9	Metabolism
A0A1I0M4Q4	Metabolism	E0PNJ9	Metabolism
A0A1I0M7Y5	Metabolism	E0QAH3	Metabolism
A0A1I0M8B8	Metabolism	E1GT81	Metabolism
A0A1I0MEN8	Metabolism	E1GWT8	Metabolism
A0A1I0MGP8	Metabolism	E2NNZ5	Metabolism
A0A1I0MK24	Metabolism	E2NQ77	Metabolism
A0A1I0MM87	Metabolism	E2NQI8	Metabolism
A0A1I0MR29	Metabolism	E2NRJ2	Metabolism
A0A1I0NGM2	Metabolism	E2SHX2	Metabolism
A0A1I0NPZ6	Metabolism	E2SI31	Metabolism
A0A1I0P185	Metabolism	E2SIF6	Metabolism
A0A1I0PQ71	Metabolism	E2SQ40	Metabolism
A0A1I0PVF3	Metabolism	E2ZDJ5	Metabolism
A0A1I0PWS0	Metabolism	E3C7F8	Metabolism
A0A1I0QFU5	Metabolism	E3C962	Metabolism
A0A1I0QJY8	Metabolism	E3CAN1	Metabolism
A0A1I0QL70	Metabolism	E3CSK2	Metabolism
A0A1I1A7E8	Metabolism	E3G371	Metabolism
A0A1I1RW25	Metabolism	E3GA07	Metabolism
A0A1I2MA47	Metabolism	E6GPI6	Metabolism
A0A1I2MIX9	Metabolism	E6IBS3	Metabolism
A0A1I2MRZ8	Metabolism	E6IEA0	Metabolism
A0A1I2NZX6	Metabolism	E6IYG2	Metabolism
A0A1I2Q319	Metabolism	E6JYK5	Metabolism
A0A1I2Q4Q3	Metabolism	E6K097	Metabolism
A0A1I2QLB8	Metabolism	E6K4A5	Metabolism
A0A1I2RER6	Metabolism	E6K914	Metabolism
A0A1I2RQB1	Metabolism	E6K9M5	Metabolism
A0A1I2RZC5	Metabolism	E6KP19	Metabolism
A0A1I2SG15	Metabolism	E6LHA0	Metabolism
A0A1I2T5X8	Metabolism	E6LHM3	Metabolism
A0A1I2THG5	Metabolism	E6LHY6	Metabolism
A0A1I4UAQ7	Metabolism	E7FTM6	Metabolism
A0A1I4UQA0	Metabolism	E7FV09	Metabolism
A0A1I4V2D2	Metabolism	E7FX85	Metabolism
A0A1I4VAM7	Metabolism	E7FXH0	Metabolism
A0A1I4VCD9	Metabolism	E7G5T4	Metabolism
A0A1I4W185	Metabolism	E7G7F2	Metabolism
A0A1I4WBG7	Metabolism	E7G8E1	Metabolism
A0A1I4WSW2	Metabolism	E7G8P0	Metabolism
A0A1I5H2J9	Metabolism	E7G9E1	Metabolism
A0A1I5HHZ1	Metabolism	E7GB17	Metabolism
A0A1I5HS43	Metabolism	E7GDW1	Metabolism
A0A1I5ICE0	Metabolism	E7GE01	Metabolism
A0A1I5IEV2	Metabolism	E7GE85	Metabolism
A0A1I5IVY0	Metabolism	E7MKU8	Metabolism
A0A1I5L3Z0	Metabolism	E7MP85	Metabolism
A0A1I5LHM9	Metabolism	E8JUS5	Metabolism
A0A1I5LRL4	Metabolism	E8JYM7	Metabolism
A0A1I5LT95	Metabolism	E8K5D2	Metabolism
A0A1I5YM35	Metabolism	E8KTR9	Metabolism
A0A1I6CX64	Metabolism	E9FEF2	Metabolism
A0A1I6L427	Metabolism	E9FLB1	Metabolism
A0A1I6Z0A2	Metabolism	E9FPY3	Metabolism
A0A1I7B5B8	Metabolism	F0F619	Metabolism
A0A1I7DJ17	Metabolism	F0FA47	Metabolism
A0A1I7DQ10	Metabolism	F0FRA1	Metabolism
A0A1I7EC53	Metabolism	F0R2S9	Metabolism
A0A1I7JEB1	Metabolism	F0TEI0	Metabolism
A0A1J0A712	Metabolism	F0TGJ7	Metabolism
A0A1K1LJ95	Metabolism	F0TGU4	Metabolism
A0A1K1LTK7	Metabolism	F1Z2Z8	Metabolism
A0A1K1LU03	Metabolism	F1Z326	Metabolism
A0A1K1M3D1	Metabolism	F2C999	Metabolism
A0A1K1N6I2	Metabolism	F2CBF2	Metabolism
A0A1K1N7H8	Metabolism	F2KTV6	Metabolism
A0A1K1P0K8	Metabolism	F2KU19	Metabolism
A0A1K1PF99	Metabolism	F2KWH0	Metabolism
A0A1K2H495	Metabolism	F2KWM4	Metabolism
A0A1K2H8L9	Metabolism	F2KZZ1	Metabolism
A0A1K2HCC4	Metabolism	F3PQJ6	Metabolism
A0A1K2HGH4	Metabolism	F3QQD2	Metabolism
A0A1K2HGW0	Metabolism	F3QY23	Metabolism
A0A1K2HIM6	Metabolism	F3QYD4	Metabolism
A0A1K2I5P4	Metabolism	F3U8S1	Metabolism
A0A1K2I611	Metabolism	F3Y8X9	Metabolism
A0A1K2I821	Metabolism	F3YBC1	Metabolism
A0A1K2I882	Metabolism	F3YCS4	Metabolism
A0A1K2I8Z9	Metabolism	F3YCV0	Metabolism
A0A1K2I933	Metabolism	F3ZUW3	Metabolism
A0A1K2I9G1	Metabolism	F5RRB2	Metabolism
A0A1L4J6A6	Metabolism	F5VSP6	Metabolism
A0A1L5HHF0	Metabolism	F7QTT3	Metabolism
A0A1L6H8Y6	Metabolism	F7QZF9	Metabolism
A0A1L6XAH0	Metabolism	F7R198	Metabolism
A0A1L7IE32	Metabolism	F8ASV2	Metabolism
A0A1L7LID7	Metabolism	F8HCV3	Metabolism
A0A1L7LJP1	Metabolism	F8N6J1	Metabolism
A0A1L7LK36	Metabolism	F8N6S6	Metabolism
A0A1L7LKX9	Metabolism	F8N7G0	Metabolism
A0A1L8CHI2	Metabolism	F8N8A1	Metabolism
A0A1L8CIW5	Metabolism	F8N9I9	Metabolism
A0A1L8MPX5	Metabolism	F8NC45	Metabolism
A0A1L8MQP6	Metabolism	F9D0J6	Metabolism
A0A1L8Q730	Metabolism	F9D2G1	Metabolism
A0A1L8QMU6	Metabolism	F9D3U5	Metabolism
A0A1L8QMU9	Metabolism	F9D677	Metabolism
A0A1L8QQ43	Metabolism	F9D684	Metabolism
A0A1L8QQ69	Metabolism	F9D6K4	Metabolism
A0A1L8QQG8	Metabolism	F9DG70	Metabolism
A0A1L8QQI2	Metabolism	F9HIE8	Metabolism
A0A1L8QQN7	Metabolism	F9N3E9	Metabolism
A0A1L8QR56	Metabolism	F9N3I3	Metabolism
A0A1L8QSU1	Metabolism	F9PEV3	Metabolism
A0A1L8QTM5	Metabolism	G1VBH9	Metabolism
A0A1L8QUS5	Metabolism	G1W9E3	Metabolism
A0A1L8QUT5	Metabolism	G2SMU9	Metabolism
A0A1L8QV95	Metabolism	G2SR39	Metabolism
A0A1L8R446	Metabolism	G4L2M3	Metabolism
A0A1L8RD98	Metabolism	G4L5I1	Metabolism
A0A1L8RE46	Metabolism	G4L727	Metabolism
A0A1L8RFJ7	Metabolism	G4L977	Metabolism
A0A1L8RFR2	Metabolism	G5G9D8	Metabolism
A0A1L8RGJ9	Metabolism	G5GD38	Metabolism
A0A1L8RGM1	Metabolism	G5JPG1	Metabolism
A0A1L8RI02	Metabolism	G5JS48	Metabolism
A0A1L8RJU4	Metabolism	G5JWG2	Metabolism
A0A1L8RKA3	Metabolism	G5JXI1	Metabolism
A0A1L8STJ1	Metabolism	G5JZU6	Metabolism
A0A1L8STP2	Metabolism	G5K1X2	Metabolism
A0A1L8SUL5	Metabolism	G5K2R3	Metabolism
A0A1L8SV19	Metabolism	G5K6J4	Metabolism
A0A1L8SWS5	Metabolism	G5K6L7	Metabolism
A0A1L8SWZ2	Metabolism	G5KF01	Metabolism
A0A1L8SXJ7	Metabolism	G5SVZ5	Metabolism
A0A1L8SXK7	Metabolism	G6EP97	Metabolism
A0A1L8SY94	Metabolism	G8LLS8	Metabolism
A0A1L8SYZ7	Metabolism	G8P3I4	Metabolism
A0A1L8SZL4	Metabolism	G8PBC4	Metabolism
A0A1L8SZT9	Metabolism	G9YHE9	Metabolism
A0A1L8TAX9	Metabolism	H1BHA2	Metabolism
A0A1L8TGI0	Metabolism	H1HJV7	Metabolism
A0A1L8THC4	Metabolism	H1HKC6	Metabolism
A0A1L8TJF1	Metabolism	H1HQH9	Metabolism
A0A1L8TMJ9	Metabolism	H1Q1F7	Metabolism
A0A1L8TNA4	Metabolism	H1Q2Q5	Metabolism
A0A1L8TPA4	Metabolism	H1Q3G0	Metabolism
A0A1L8TPC5	Metabolism	H1Q4J8	Metabolism
A0A1L8TR38	Metabolism	H4GIN7	Metabolism
A0A1L8TR53	Metabolism	H4L9Z6	Metabolism
A0A1L8W9S4	Metabolism	H4LDF9	Metabolism
A0A1L8W9Z6	Metabolism	H5UXG8	Metabolism
A0A1L8WC81	Metabolism	I0Q450	Metabolism
A0A1L8WD02	Metabolism	I0SCY9	Metabolism
A0A1L8WH20	Metabolism	I2J8L5	Metabolism
A0A1L8WJB0	Metabolism	I2NGW4	Metabolism
A0A1L8WJH7	Metabolism	I4LTC4	Metabolism
A0A1L8WL38	Metabolism	I4LUE5	Metabolism
A0A1L8WNN5	Metabolism	I4M7H9	Metabolism
A0A1L8WNY0	Metabolism	I4MDT0	Metabolism
A0A1L8WQC3	Metabolism	I4ZBT4	Metabolism
A0A1L8WQK2	Metabolism	I4ZBW8	Metabolism
A0A1L8WQT3	Metabolism	I6SXL9	Metabolism
A0A1L8WQV4	Metabolism	I6T814	Metabolism
A0A1L8WR36	Metabolism	I7JEI3	Metabolism
A0A1L8WSB0	Metabolism	I7JZP8	Metabolism
A0A1L8WSS9	Metabolism	I7KGJ1	Metabolism
A0A1L8WXQ1	Metabolism	I7KHT5	Metabolism
A0A1L8WZF2	Metabolism	I7LAI3	Metabolism
A0A1L8X063	Metabolism	I7LBX4	Metabolism
A0A1L8X743	Metabolism	I7LNN9	Metabolism
A0A1M4SA01	Metabolism	I7LQU9	Metabolism
A0A1M4SXG6	Metabolism	I7LRM4	Metabolism
A0A1M4UHJ2	Metabolism	I7LS30	Metabolism
A0A1M4WI68	Metabolism	I7LSM8	Metabolism
A0A1M4ZAE0	Metabolism	I7QVN4	Metabolism
A0A1M4ZVM2	Metabolism	I8XVG5	Metabolism
A0A1M5EL31	Metabolism	I9HCK2	Metabolism
A0A1M5EMN1	Metabolism	J0DFI6	Metabolism
A0A1M5FVV3	Metabolism	J0L7S6	Metabolism
A0A1M6DR87	Metabolism	J0LNF0	Metabolism
A0A1M6EIB6	Metabolism	J0LNW8	Metabolism
A0A1M6EK65	Metabolism	J0US88	Metabolism
A0A1M6R6J2	Metabolism	J0USM9	Metabolism
A0A1M6R882	Metabolism	J0WZ65	Metabolism
A0A1M6REU3	Metabolism	J0X0C6	Metabolism
A0A1M6RNR5	Metabolism	J1GFJ5	Metabolism
A0A1M6RT79	Metabolism	J2Z3S6	Metabolism
A0A1M6SAI1	Metabolism	J2Z7X3	Metabolism
A0A1M6T9I3	Metabolism	J3A0Z0	Metabolism
A0A1M6UHY3	Metabolism	J3A2Y2	Metabolism
A0A1M6UNT2	Metabolism	J3AJC9	Metabolism
A0A1M6UPZ6	Metabolism	J3JBF0	Metabolism
A0A1M6VBC1	Metabolism	J3JPY7	Metabolism
A0A1M6VFH9	Metabolism	J4J1M8	Metabolism
A0A1M6VVX6	Metabolism	J4X6D7	Metabolism
A0A1M6VXE4	Metabolism	J9W423	Metabolism
A0A1M6W784	Metabolism	K0NJ91	Metabolism
A0A1M6XMY3	Metabolism	K0NR58	Metabolism
A0A1M6YHK5	Metabolism	K0NTC3	Metabolism
A0A1M6YRV9	Metabolism	K0NWD3	Metabolism
A0A1M7GIU3	Metabolism	K0NYC9	Metabolism
A0A1M7KJG9	Metabolism	K0NYL5	Metabolism
A0A1P8JHQ7	Metabolism	K1A703	Metabolism
A0A1P8PZL8	Metabolism	K1AC96	Metabolism
A0A1P8Q1R0	Metabolism	K2M1S3	Metabolism
A0A1P8Q254	Metabolism	K2M1V8	Metabolism
A0A1P8Q2U6	Metabolism	K4J2T8	Metabolism
A0A1P8Q3H5	Metabolism	K4Q770	Metabolism
A0A1P8Q652	Metabolism	K7N5M7	Metabolism
A0A1P8Q699	Metabolism	K8AFT5	Metabolism
A0A1P8VRA6	Metabolism	K8AL21	Metabolism
A0A1Q2D4A4	Metabolism	K8ALV3	Metabolism
A0A1Q2D4H9	Metabolism	K8CMA0	Metabolism
A0A1Q2D4M8	Metabolism	K8CVJ5	Metabolism
A0A1Q2D4R0	Metabolism	K8Z9E8	Metabolism
A0A1Q2D4R6	Metabolism	K8ZMZ1	Metabolism
A0A1Q2D4Y7	Metabolism	K9EN82	Metabolism
A0A1Q2D533	Metabolism	L0JAR3	Metabolism
A0A1Q2D5B3	Metabolism	L0JFC9	Metabolism
A0A1Q2D5E2	Metabolism	L0M4F3	Metabolism
A0A1Q2D5K5	Metabolism	L0M6D0	Metabolism
A0A1Q2D6G7	Metabolism	L1NKG3	Metabolism
A0A1Q2D6L7	Metabolism	M1K0W1	Metabolism
A0A1Q2D7F8	Metabolism	M2NG10	Metabolism
A0A1Q2D7X7	Metabolism	M2PZJ0	Metabolism
A0A1Q2D7Y7	Metabolism	M2Q0S6	Metabolism
A0A1Q2D8D8	Metabolism	M2Q5X5	Metabolism
A0A1Q2D8Q1	Metabolism	M2Q657	Metabolism
A0A1Q2T574	Metabolism	M4RB66	Metabolism
A0A1Q6D330	Metabolism	M4RDD0	Metabolism
A0A1Q6ES16	Metabolism	M4RDR0	Metabolism
A0A1Q6FR59	Metabolism	M4RTF7	Metabolism
A0A1Q6FRX2	Metabolism	M4YX40	Metabolism
A0A1Q6FVN7	Metabolism	M4YXR3	Metabolism
A0A1Q6FVR3	Metabolism	M4YYT7	Metabolism
A0A1Q6FXQ0	Metabolism	M5J5R8	Metabolism
A0A1Q6G0U1	Metabolism	M5J6T2	Metabolism
A0A1Q6GH08	Metabolism	M5KSF9	Metabolism
A0A1Q6GNS1	Metabolism	M5N366	Metabolism
A0A1Q6H8Q6	Metabolism	N1ZZG2	Metabolism
A0A1Q6HCK7	Metabolism	N2AIA7	Metabolism
A0A1Q6HG72	Metabolism	N9V9X3	Metabolism
A0A1Q6HHC2	Metabolism	N9VCV3	Metabolism
A0A1Q6I092	Metabolism	N9X004	Metabolism
A0A1Q6IGM8	Metabolism	Q03D82	Metabolism
A0A1Q6MUM5	Metabolism	Q03F04	Metabolism
A0A1Q6MYK0	Metabolism	Q03GK3	Metabolism
A0A1Q6N1B3	Metabolism	Q0SZN2	Metabolism
A0A1Q6PW85	Metabolism	Q1J566	Metabolism
A0A1Q8E6D5	Metabolism	Q1J849	Metabolism
A0A1Q8E6N8	Metabolism	Q2VBM7	Metabolism
A0A1Q8E6Q3	Metabolism	Q2WCR1	Metabolism
A0A1Q8E7A1	Metabolism	Q32AZ6	Metabolism
A0A1Q8E7X9	Metabolism	Q3XXA3	Metabolism
A0A1Q8E825	Metabolism	Q4JZ43	Metabolism
A0A1Q8E8G7	Metabolism	Q59938	Metabolism
A0A1Q8E8L8	Metabolism	Q5FIF2	Metabolism
A0A1Q8EAJ4	Metabolism	Q5FJD3	Metabolism
A0A1Q8EBZ4	Metabolism	Q7WWQ5	Metabolism
A0A1Q8EC17	Metabolism	Q7X1P3	Metabolism
A0A1Q8EDU3	Metabolism	Q83VF5	Metabolism
A0A1Q8EDW1	Metabolism	Q8DT30	Metabolism
A0A1Q8EE05	Metabolism	Q8VLP4	Metabolism
A0A1Q8RF79	Metabolism	Q9EUQ4	Metabolism
A0A1Q8RGR1	Metabolism	Q9EW05	Metabolism
A0A1Q8RIN1	Metabolism	Q9S6S6	Metabolism
A0A1Q8RKC2	Metabolism	R0ER08	Metabolism
A0A1Q8YRH2	Metabolism	R0ERC8	Metabolism
A0A1Q9JTS3	Metabolism	R0GIV9	Metabolism
A0A1Q9MEG5	Metabolism	R0MDS4	Metabolism
A0A1Q9YHK7	Metabolism	R2L9C8	Metabolism
A0A1Q9YHM0	Metabolism	R2M3W2	Metabolism
A0A1Q9YHP4	Metabolism	R2NJH8	Metabolism
A0A1Q9YHZ8	Metabolism	R2NSH4	Metabolism
A0A1Q9YI47	Metabolism	R2NUX7	Metabolism
A0A1Q9YI88	Metabolism	R2NZN9	Metabolism
A0A1Q9YIK3	Metabolism	R2NZT9	Metabolism
A0A1Q9YJI9	Metabolism	R2P4U2	Metabolism
A0A1Q9YJW4	Metabolism	R2P584	Metabolism
A0A1Q9YKQ0	Metabolism	R2P6C1	Metabolism
A0A1Q9YKZ7	Metabolism	R2PBM2	Metabolism
A0A1Q9YLA4	Metabolism	R2PCD7	Metabolism
A0A1Q9YLD7	Metabolism	R2PG03	Metabolism
A0A1Q9YMG5	Metabolism	R2PI56	Metabolism
A0A1Q9YMY3	Metabolism	R2PZQ4	Metabolism
A0A1Q9YN00	Metabolism	R2Q157	Metabolism
A0A1Q9YN58	Metabolism	R2Q3I0	Metabolism
A0A1Q9YNK1	Metabolism	R2Q3Z9	Metabolism
A0A1R0FSS5	Metabolism	R2QLN4	Metabolism
A0A1R3T4C0	Metabolism	R2QQV4	Metabolism
A0A1S0Z5X4	Metabolism	R2QR24	Metabolism
A0A1S0ZAU4	Metabolism	R2QRQ3	Metabolism
A0A1S1FA30	Metabolism	R2R1A5	Metabolism
A0A1S1FEY3	Metabolism	R2R3X1	Metabolism
A0A1S1FF62	Metabolism	R2RE04	Metabolism
A0A1S1ZS40	Metabolism	R2RGC4	Metabolism
A0A1S2A949	Metabolism	R2RH17	Metabolism
A0A1S2B9X5	Metabolism	R2RMX5	Metabolism
A0A1S2BKE1	Metabolism	R2RQU2	Metabolism
A0A1S2BKN0	Metabolism	R2RR32	Metabolism
A0A1S2BP03	Metabolism	R2RS51	Metabolism
A0A1S2BQJ7	Metabolism	R2S1U6	Metabolism
A0A1S2BQP2	Metabolism	R2S4R2	Metabolism
A0A1S2VTH4	Metabolism	R2SAF9	Metabolism
A0A1S5WDK6	Metabolism	R2SJF3	Metabolism
A0A1S5WDR5	Metabolism	R2SXT0	Metabolism
A0A1S5WG05	Metabolism	R2SXX4	Metabolism
A0A1S6QJK5	Metabolism	R2SZ33	Metabolism
A0A1S6QK82	Metabolism	R2T4V7	Metabolism
A0A1S8JRZ3	Metabolism	R2TCS7	Metabolism
A0A1S8KHR1	Metabolism	R2TDV2	Metabolism
A0A1S8YIM2	Metabolism	R2TX63	Metabolism
A0A1S8YMW5	Metabolism	R2V787	Metabolism
A0A1S8YS92	Metabolism	R2V792	Metabolism
A0A1S9Z7I8	Metabolism	R2VCM5	Metabolism
A0A1S9Z938	Metabolism	R2VI88	Metabolism
A0A1S9ZBC1	Metabolism	R2VIS3	Metabolism
A0A1S9ZJJ5	Metabolism	R2VKX0	Metabolism
A0A1T4JXP0	Metabolism	R2XXX4	Metabolism
A0A1T4K0K6	Metabolism	R2Y280	Metabolism
A0A1T4K297	Metabolism	R3L0I1	Metabolism
A0A1T4K7D2	Metabolism	R3TKZ0	Metabolism
A0A1T4K8C9	Metabolism	R3TPS4	Metabolism
A0A1T4LLU6	Metabolism	R3W783	Metabolism
A0A1T4LW62	Metabolism	R3W8K8	Metabolism
A0A1T4NRU6	Metabolism	R3WBA0	Metabolism
A0A1T4NVY0	Metabolism	R3WH57	Metabolism
A0A1T4PED4	Metabolism	R3WWE2	Metabolism
A0A1T4PTC0	Metabolism	R3WY44	Metabolism
A0A1T4PWX8	Metabolism	R5ALS7	Metabolism
A0A1T4Q6K0	Metabolism	R5AN15	Metabolism
A0A1T4QLQ2	Metabolism	R5CIG3	Metabolism
A0A1T4QQB6	Metabolism	R5EUE8	Metabolism
A0A1T4R0X2	Metabolism	R5F2F9	Metabolism
A0A1T4RBP4	Metabolism	R5FCG8	Metabolism
A0A1T4RHE6	Metabolism	R5FD91	Metabolism
A0A1T5F3P4	Metabolism	R5FN09	Metabolism
A0A1T5GTY3	Metabolism	R5FQ07	Metabolism
A0A1T5HN82	Metabolism	R5FS70	Metabolism
A0A1U7NCG8	Metabolism	R5FTN7	Metabolism
A0A1U7NCM7	Metabolism	R5FTR8	Metabolism
A0A1U7NDM4	Metabolism	R5G370	Metabolism
A0A1U7NDU9	Metabolism	R5GFU7	Metabolism
A0A1U7NEB3	Metabolism	R5GTA9	Metabolism
A0A1U7NER7	Metabolism	R5H0F8	Metabolism
A0A1U7NFH6	Metabolism	R5JL52	Metabolism
A0A1U7NFH9	Metabolism	R5K7Z1	Metabolism
A0A1U7NFL1	Metabolism	R5KEX3	Metabolism
A0A1U7NFM5	Metabolism	R5KM28	Metabolism
A0A1U7NGT4	Metabolism	R5KW17	Metabolism
A0A1U7NGX3	Metabolism	R5KZD9	Metabolism
A0A1U7NH72	Metabolism	R5LMC8	Metabolism
A0A1U7NHQ7	Metabolism	R5M533	Metabolism
A0A1U7NHT7	Metabolism	R5MG91	Metabolism
A0A1U7NIH2	Metabolism	R5NGM5	Metabolism
A0A1U7NII9	Metabolism	R5NHN1	Metabolism
A0A1U7NIL6	Metabolism	R5NI53	Metabolism
A0A1U7NJ44	Metabolism	R5NX99	Metabolism
A0A1U7NJ54	Metabolism	R5P5F9	Metabolism
A0A1U7NJ70	Metabolism	R5P7J9	Metabolism
A0A1U7NJD3	Metabolism	R5PA67	Metabolism
A0A1U7NJH0	Metabolism	R5PFK5	Metabolism
A0A1U7NJM9	Metabolism	R5PGI5	Metabolism
A0A1U7NJS1	Metabolism	R5PIK4	Metabolism
A0A1U7NKG4	Metabolism	R5PRG4	Metabolism
A0A1U7NKK0	Metabolism	R5PTZ3	Metabolism
A0A1U7NKL4	Metabolism	R5Q0C3	Metabolism
A0A1U7NKV7	Metabolism	R5QPA4	Metabolism
A0A1U7NLJ6	Metabolism	R5RQM7	Metabolism
A0A1U7NLT3	Metabolism	R5VEX4	Metabolism
A0A1U7NLU2	Metabolism	R5W8X2	Metabolism
A0A1U7NMC2	Metabolism	R5Y1S5	Metabolism
A0A1U7NME4	Metabolism	R5YIX7	Metabolism
A0A1U7NMH2	Metabolism	R5YXP8	Metabolism
A0A1U7NNQ4	Metabolism	R6A1M2	Metabolism
A0A1U7NNQ9	Metabolism	R6A3X2	Metabolism
A0A1U7NNS8	Metabolism	R6A5R1	Metabolism
A0A1U7NP88	Metabolism	R6A9E4	Metabolism
A0A1U7NPD3	Metabolism	R6AB31	Metabolism
A0A1U7NPH9	Metabolism	R6APQ9	Metabolism
A0A1U7NPJ4	Metabolism	R6AS31	Metabolism
A0A1U7NPT4	Metabolism	R6B441	Metabolism
A0A1U7NQ71	Metabolism	R6BTI4	Metabolism
A0A1V0GI60	Metabolism	R6C3Z6	Metabolism
A0A1V0H2J4	Metabolism	R6C5A7	Metabolism
A0A1V0HK27	Metabolism	R6E035	Metabolism
A0A1V0HKA3	Metabolism	R6E4Y1	Metabolism
A0A1V0JCH3	Metabolism	R6E7D8	Metabolism
A0A1V0JDQ8	Metabolism	R6F0R7	Metabolism
A0A1V0JFA0	Metabolism	R6F3X8	Metabolism
A0A1V0LD09	Metabolism	R6G9N5	Metabolism
A0A1V0NS05	Metabolism	R6GI26	Metabolism
A0A1V2BMT2	Metabolism	R6JAE1	Metabolism
A0A1V2SLV3	Metabolism	R6JDA0	Metabolism
A0A1V2SMF7	Metabolism	R6L6I3	Metabolism
A0A1V2SMQ0	Metabolism	R6M900	Metabolism
A0A1V2SNC8	Metabolism	R6Q3F3	Metabolism
A0A1V2SNL4	Metabolism	R6SV93	Metabolism
A0A1V2SPB0	Metabolism	R6U4E7	Metabolism
A0A1V2SPP5	Metabolism	R6UE31	Metabolism
A0A1V2UDD3	Metabolism	R6UF10	Metabolism
A0A1V2ULF2	Metabolism	R6UGA0	Metabolism
A0A1V3NK51	Metabolism	R6UIB3	Metabolism
A0A1V3NNW1	Metabolism	R6UQU6	Metabolism
A0A1V3YMK1	Metabolism	R6UU98	Metabolism
A0A1V3Z6N6	Metabolism	R6UX49	Metabolism
A0A1V4DDZ8	Metabolism	R6V119	Metabolism
A0A1V4DEL4	Metabolism	R6VRT1	Metabolism
A0A1V4DF50	Metabolism	R6VZY2	Metabolism
A0A1V4DFI7	Metabolism	R6W881	Metabolism
A0A1V4DGD6	Metabolism	R6W8G3	Metabolism
A0A1V4DGW1	Metabolism	R6W9U2	Metabolism
A0A1V4DJ73	Metabolism	R6WE05	Metabolism
A0A1V4DJW9	Metabolism	R6XB87	Metabolism
A0A1V4FKD2	Metabolism	R6XD01	Metabolism
A0A1V8Q2A4	Metabolism	R6YNP2	Metabolism
A0A1V8Q6J0	Metabolism	R6ZPS9	Metabolism
A0A1V8QDQ3	Metabolism	R7A2F3	Metabolism
A0A1V8W9I3	Metabolism	R7AHK0	Metabolism
A0A1V8WFJ5	Metabolism	R7D0N4	Metabolism
A0A1V8YBS3	Metabolism	R7DM45	Metabolism
A0A1V8YEQ8	Metabolism	R7DPL1	Metabolism
A0A1V8YX77	Metabolism	R7DQI6	Metabolism
A0A1V8ZF98	Metabolism	R7DSR3	Metabolism
A0A1V8ZGD7	Metabolism	R7DTY4	Metabolism
A0A1V8ZU93	Metabolism	R7DUK3	Metabolism
A0A1V9PYK0	Metabolism	R7DUL4	Metabolism
A0A1W6NC80	Metabolism	R7F2Q7	Metabolism
A0A1W6NMP8	Metabolism	R7GN14	Metabolism
A0A1W7QHU9	Metabolism	R7GN97	Metabolism
A0A1W7QKE9	Metabolism	R7GSJ4	Metabolism
A0A1W7QMA3	Metabolism	R7HP85	Metabolism
A0A1X1FBC8	Metabolism	R7HRS6	Metabolism
A0A1X1FEP0	Metabolism	R7LFL5	Metabolism
A0A1X1FGS6	Metabolism	R7MWF0	Metabolism
A0A1X1G7Q9	Metabolism	R7PAV4	Metabolism
A0A1X1GBE0	Metabolism	R7PC61	Metabolism
[truncated: 9,889 more rows]

## Sheet: supp_file 7.1
Supplementary file 7: List of assigned proteins with metabolic functions based on KEGG Orthology (KO) database between healthy and atopic dermatitis groups.
7.1 Healthy samples
					Healthy
Protein IDs	Subfunctional categories	Protein names	Bacterial families	Organisms	H-01	H-02	H-03	H-04	H-05	H-06	H-07	H-08	H-09	H-10	H-11
A0A3N0I127	Lipid metabolism	Cardiolipin synthase	Erysipelotrichaceae	Clostridium sp. YH-panp20	15.32	15.84	15.94	16.01	12.87	15.72	15.34	15.35	15.22	13.96	16.07
V8APP9	Nucleotide metabolism	Uracil phosphoribosyltransferase (EC 2.4.2.9) (UMP pyrophosphorylase) (UPRTase)	Streptococcaceae	Lactococcus garvieae TRF1	13.72	13.68	13.38	13.72	12.07	14.57	13.85	12.59	11.98	13.44	14.24
A0A091C672	Carbohydrate metabolism	UDP-glucose 4-epimerase (EC 5.1.3.2)	Enterococcaceae	Tetragenococcus muriaticus PMC-11-5	19.37	16.03	17.15	15.91	21.3	13.18	0	18.03	17.37	16.54	17.44
A0A366SFE5	Carbohydrate metabolism	Transketolase	Enterococcaceae	Enterococcus cecorum	18.15	14.41	12.68	18.07	18.06	16.38	16.82	19.17	14.45	0	13.24
A0A351NPG6	Amino acid metabolism	5-oxoprolinase subunit A (5-OPase subunit A) (EC 3.5.2.9) (5-oxoprolinase (ATP-hydrolyzing) subunit A)	Enterobacteriaceae	Enterobacteriaceae bacterium	16.12	16.48	13.03	19.01	16.42	16.22	13.74	16.59	0	0	0
K9EKS2	Amino acid metabolism	KamA family protein	Bacteroidaceae	Bacteroides oleiciplenus YIT 12058	17.9	13.4	0	15.25	14.98	15.27	14.91	15.24	0	18.28	0
G5K206	Amino acid metabolism	Methionine adenosyltransferase, N-terminal domain protein	Streptococcaceae	Streptococcus ictaluri 707-05	15.01	14.54	15.64	16.16	18.01	13.94	17.34	14.49	0	0	0
A0A3C1EAS2	Carbohydrate metabolism	Sucrose-6-phosphate hydrolase (EC 3.2.1.26) (Invertase)	Erysipelotrichaceae	Erysipelotrichaceae bacterium	18.33	15.44	0	18.32	20.14	14.19	12.41	19.59	0	0	18.28
U7U4H7	Carbohydrate metabolism	Aamy domain-containing protein	Enterococcaceae	Enterococcus faecium 10/96A	14.74	0	16.84	14.84	13.93	16	16.94	14.87	15.22	0	0
A0A3D5HX58	Carbohydrate metabolism	PTS EIIB type-1 domain-containing protein	Erysipelotrichaceae	Erysipelotrichaceae bacterium	16.74	17.24	16.42	0	0	12.39	12.54	13.19	14.45	0	11.68
A0A3L0VWG9	Carbohydrate metabolism	Galactokinase (EC 2.7.1.6) (Galactose kinase)	Enterobacteriaceae	Escherichia coli	14.74	14.77	12.8	14.72	13.66	0	13.77	15.91	14.05	0	0
C9CIN8	Carbohydrate metabolism	Permease IIC component	Enterococcaceae	Enterococcus casseliflavus (strain EC10)	14.7	14.71	0	13.93	0	13.29	13.42	15.61	14.5	0	13.86
G1W9E3	Carbohydrate metabolism	Pyruvate, phosphate dikinase (EC 2.7.9.1)	Prevotellaceae	Prevotella oulorum F0390	14.63	16.23	0	13.77	11.25	16.4	12.37	13.98	12.81	0	0
A0A1I5HS43	Carbohydrate metabolism	Beta-glucosidase	Prevotellaceae	Prevotella sp. tf2-5	12.55	14.76	0	11.94	0	13.04	13.16	13.11	12.38	18.12	0
S4CUU7	Energy metabolism	V-type ATP synthase alpha chain (EC 7.1.2.2) (V-ATPase subunit A)	Enterococcaceae	Enterococcus faecalis 13-SD-W-01	0	15.45	0	15.7	15.23	15.95	0	16	14.55	14.14	15.2
U2LG75	Energy metabolism	NADH-quinone oxidoreductase subunit N (EC 7.1.1.-) (NADH dehydrogenase I subunit N) (NDH-1 subunit N)	Prevotellaceae	Prevotella pleuritidis F0068	14.77	15.67	13.86	13.25	11.54	0	0	13.87	13.92	14.19	0
A0A0R1XC34	Glycan biosynthesis and metabolism	Glyco_hyd_65N_2 domain-containing protein	Lactobacillaceae	Lactobacillus harbinensis DSM 16991	17.83	14.74	0	19.58	19.3	15.64	12.41	20.47	0	0	15.72
A0A1I4WSW2	Glycan biosynthesis and metabolism	Lipid-A-disaccharide synthase (EC 2.4.1.182)	Enterobacteriaceae	Izhakiella capsodis	18.61	14.77	12.8	14.72	13.66	0	13.77	15.57	17.41	0	0
A0A0R1W285	Metabolism of cofactors and vitamins	Pantothenate kinase (EC 2.7.1.33) (Pantothenic acid kinase)	Lactobacillaceae	Lactobacillus suebicus DSM 5007 = KCTC 3549	17.63	14.84	17.75	15.66	18.35	15.16	16.52	16.22	0	0	0
U2L420	Metabolism of cofactors and vitamins	GTP cyclohydrolase-2 (EC 3.5.4.25) (GTP cyclohydrolase II)]";"Riboflavin biosynthesis protein RibBA [Includes: 3,4-dihydroxy-2-butanone 4-phosphate synthase (DHBP synthase) (EC 4.1.99.12)	Prevotellaceae	Prevotella pleuritidis F0068	14.21	15.44	13.77	13.19	0	14.91	15.92	13.75	0	15.51	0
A0A3N5EAH9	Amino acid metabolism	Dihydrodipicolinate synthase family protein	Enterobacteriaceae	Buttiauxella warmboldiae	24.24	23.09	0	17.94	17.88	21.05	12.57	12.71	0	0	0
A0A402X8N7	Amino acid metabolism	Pyridoxal phosphate-dependent aminotransferase	Enterobacteriaceae	Salmonella enterica (Salmonella choleraesuis)	13.47	13.92	12.8	14.03	11.54	0	0	0	12.43	14.19	0
F8NC45	Carbohydrate metabolism	Alpha-L-arabinofuranosidase domain protein	Prevotellaceae	Prevotella multisaccharivorax DSM 17128	20.62	19.12	21.75	18.62	0	0	19.3	0	21.07	18.42	0
R3L0I1	Carbohydrate metabolism	3-keto-L-gulonate-6-phosphate decarboxylase	Enterococcaceae	Enterococcus faecalis ATCC 6055	22.08	20.86	0	15.92	15.38	16.63	16.25	0	0	0	17.82
A0A1Y4R276	Carbohydrate metabolism	6-phospho-beta-glucosidase	Enterococcaceae	Enterococcus cecorum	17.82	16.47	16.1	17.2	18.67	0	0	18.17	16.35	0	0
A0A242BET8	Carbohydrate metabolism	Xylose isomerase (EC 5.3.1.5)	Enterococcaceae	Enterococcus faecium (Streptococcus faecium)	0	0	14.61	13.46	16.72	14.14	14.54	19.21	0	0	14.85
A0A3B9G3U9	Carbohydrate metabolism	Glucose-1-phosphate adenylyltransferase (EC 2.7.7.27) (Fragment)	Erysipelotrichaceae	Erysipelotrichaceae bacterium	15.15	14.83	0	16.08	14.9	16.08	0	14.93	0	0	14.31
A0A1I0F3W5	Carbohydrate metabolism	N-acetyl-beta-hexosaminidase	Erysipelotrichaceae	[Clostridium] cocleatum	14.04	15.97	0	0	0	13.59	15.78	13.45	0	15.24	12.75
C9CQ98	Carbohydrate metabolism	Alpha-galactosidase/6-phospho-beta-glucosidase	Enterococcaceae	Enterococcus casseliflavus (strain EC10)	14.49	15.21	12.25	13.88	14.4	0	12.7	13.59	0	0	0
E7GE85	Carbohydrate metabolism	Fructose-1,6-bisphosphatase class 3 (FBPase class 3) (EC 3.1.3.11) (D-fructose-1,6-bisphosphate 1-phosphohydrolase class 3)	Erysipelotrichaceae	Coprobacillus cateniformis	12.95	14.86	12.67	11.69	0	15.09	11.73	13.64	0	0	0
A0A2W4BKP1	Energy metabolism	ATP synthase subunit a (ATP synthase F0 sector subunit a) (F-ATPase subunit 6)	Enterococcaceae	Enterococcus plantarum	12.12	13.36	0	0	0	12.63	13.65	0	15.26	14.42	13.44
B0N2R8	Glycan biosynthesis and metabolism	Serine-type D-Ala-D-Ala carboxypeptidase (EC 3.4.16.4)	Erysipelotrichaceae	Erysipelatoclostridium ramosum DSM 1402	18.97	15.88	0	13.23	11.73	14.38	13.4	0	0	0	14.79
A0A2W3YWI0	Lipid metabolism	Glycerophosphodiester phosphodiesterase	Enterococcaceae	Enterococcus plantarum	17.56	0	16.9	15.75	16.49	0	16.32	16.24	14.38	0	0
A0A3D1KK46	Metabolism of cofactors and vitamins	Nicotinate-nucleotide diphosphorylase (Carboxylating) (EC 2.4.2.19) (Fragment)	Prevotellaceae	Prevotellaceae bacterium	0	0	14.03	16.49	15.59	13.88	15.07	17.62	0	15.08	0
A0A0A1GW21	Metabolism of cofactors and vitamins	2-dehydropantoate 2-reductase (EC 1.1.1.169) (Ketopantoate reductase)	Lactobacillaceae	Lactobacillus hokkaidonensis JCM 18461	13.04	15.31	17.4	15.59	16.64	15.61	13.41	0	0	0	0
S0K6I1	Metabolism of cofactors and vitamins	Small ribosomal subunit biogenesis GTPase RsgA (EC 3.6.1.-)	Enterococcaceae	Enterococcus avium ATCC 14025	17.47	17.23	0	16.12	0	14.83	0	13.97	0	12.94	13.83
E6IZN5	Nucleotide metabolism	N5-carboxyaminoimidazole ribonucleotide mutase (N5-CAIR mutase) (EC 5.4.99.18) (5-(carboxyamino)imidazole ribonucleotide mutase)	Streptococcaceae	Streptococcus anginosus F0211	20.28	19.92	0	22.07	19.37	19.78	17.43	0	17.6	0	0
J1SEC1	Nucleotide metabolism	Phosphoribulokinase/uridine kinase (EC 2.7.1.48)	Streptococcaceae	Streptococcus infantis SPAR10	0	16.08	10.8	18.24	17.15	14.43	17.33	16.22	0	0	0
R6N235	Nucleotide metabolism	Deoxyuridine 5'-triphosphate nucleotidohydrolase (dUTPase) (EC 3.6.1.23) (dUTP pyrophosphatase)	Bacteroidaceae	Bacteroides sp. CAG:443	14.94	16.16	17.07	14.18	15.45	11.33	14.08	0	0	0	0
R2SVS8	Nucleotide metabolism	MutT/nudix family protein	Enterococcaceae	Enterococcus haemoperoxidus ATCC BAA-382	13.98	0	14.63	13.52	0	13.91	0	14.8	16.13	0	13.48
A0A0D0YUD2	Xenobiotics biodegradation and metabolism	Flavin prenyltransferase UbiX (EC 2.5.1.129)	Lactobacillaceae	Lactobacillus wasatchensis	19.08	14.34	0	13.2	16.84	0	18.07	0	18.37	19.92	0
A0A381CD69	Amino acid metabolism	Dihydrodipicolinate synthase (EC 4.3.3.7)	Enterobacteriaceae	Buttiauxella agrestis	23.24	23.09	0	17.01	18.05	18.76	0	12.71	0	0	0
A0A1L8W9Z6	Amino acid metabolism	Glutathione synthetase (EC 6.3.2.3) (GSH synthetase) (GS) (GSH-S) (GSHase) (Glutathione synthase)];Glutathione biosynthesis bifunctional protein GshAB (Gamma-GCS-GS) (GCS-GS) [Includes: Glutamate--cysteine ligase (EC 6.3.2.2) (Gamma-ECS) (GCS) (Gamma-glutamylcysteine synthetase)	Enterococcaceae	Enterococcus ratti	17.22	18.52	0	17.98	0	19.3	15.76	0	0	0	18.85
A0A389M5L8	Amino acid metabolism	3-hydroxyisobutyrate dehydrogenase	Erysipelotrichaceae	Erysipelotrichaceae bacterium	17.8	0	0	17.98	20.06	18.65	13.71	0	0	0	11.43
A0A379XX96	Amino acid metabolism	Cyclase HisF (EC 4.1.3.-)	Enterobacteriaceae	Salmonella diarizonae	14.13	14.23	16.13	15.3	15.81	0	0	15.43	0	0	0
F9HIM6	Amino acid metabolism	Glutamate racemase (EC 5.1.1.3)	Streptococcaceae	Streptococcus sp. oral taxon 056 str. F0418	0	0	0	14	14.23	14.37	0	14.76	0	14.63	16.26
E7G8Q5	Amino acid metabolism	Glutamate 5-kinase (EC 2.7.2.11) (Gamma-glutamyl kinase) (GK)	Erysipelotrichaceae	Coprobacillus cateniformis	17.07	12.7	18.74	0	0	0	13.54	11.95	0	0	12.16
A0A1L8QV95	Amino acid metabolism	Homoserine kinase (EC 2.7.1.39)	Enterococcaceae	Enterococcus aquimarinus	15.99	13.45	0	12.46	13.49	14.27	0	0	0	0	13.52
G4L373	Amino acid metabolism	Glutathione synthetase (EC 6.3.2.3) (GSH synthetase) (GS) (GSH-S) (GSHase) (Glutathione synthase)];Glutathione biosynthesis bifunctional protein GshAB (Gamma-GCS-GS) (GCS-GS) [Includes: Glutamate--cysteine ligase (EC 6.3.2.2) (Gamma-ECS) (GCS) (Gamma-glutamylcysteine synthetase)	Enterococcaceae	Tetragenococcus halophilus (strain DSM 20338 / JCM 20259 / NCIMB 9735 / NBRC 12172) (Pediococcus halophilus)	12.83	15.08	0	0	0	0	14.19	13.2	0	13.62	13.24
A0A376ZL09	Amino acid metabolism	Glutathione synthetase (EC 6.3.2.3)	Enterobacteriaceae	Escherichia coli	13.57	14	0	13.14	0	13.44	0	14.42	0	13.16	0
R2QQ54	Amino acid metabolism	Histidinol-phosphate aminotransferase (EC 2.6.1.9) (Imidazole acetol-phosphate transaminase)	Enterococcaceae	Enterococcus haemoperoxidus ATCC BAA-382	0	14.97	0	13.08	11.77	0	13.58	13.54	0	0	14.52
A0A0R1Y362	Amino acid metabolism	Acetylornithine aminotransferase	Lactobacillaceae	Lactobacillus composti DSM 18527 = JCM 14202	18.01	12.86	0	14.19	11.7	0	12.49	11.25	0	0	0
A0A2I2ACN3	Carbohydrate metabolism	PilZ domain-containing protein	Lactobacillaceae	Lactobacillus agilis	14.64	0	18.54	0	16.86	0	17.56	0	16.29	17.69	0
C9PV13	Carbohydrate metabolism	Pullulanase, type I (EC 3.2.1.41)	Prevotellaceae	Prevotella sp. oral taxon 472 str. F0295	14.91	0	17.04	14.19	20.01	0	0	17.8	15.55	0	0
A0A1U7NQ71	Carbohydrate metabolism	6-phospho-beta-glucosidase	Erysipelotrichaceae	Dubosiella newyorkensis	16.42	0	0	0	0	15.42	14.99	15.63	17.87	16.74	0
A0A416WY73	Carbohydrate metabolism	Glycoside hydrolase family 1 protein	Erysipelotrichaceae	Coprobacillus sp. AF15-30	0	14.69	0	16.08	17.74	17.61	0	14.18	0	0	14.33
A0A429ZKJ7	Carbohydrate metabolism	PTS cellobiose transporter subunit IIC	Enterococcaceae	Vagococcus salmoninarum	18.07	18.34	18.66	0	0	15.14	0	12.93	0	0	11.44
A0A060CLB0	Carbohydrate metabolism	Glyco_hydro_43 (Fragment)	Bifidobacteriaceae	uncultured Bifidobacterium sp.	15.45	0	0	15.47	14.41	0	16.09	15.21	17.67	0	0
A0A2N8Z2M5	Carbohydrate metabolism	2,3-bisphosphoglycerate-dependent phosphoglycerate mutase (BPG-dependent PGAM) (PGAM) (Phosphoglyceromutase) (dPGM) (EC 5.4.2.11)	Lactobacillaceae	Lactobacillus fermentum	16.74	0	16.91	14.79	13.55	0	0	0	17.07	14.83	0
R6A5R1	Carbohydrate metabolism	Phosphoglucomutase/phosphomannomutase family protein	Prevotellaceae	Prevotella sp. CAG:5226	15.6	0	16.88	14.54	17.19	0	0	0	15.37	13.27	0
A0A200J8A6	Carbohydrate metabolism	Permease IIC component	Enterococcaceae	Enterococcus sp. 9D6_DIV0238	19.36	14.3	18.08	0	0	13.12	12.73	0	0	0	12.54
A0A3D1YS86	Carbohydrate metabolism	FAD-dependent oxidoreductase	Erysipelotrichaceae	Erysipelotrichaceae bacterium	17.69	16.25	0	0	0	12.03	0	12.2	13.9	17.76	0
A0A0R1SHY8	Carbohydrate metabolism	3-isopropylmalate dehydrogenase (EC 1.1.1.85)	Lactobacillaceae	Lactobacillus versmoldensis DSM 14857 = KCTC 3814	17.75	13.87	16.09	15.31	13.29	0	13.05	0	0	0	0
R2TCS7	Carbohydrate metabolism	3-isopropylmalate dehydratase large subunit (EC 4.2.1.33) (Alpha-IPM isomerase) (IPMI) (Isopropylmalate isomerase)	Enterococcaceae	Enterococcus pallens ATCC BAA-351	17.95	0	16.09	0	13.29	0	13.34	13.48	0	0	14.97
A0A1K2I5P4	Carbohydrate metabolism	Malolactic enzyme (EC 1.-.-.-)	Lactobacillaceae	Lactobacillus rennini	15.1	14.59	0	14.47	0	15.49	0	14.63	0	14.83	0
A0A1C0BX83	Carbohydrate metabolism	Transketolase	Erysipelotrichaceae	Erysipelotrichaceae bacterium MTC7	13.36	0	11.86	0	14.81	0	16.27	16.04	15.52	0	0
A0A3A5K382	Carbohydrate metabolism	NAD-dependent epimerase/dehydratase family protein	Enterobacteriaceae	Buttiauxella izardii	0	14.64	0	15.14	13.9	15.37	0	0	12.85	12.63	0
A0A0R1KII6	Carbohydrate metabolism	Oxidoreductase, NAD-binding protein	Lactobacillaceae	Lactobacillus nodensis DSM 19682 = JCM 14932 = NBRC 107160	14.71	14.58	14.4	14.62	0	0	13.77	12.03	0	0	0
A0A2R7ZU58	Carbohydrate metabolism	Sucrose-6-phosphate hydrolase (EC 3.2.1.26) (Invertase)	Streptococcaceae	Lactococcus piscium	0	14.07	13.88	0	13.49	13.83	14.36	0	0	0	14.46
A0A412G736	Carbohydrate metabolism	Glycoside hydrolase family 1 protein	Erysipelotrichaceae	Holdemania filiformis	0	14.93	0	0	0	11.58	0	12.99	12.47	19.27	12.84
A0A1S9Z7I8	Carbohydrate metabolism	Beta-galactosidase	Streptococcaceae	Streptococcus pseudopneumoniae	14.71	14.58	14.4	14.62	0	0	13.77	11.62	0	0	0
A0A1Q9YKZ7	Carbohydrate metabolism	Aamy domain-containing protein	Erysipelotrichaceae	Faecalibaculum rodentium	0	14.64	0	0	0	0	14.28	13.62	12.63	14.24	14.1
A0A370A5A6	Carbohydrate metabolism	CoA carboxyltransferase C-terminal domain-containing protein	Lactobacillaceae	Lactobacillus paraplantarum	13.34	14.13	0	12.61	0	14.63	12.62	0	14.78	0	0
M5N366	Carbohydrate metabolism	Isoamylase protein (Fragment)	Streptococcaceae	Streptococcus pneumoniae PNI0446	12.25	13.35	0	0	12.81	0	0	14.36	15.41	0	13.11
A0A0R1QTI1	Carbohydrate metabolism	Acetate kinase (EC 2.7.2.1) (Acetokinase)	Lactobacillaceae	Lactobacillus manihotivorans DSM 13343 = JCM 12514	13.05	13.8	14.1	0	12.28	13.09	14.84	0	0	0	0
A0A3X4SCJ7	Carbohydrate metabolism	Hydroxypyruvate isomerase (Fragment)	Enterobacteriaceae	Salmonella enterica (Salmonella choleraesuis)	10.91	13.42	0	0	0	11.93	0	12.27	12.8	15.11	0
A0A1I0MR29	Energy metabolism	Phosphoesterase RecJ domain-containing protein	Prevotellaceae	Prevotella aff. ruminicola Tc2-24	16	14.49	16.13	0	0	0	17.22	0	14.3	14.12	0
A0A0R2KHZ2	Energy metabolism	ATP synthase subunit b (ATP synthase F(0) sector subunit b) (ATPase subunit I) (F-type ATPase subunit b) (F-ATPase subunit b)	Lactobacillaceae	Lactobacillus ceti DSM 22408	0	15.01	14.47	16.37	0	15.44	15.74	11.06	0	0	0
A0A1S9Z938	Energy metabolism	V-type ATP synthase alpha chain (EC 7.1.2.2) (V-ATPase subunit A)	Streptococcaceae	Streptococcus mitis	13.28	0	0	12.26	0	13.75	0	11.77	14.55	0	13.95
A0A139PRU2	Glycan biosynthesis and metabolism	Sialidase (EC 3.2.1.18)	Streptococcaceae	Streptococcus oralis	23.59	0	18.24	15.15	16.46	18.41	16.05	0	0	0	0
I0TAI0	Glycan biosynthesis and metabolism	3-deoxy-D-manno-octulosonic acid transferase (Kdo transferase) (EC 2.4.99.12) (Lipid IV(A) 3-deoxy-D-manno-octulosonic acid transferase)	Prevotellaceae	Prevotella sp. oral taxon 306 str. F0472	13.95	14.43	0	14.09	12.67	14.62	0	14.43	0	0	0
W6T880	Lipid metabolism	Glycerophosphoryl diester phosphodiesterase	Lactobacillaceae	Lactobacillus fabifermentans T30PCM01	0	15.33	0	15.62	14.95	14.46	13.63	15.14	0	0	0
A0A3D5XR99	Lipid metabolism	CDP-diacylglycerol--glycerol-3-phosphate 3-phosphatidyltransferase	Erysipelotrichaceae	Erysipelotrichaceae bacterium	15.09	0	15.46	0	14.66	13.67	0	0	14.63	0	13.77
F9PZJ4	Lipid metabolism	Malonyl CoA-acyl carrier protein transacylase (EC 2.3.1.39)	Streptococcaceae	Streptococcus infantis SK970	0	14.47	0	11.82	11.24	13.32	0	0	12.67	15.16	0
S5NB57	Metabolism of cofactors and vitamins	Phosphopantetheine adenylyltransferase (EC 2.7.7.3) (Dephospho-CoA pyrophosphorylase) (Pantetheine-phosphate adenylyltransferase) (PPAT)	Lactobacillaceae	Lactobacillus reuteri TD1	17.04	14.01	0	12.83	15.55	11.56	14.62	0	0	0	0
A0A157UCW7	Metabolism of cofactors and vitamins	Class B acid phosphatase (EC 3.1.3.2) (EC 3.1.3.5);NMN phosphatase	Enterobacteriaceae	Enterobacter cloacae	15.33	0	12.77	12.23	13.89	12.89	0	13.33	0	0	0
A0A429ZA20	Metabolism of cofactors and vitamins	Ferrochelatase (EC 4.99.1.1) (Heme synthase) (Protoheme ferro-lyase)	Enterococcaceae	Vagococcus sp. SS1994	14.94	0	13.51	13.92	11.3	0	13.68	0	0	0	12.62
A0A3S0WLN6	Metabolism of terpenoids and polyketides	2-C-methyl-D-erythritol 4-phosphate cytidylyltransferase (EC 2.7.7.60) (4-diphosphocytidyl-2C-methyl-D-erythritol synthase) (MEP cytidylyltransferase) (MCT)	Prevotellaceae	Prevotella sp. KCOM 3155	14.64	0	0	13.19	14.94	13.82	0	13.97	0	0	15.08
W9EFX4	Metabolism of terpenoids and polyketides	tRNA dimethylallyltransferase (EC 2.5.1.75) (Dimethylallyl diphosphate:tRNA dimethylallyltransferase) (DMAPP:tRNA dimethylallyltransferase) (DMATase) (Isopentenyl-diphosphate:tRNA isopentenyltransferase) (IPP transferase) (IPPT) (IPTase)	Lactobacillaceae	Lactobacillus florum 8D	12.45	14.59	0	0	0	12.73	15.41	0	13.88	16.27	0
A0A1E8GJ67	Metabolism of terpenoids and polyketides	tRNA dimethylallyltransferase (EC 2.5.1.75) (Dimethylallyl diphosphate:tRNA dimethylallyltransferase) (DMAPP:tRNA dimethylallyltransferase) (DMATase) (Isopentenyl-diphosphate:tRNA isopentenyltransferase) (IPP transferase) (IPPT) (IPTase)	Streptococcaceae	Floricoccus tropicus	12.45	14.59	0	0	0	12.73	14.41	0	13.88	16.27	0
A0A415T5C4	Nucleotide metabolism	Adenosine deaminase (EC 3.5.4.4)	Erysipelotrichaceae	Dielma fastidiosa	0	0	0	16.32	18.3	15.5	0	15.99	0	17.54	14.52
E2NPM9	Nucleotide metabolism	Putative dGTPase (EC 3.1.5.1)	Erysipelotrichaceae	Catenibacterium mitsuokai (strain DSM 15897 / JCM 10609 / CIP 106738 / RCA14-39)	18.63	15.67	18.44	14.64	0	14.55	0	0	0	0	14.35
A0A380K7W4	Nucleotide metabolism	Thymidylate kinase (EC 2.7.4.9) (dTMP kinase)	Streptococcaceae	Streptococcus hyointestinalis	16.44	0	0	15.93	15.55	16.99	15.45	14.94	0	0	0
A0A0R2DSK9	Nucleotide metabolism	dITP/XTP pyrophosphatase (EC 3.6.1.66) (Non-canonical purine NTP pyrophosphatase) (Non-standard purine NTP pyrophosphatase) (Nucleoside-triphosphate diphosphatase) (Nucleoside-triphosphate pyrophosphatase) (NTPase)	Lactobacillaceae	Lactobacillus sucicola DSM 21376 = JCM 15457	15.86	0	16.39	13.83	14.19	0	16.94	0	0	15.5	0
A0A415TLE2	Nucleotide metabolism	Bifunctional (P)ppGpp synthetase/guanosine-3',5'-bis(Diphosphate) 3'-pyrophosphohydrolase	Erysipelotrichaceae	Dielma fastidiosa	16.21	14.5	0	15.53	16.02	14.95	0	0	0	0	15.15
A0A1T4NVY0	Nucleotide metabolism	N5-carboxyaminoimidazole ribonucleotide synthase (N5-CAIR synthase) (EC 6.3.4.18) (5-(carboxyamino)imidazole ribonucleotide synthetase)	Enterococcaceae	Pilibacter termitis	17.36	14.99	16.52	0	12.26	0	0	14.76	14.7	0	0
H7G0X0	Nucleotide metabolism	Formate-dependent phosphoribosylglycinamide formyltransferase	Lactobacillaceae	Lactobacillus salivarius SMXD51	15.55	13.17	16.78	14.11	14.54	13.49	0	0	0	0	0
A0A0R2CAG0	Nucleotide metabolism	Phosphoribosylglycinamide formyltransferase (EC 2.1.2.2) (5'-phosphoribosylglycinamide transformylase) (GAR transformylase) (GART)	Lactobacillaceae	Lactobacillus thailandensis DSM 22698 = JCM 13996	18.97	15.88	0	13.23	11.73	14.38	13.4	0	0	0	0
D1VXZ7	Nucleotide metabolism	Ser/Thr phosphatase family protein	Prevotellaceae	Prevotella timonensis CRIS 5C-B1	0	14.64	0	15.14	13.9	15.37	0	0	12.85	12.63	0
A0A0R2I0Q0	Nucleotide metabolism	GTP diphosphokinase	Lactobacillaceae	Lactobacillus secaliphilus	13.96	0	13.62	0	13.32	13.86	13.1	15.04	0	0	0
A0A2A5SDX2	Nucleotide metabolism	Nucleoside diphosphate kinase (NDK) (NDP kinase) (EC 2.7.4.6) (Nucleoside-2-P kinase)	Streptococcaceae	Lactococcus raffinolactis	16.18	0	15.37	11.95	12.98	0	12.39	0	0	0	12.54
A0A3D1JBX6	Xenobiotics biodegradation and metabolism	Noncanonical pyrimidine nucleotidase, YjjG family	Enterococcaceae	Enterococcus sp.	13.81	15.12	0	13.63	0	13.53	0	0	12.48	0	14.15
A0A0R1XUZ7	Amino acid metabolism	Proline iminopeptidase (PIP) (EC 3.4.11.5) (Prolyl aminopeptidase)	Lactobacillaceae	Lactobacillus composti DSM 18527 = JCM 14202	0	22.9	0	17.7	0	20.61	0	12.4	13.61	0	0
A0A3Y1X134	Amino acid metabolism	Glutarate 2-hydroxylase (G-2-H) (EC 1.14.11.-)	Enterobacteriaceae	Salmonella houtenae	0	17	0	17.56	16.89	15.06	0	15.8	0	0	0
R5BYX6	Amino acid metabolism	Cytosine-specific methyltransferase (EC 2.1.1.37)	Veillonellaceae	Veillonella sp. CAG:933	17.93	15.18	14.52	0	0	0	14.26	0	0	0	16.02
U2MMB6	Amino acid metabolism	Aminotransferase, class I/II (EC 2.6.1.-)	Prevotellaceae	Prevotella pleuritidis F0068	17.4	0	0	0	17.04	13.08	15.66	13.93	0	0	0
R5NIE5	Amino acid metabolism	L-aspartate oxidase (EC 1.4.3.16)	Prevotellaceae	Paraprevotella clara CAG:116	13.58	0	13.46	0	0	0	15.31	0	14.99	18.02	0
A0A0R2LK67	Amino acid metabolism	Ornithine decarboxylase	Lactobacillaceae	Lactobacillus kimchiensis	15.72	0	0	0	12.73	0	0	13.75	15.45	17.62	0
A0A3L9I491	Amino acid metabolism	Phenylacetate-CoA oxygenase subunit PaaC (Phenylacetate-CoA oxygenase subunit PaaI)	Enterobacteriaceae	Escherichia coli	0	16.46	0	0	0	13.19	14.25	0	13.56	17.74	0
E0NTP7	Amino acid metabolism	2-amino-3-ketobutyrate coenzyme A ligase (AKB ligase) (EC 2.3.1.29) (Glycine acetyltransferase)	Prevotellaceae	Prevotella marshii DSM 16973 = JCM 13450	15.91	12.1	15.17	0	17.07	0	0	0	14.29	0	0
I7WDQ2	Amino acid metabolism	Methionine--tRNA ligase (EC 6.1.1.10) (Methionyl-tRNA synthetase) (MetRS)	Streptococcaceae	Streptococcus canis FSL Z3-227	15.83	14.81	0	13.95	0	14.69	0	0	0	0	14.39
A0A380L2V4	Amino acid metabolism	Putative amino acid recemase	Streptococcaceae	Streptococcus milleri	15.09	0	15.46	0	0	13.67	15.71	0	13.38	0	0
R6VR47	Amino acid metabolism	L-threonine dehydratase catabolic TdcB (EC 4.3.1.19) (Threonine deaminase)	Erysipelotrichaceae	Erysipelotrichaceae bacterium CAG:64	0	0	0	13.53	15.57	15.13	0	13.85	0	0	15.01
A0A091BZL6	Amino acid metabolism	Methionine--tRNA ligase (EC 6.1.1.10)	Enterococcaceae	Tetragenococcus muriaticus PMC-11-5	0	14.05	0	15.11	0	15.33	0	0	0	14.09	14.03
A0A1H4BE08	Amino acid metabolism	Arginine deiminase	Prevotellaceae	Prevotella sp. tc2-28	13.03	0	0	0	0	0	15.2	12.56	15.13	16.66	0
A0A1U7NKL4	Amino acid metabolism	Branched chain amino acid aminotransferase	Erysipelotrichaceae	Dubosiella newyorkensis	0	15.8	0	13.06	13	14.38	0	0	0	0	15.72
A0A200IZY4	Amino acid metabolism	Aminotran_1_2 domain-containing protein	Enterococcaceae	Enterococcus sp. 9D6_DIV0238	0	0	12.92	13.06	0	14.98	0	14.54	0	0	15.78
A0A3R6HUL1	Amino acid metabolism	3-dehydroquinate synthase (EC 4.2.3.4)	Erysipelotrichaceae	Erysipelotrichaceae bacterium AM17-60	0	15.46	0	15.43	0	13.15	0	13.47	0	0	13.67
A0A081NP85	Amino acid metabolism	Glutaminase (EC 3.5.1.2)	Lactobacillaceae	Lactobacillus reuteri	15.36	13.79	13.96	0	0	0	14.66	12.71	0	0	0
A0A0R1RAQ2	Amino acid metabolism	3-hydroxyisobutyrate dehydrogenase	Lactobacillaceae	Lactobacillus manihotivorans DSM 13343 = JCM 12514	0	15.19	0	13.34	0	13.15	14.59	13.9	0	0	0
D0RVS3	Amino acid metabolism	UDP-N-acetylmuramoyl-tripeptide--D-alanyl-D-alanine ligase (EC 6.3.2.10) (D-alanyl-D-alanine-adding enzyme)	Streptococcaceae	Streptococcus sp. 2_1_36FAA	0	13.4	0	0	15.37	0	13.74	12.11	0	0	14.49
A0A417CIZ0	Amino acid metabolism	Histidinol dehydrogenase (HDH) (EC 1.1.1.23)	Erysipelotrichaceae	Erysipelatoclostridium sp. AM42-17	0	13.28	15.11	12.28	0	13.29	13.55	0	0	0	0
A0A1Z5IR35	Carbohydrate metabolism	Formate acetyltransferase	Lactobacillaceae	Lactobacillus pentosiphilus	19.5	18.17	0	0	18.06	0	15.83	15.69	0	0	0
R2VKX0	Carbohydrate metabolism	RpiB/LacA/LacB family sugar-phosphate isomerase	Enterococcaceae	Enterococcus gilvus ATCC BAA-350	16.42	0	0	16.28	16.41	0	0	0	18.19	17.42	0
A0A2N9DV58	Carbohydrate metabolism	Pyruvate formate lyase I (EC 2.3.1.54)	Lactobacillaceae	Lactobacillus fuchuensis	18.41	15.76	18.05	0	0	13.28	16.69	0	0	0	0
G9YHE9	Carbohydrate metabolism	Deoxyribose-phosphate aldolase (DERA) (EC 4.1.2.4) (2-deoxy-D-ribose 5-phosphate aldolase) (Phosphodeoxyriboaldolase) (Deoxyriboaldolase)	Veillonellaceae	Anaeroglobus geminatus F0357	18.43	16.76	20.78	0	0	12.8	13.21	0	0	0	0
A0A0R2ACQ2	Carbohydrate metabolism	Pts system ascorbate-specific transporter subunit iic	Lactobacillaceae	Lactobacillus agilis DSM 20509	17.63	13.91	17.67	16.44	15.45	0	0	0	0	0	0
A0A366SD41	Carbohydrate metabolism	PTS EIIA type-4 domain-containing protein	Enterococcaceae	Enterococcus cecorum	17.18	0	0	17.24	15.54	15.27	0	15.43	0	0	0
A0A0E4H330	Carbohydrate metabolism	PTS system fructose-specific transporter subunit IIA	Streptococcaceae	Streptococcus varani	20.2	16.26	17.72	0	0	0	12.09	0	0	0	12.64
H1Q1F7	Carbohydrate metabolism	CBM_X domain-containing protein	Prevotellaceae	Prevotella micans F0438	0	14.87	0	16.71	16.74	0	0	15.58	14.59	0	0
A0A1Y3TKL7	Carbohydrate metabolism	Aldo/keto reductase	Erysipelotrichaceae	Massilimicrobiota sp. An80	14.85	0	0	12.91	15.33	19.27	0	0	15.22	0	0
I7JZP8	Carbohydrate metabolism	Tagatose 1,6-diphosphate aldolase (EC 4.1.2.40) (D-tagatose-1,6-bisphosphate aldolase) (Tagatose-bisphosphate aldolase)	Lactobacillaceae	Lactobacillus gigeriorum DSM 23908 = CRBIP 24.85	0	18.65	0	14.37	16.14	14.29	0	14.02	0	0	0
A0A1U7NH72	Carbohydrate metabolism	6-phospho-beta-glucosidase	Erysipelotrichaceae	Ileibacterium valens	0	0	15.18	0	0	13.53	16.71	0	0	17.59	13.71
A0A1L8QQI2	Carbohydrate metabolism	Mannonate dehydratase (EC 4.2.1.8) (D-mannonate hydro-lyase)	Enterococcaceae	Enterococcus aquimarinus	14.78	14.88	16.67	16.56	0	13.58	0	0	0	0	0
U2L1U7	Carbohydrate metabolism	Fructose-1,6-bisphosphatase class 3 (FBPase class 3) (EC 3.1.3.11) (D-fructose-1,6-bisphosphate 1-phosphohydrolase class 3)	Prevotellaceae	Prevotella salivae F0493	0	15.58	15.04	14.83	14.84	0	15.88	0	0	0	0
R5KM28	Carbohydrate metabolism	Thermostable beta-glucosidase B (Gentiobiase)(Cellobiase) (Beta-D-glucoside glucohydrolase)	Prevotellaceae	Prevotella sp. CAG:1124	0	16.33	17.56	13.14	15.73	0	13.28	0	0	0	0
A0A380JV40	Carbohydrate metabolism	Galactose-1-phosphate uridylyltransferase (Gal-1-P uridylyltransferase) (EC 2.7.7.12) (UDP-glucose--hexose-1-phosphate uridylyltransferase)	Streptococcaceae	Streptococcus equi subsp. equi	13.36	0	0	0	14.58	0	16.27	16.3	15.52	0	0
A0A250AXE6	Carbohydrate metabolism	MR_MLE domain-containing protein	Enterobacteriaceae	Gibbsiella quercinecans	14.84	0	16.82	0	0	15.16	0	15.1	14.04	0	0
Q03GK3	Carbohydrate metabolism	Beta-glucosidase/6-phospho-beta-glucosidase/beta-galactosidase	Lactobacillaceae	Pediococcus pentosaceus (strain ATCC 25745 / CCUG 21536 / LMG 10740 / 183-1w)	14.43	0	0	0	17.1	0	13.61	13.34	16.92	0	0
A0A121AKE5	Carbohydrate metabolism	Catalase (EC 1.11.1.6)	Streptococcaceae	Streptococcus pneumoniae	15.11	0	14.11	0	0	15.95	15.07	0	0	0	15.15
A0A381GC12	Carbohydrate metabolism	L-fucose isomerase (FucIase) (EC 5.3.1.25) (6-deoxy-L-galactose isomerase)	Enterobacteriaceae	Citrobacter amalonaticus	0	0	0	15.29	16.79	13.2	15.11	14.7	0	0	0
R7PC61	Carbohydrate metabolism	Glycosyl hydrolase family 20 catalytic domain protein	Prevotellaceae	Prevotella sp. CAG:617	13.38	16.94	0	0	14.56	12.88	0	16.99	0	0	0
A0A3A6E2H6	Carbohydrate metabolism	GPI domain-containing protein	Erysipelotrichaceae	Erysipelotrichaceae bacterium AF15-26LB	16.45	15.8	18.64	0	0	0	12.62	0	0	0	11.02
B5CVK4	Carbohydrate metabolism	4-phosphoerythronate dehydrogenase (EC 1.1.1.290)	Bacteroidaceae	Bacteroides plebeius (strain DSM 17135 / JCM 12973 / M2)	0	15.33	0	15.62	14.94	15.09	13.51	0	0	0	0
A0A380K129	Carbohydrate metabolism	Zinc-binding alcohol dehydrogenase (EC 1.1.1.2)	Streptococcaceae	Streptococcus dysgalactiae subsp. dysgalactiae	14.75	15.07	0	14.48	0	0	0	15.7	0	0	14.39
C9CNT1	Carbohydrate metabolism	Glucose-6-phosphate 1-dehydrogenase (G6PD) (EC 1.1.1.49)	Enterococcaceae	Enterococcus casseliflavus (strain EC10)	15.66	0	14.13	14.47	14.52	0	0	15.59	0	0	0
A0A3D1JDH6	Carbohydrate metabolism	Aconitate hydratase (EC 4.2.1.3) (Fragment)	Enterococcaceae	Enterococcus sp.	0	17.48	0	13.2	0	13.94	0	14.71	0	0	14.69
G5K1X2	Carbohydrate metabolism	Cytoplasmic alpha-amylase (EC 3.2.1.1)	Streptococcaceae	Streptococcus ictaluri 707-05	17.75	14.58	13.29	0	13.06	0	14.46	0	0	0	0
S0S9F6	Carbohydrate metabolism	PfkB domain-containing protein	Enterococcaceae	Enterococcus avium ATCC 14025	14.03	0	13.96	14.2	15.59	15.26	0	0	0	0	0
G2SR39	Carbohydrate metabolism	1,4-alpha-glucan branching enzyme GlgB (EC 2.4.1.18) (1,4-alpha-D-glucan:1,4-alpha-D-glucan 6-glucosyl-transferase) (Alpha-(1->4)-glucan branching enzyme) (Glycogen branching enzyme) (BE)	Lactobacillaceae	Lactobacillus ruminis (strain ATCC 27782 / RF3)	13.25	13.94	14.61	0	0	16.85	14.01	0	0	0	0
A0A3Z6JVP0	Carbohydrate metabolism	Catalase (EC 1.11.1.6)	Enterobacteriaceae	Escherichia coli	0	0	15.13	0	0	14.84	0	15.26	14.01	13.11	0
A0A1X6WNP0	Carbohydrate metabolism	Glucose-6-phosphate isomerase (GPI) (EC 5.3.1.9) (Phosphoglucose isomerase) (PGI) (Phosphohexose isomerase) (PHI)	Enterococcaceae	Vagococcus fluvialis bH819	0	0	14.26	13.92	0	14.25	14.11	0	0	0	14.48
F9D0J6	Carbohydrate metabolism	Phosphoglycerate kinase (EC 2.7.2.3)	Prevotellaceae	Prevotella dentalis (strain ATCC 49559 / DSM 3688 / JCM 13448 / NCTC 12043 / ES 2772) (Mitsuokella dentalis)	0	14.4	0	0	13.08	14.46	0	13.96	13.8	0	0
M4YYT7	Carbohydrate metabolism	PTS system, sucrose-specific IIABC component (EC 2.7.1.191)	Streptococcaceae	Streptococcus dysgalactiae subsp. equisimilis RE378	13.59	0	0	12.16	0	0	15.82	0	14.77	13.35	0
A0A0R1MXT3	Carbohydrate metabolism	Beta-glucosidase	Lactobacillaceae	Lactobacillus perolens DSM 12744	16.09	15.89	12.33	10.58	0	14.5	0	0	0	0	0
Q8VLP4	Carbohydrate metabolism	Dextranase	Streptococcaceae	Streptococcus downei (Streptococcus sobrinus)	0	0	0	14.04	0	15.12	0	13.72	0	13.36	12.84
A0A3G9J996	Carbohydrate metabolism	6-phospho-beta-glucosidase	Erysipelotrichaceae	Intestinibaculum porci	0	15.31	11.83	0	0	14.71	0	12.46	0	0	14.5
A0A376RUR4	Carbohydrate metabolism	Periplasmic trehalase (EC 3.2.1.28)	Enterobacteriaceae	Escherichia coli	0	13.23	12.99	0	13.37	14.43	0	13.25	0	0	0
K0NR58	Carbohydrate metabolism	Glucose-6-phosphate 1-dehydrogenase (G6PD) (EC 1.1.1.49)	Lactobacillaceae	Lactobacillus equicursoris 66c	0	12.9	0	0	0	12.14	12.68	11.42	0	18.1	0
A0A2R3JVI7	Carbohydrate metabolism	6-phospho-beta-glucosidase	Lactobacillaceae	Lactobacillus sp. CBA3606	15.11	0	0	13.19	14.33	11.74	12.81	0	0	0	0
A0A0F4LJ65	Carbohydrate metabolism	Mannose-6-phosphate isomerase (EC 5.3.1.8)	Lactobacillaceae	Lactobacillus kimbladii	11.43	0	0	0	0	12.79	13.45	0	14.74	14.43	0
D1VZ50	Carbohydrate metabolism	Succinate dehydrogenase/fumarate reductase iron-sulfur subunit (EC 1.3.99.1)	Prevotellaceae	Prevotella timonensis CRIS 5C-B1	13.11	0	0	0	0	12.41	13.77	0	11.21	16.05	0
R6XB87	Carbohydrate metabolism	Pullulanase type I	Prevotellaceae	Prevotella sp. CAG:732	13.78	0	0	13.57	13.23	0	0	12.91	12.8	0	0
A0A3S8RNS2	Carbohydrate metabolism	Glucose-6-phosphate 1-dehydrogenase (G6PD) (EC 1.1.1.49)	Erysipelotrichaceae	Erysipelothrix sp. 15TAL0474	13.49	13.08	14.01	0	12.48	0	12.2	0	0	0	0
A0A2T5DBQ8	Carbohydrate metabolism	Beta-galactosidase (Beta-gal) (EC 3.2.1.23)	Enterococcaceae	Enterococcus mundtii	12.82	14.04	12.4	0	0	13.08	12.85	0	0	0	0
A0A286BT81	Energy metabolism	Cytochrome c-type protein	Enterobacteriaceae	Enterobacteriaceae bacterium JKS000234	17.03	0	0	0	0	0	16.99	17.05	14.54	14.01	0
A0A353A188	Energy metabolism	Sulfate adenylyltransferase subunit CysN (Fragment)	Prevotellaceae	Prevotellaceae bacterium	0	0	17.75	13.72	0	0	14.98	14.67	0	0	16.88
I6D0B3	Energy metabolism	Cytochrome c-type protein	Enterobacteriaceae	Shigella flexneri K-315	17.31	15.98	0	13.3	0	14.63	0	14.95	0	0	0
A0A3D2KYG8	Energy metabolism	Glutamate synthase subunit alpha (Fragment)	Erysipelotrichaceae	Erysipelotrichaceae bacterium	16.22	0	14.48	14.75	0	0	16.32	13.13	0	0	0
A0A415TLM6	Energy metabolism	V-type ATP synthase subunit I	Erysipelotrichaceae	Dielma fastidiosa	14.22	0	13.96	15.72	15.55	15.2	0	0	0	0	0
A0A0K0HGM2	Energy metabolism	Anaerobic dimethyl sulfoxide reductase chain A	Enterobacteriaceae	Salmonella bongori (strain ATCC 43975 / DSM 13772 / NCTC 12419)	16.48	12.91	15.87	0	0	0	14.51	13.9	0	0	0
A0A1V0LD09	Energy metabolism	Nitrogenase protein alpha chain (EC 1.18.6.1)	Enterobacteriaceae	Kosakonia radicincitans DSM 16656	13.03	0	0	0	0	0	15.2	12.56	15.13	16.66	0
A0A2R5HIY7	Glycan biosynthesis and metabolism	Diacylglycerol kinase	Streptococcaceae	Lactococcus termiticola	18.17	16.29	18.67	0	15.25	17.87	0	0	0	0	0
A0A3B9G2V8	Glycan biosynthesis and metabolism	D-alanyl-D-alanine carboxypeptidase	Erysipelotrichaceae	Erysipelotrichaceae bacterium	17.94	18.4	20.77	0	0	14.77	13.43	0	0	0	0
R3W7Q5	Glycan biosynthesis and metabolism	Mur ligase	Enterococcaceae	Enterococcus caccae ATCC BAA-1240	16.94	0	0	14.99	16.03	0	0	16.65	16.61	0	0
R6C4B8	Glycan biosynthesis and metabolism	Tetraacyldisaccharide 4'-kinase (EC 2.7.1.130) (Lipid A 4'-kinase)	Prevotellaceae	Prevotella copri CAG:164	14.46	0	14.18	17.39	17.05	0	0	16.3	0	0	0
A0A1F0BHP6	Glycan biosynthesis and metabolism	Hyaluronoglucosaminidase (Fragment)	Streptococcaceae	Streptococcus sp. HMSC074B11	19.95	13.42	0	12.29	0	14.26	13.3	0	0	0	0
H1HMC4	Glycan biosynthesis and metabolism	Lipid-A-disaccharide synthase (EC 2.4.1.182)	Prevotellaceae	Prevotella maculosa OT 289	0	0	14.35	0	13.39	14.47	0	13.58	0	16.07	0
A0A3D5XP88	Glycan biosynthesis and metabolism	UDP-N-acetylglucosamine--N-acetylmuramyl-(pentapeptide) pyrophosphoryl-undecaprenol N-acetylglucosamine transferase (EC 2.4.1.227) (Undecaprenyl-PP-MurNAc-pentapeptide-UDPGlcNAc GlcNAc transferase)	Erysipelotrichaceae	Erysipelotrichaceae bacterium	0	15.77	0	0	0	14.18	12.87	12.89	0	0	14.44
A0A374JC89	Glycan biosynthesis and metabolism	Penicillin-binding protein	Enterococcaceae	Melissococcus sp. OM08-11BH	0	18.38	0	0	11.67	12.56	12.75	0	0	0	13.05
A0A1I2NZX6	Glycan biosynthesis and metabolism	Penicillin-binding protein 1A	Prevotellaceae	Prevotella sp. KH2C16	0	13.71	0	11.5	14.73	0	13.05	13.84	0	0	0
A0A0N1CMH0	Lipid metabolism	Glycerophosphodiester phosphodiesterase	Enterococcaceae	Enterococcus sp. RIT-PI-f	14.17	16.43	0	17.1	16.67	0	0	16.23	0	0	0
A0A242C5B8	Lipid metabolism	Sulfatase	Enterococcaceae	Enterococcus sp. 5B3_DIV0040	17.39	16.08	15.95	0	0	16.57	14.24	0	0	0	0
A0A3P8KHJ5	Lipid metabolism	Glycerophosphoryl diester phosphodiesterase (EC 3.1.4.46)	Enterobacteriaceae	Raoultella terrigena (Klebsiella terrigena)	16.6	16.07	0	16.19	0	14.86	0	15.88	0	0	0
U2IUS7	Lipid metabolism	Glycosyltransferase, group 1 family protein	Streptococcaceae	Streptococcus sobrinus W1703	0	15.26	0	16.8	13.23	15.16	0	0	0	0	14.36
A0A179CIR2	Lipid metabolism	Diacylglycerol kinase (Lipid kinase)	Lactobacillaceae	Lactobacillus aviarius	0	14.91	14.11	0	0	14.79	15.64	14.55	0	0	0
R2SV66	Lipid metabolism	DhaK domain-containing protein	Enterococcaceae	Enterococcus haemoperoxidus ATCC BAA-382	0	0	0	13.53	15.57	15.13	0	13.85	0	0	15.01
A0A336QMJ8	Lipid metabolism	Cardiolipin synthase B (CL synthase) (EC 2.7.8.-)	Enterobacteriaceae	Citrobacter freundii	13.32	14.05	14.18	0	0	14.06	0	14.75	0	0	0
H1BCA0	Lipid metabolism	Dihydroxyacetone kinase, L subunit	Erysipelotrichaceae	Erysipelotrichaceae bacterium 6_1_45	0	13.97	0	13.74	14.13	0	13.6	0	0	0	14.54
R5JN70	Metabolism of cofactors and vitamins	7,8-dihydroneopterin aldolase (EC 4.1.2.25)	Bacteroidaceae	Bacteroides eggerthii CAG:109	0	14.04	15.83	16.86	16.89	0	0	19.21	0	0	0
A0A415ERN7	Metabolism of cofactors and vitamins	NADPH-dependent oxidoreductase	Enterococcaceae	Enterococcus casseliflavus (Enterococcus flavescens)	16.73	17.53	17.33	0	0	0	0	0	15.57	15.34	0
A0A087BPL1	Metabolism of cofactors and vitamins	2-dehydropantoate 2-reductase (EC 1.1.1.169) (Ketopantoate reductase)	Bifidobacteriaceae	Bifidobacterium minimum	17.23	0	0	0	16.01	16.02	0	16.57	16.43	0	0
A0A485CZ79	Metabolism of cofactors and vitamins	Probable tRNA sulfurtransferase (EC 2.8.1.4) (Sulfur carrier protein ThiS sulfurtransferase) (Thiamine biosynthesis protein ThiI) (tRNA 4-thiouridine synthase)	Enterobacteriaceae	Kluyvera cryocrescens (Kluyvera citrophila)	20.27	17.46	0	14.03	0	15.48	14.12	0	0	0	0
A0A246EN57	Metabolism of cofactors and vitamins	Lipoyl synthase (EC 2.8.1.8) (Lip-syn) (LS) (Lipoate synthase) (Lipoic acid synthase) (Sulfur insertion protein LipA)	Prevotellaceae	Prevotella nigrescens	15.8	13.12	15.74	0	16.78	0	0	0	15.76	0	0
A0A1X3LB74	Metabolism of cofactors and vitamins	Dihydrofolate reductase	Enterobacteriaceae	Escherichia coli H420	17.28	0	0	0	15.8	13.17	16.47	0	14.25	0	0
A0A3N2EL69	Metabolism of cofactors and vitamins	Bifunctional adenosylcobalamin biosynthesis protein (EC 2.7.1.156) (EC 2.7.7.62)	Enterobacteriaceae	Enterobacter sp. BIGb0359	0	14.73	0	13.93	18.44	14.8	0	14.97	0	0	0
A0A2X3DUV8	Metabolism of cofactors and vitamins	2-dehydropantoate 2-reductase (EC 1.1.1.169) (Ketopantoate reductase)	Enterobacteriaceae	Kluyvera cryocrescens (Kluyvera citrophila)	0	14.32	0	16.17	16.51	14.85	0	14.37	0	0	0
A0A123U4T2	Metabolism of cofactors and vitamins	Adenosylcobinamide kinase (EC 2.7.1.156)	Streptococcaceae	Streptococcus suis	15.83	0	0	0	0	14.43	13.33	0	12.64	0	15.6
R6KCS1	Metabolism of cofactors and vitamins	ACPS domain-containing protein	Bacteroidaceae	Bacteroides cellulosilyticus CAG:158	0	15.18	13.66	0	0	0	14.61	14.31	13.32	0	0
A0A430AKS8	Metabolism of cofactors and vitamins	Flavodoxin_5 domain-containing protein	Enterococcaceae	Vagococcus entomophilus	0	0	0	13.33	0	0	15.32	13.79	0	13.55	15.03
S0NTP3	Metabolism of cofactors and vitamins	UbiA family prenyltransferase	Enterococcaceae	Enterococcus saccharolyticus subsp. saccharolyticus ATCC 43076	14.14	0	14.06	0	0	14.36	14.24	13.6	0	0	0
A0A0H4LT33	Metabolism of cofactors and vitamins	FMN adenylyltransferase (EC 2.7.7.2) (FAD pyrophosphorylase) (FAD synthase)];Riboflavin biosynthesis protein [Includes: Riboflavin kinase (EC 2.7.1.26) (Flavokinase)	Lactobacillaceae	Lactobacillus farciminis	13.89	14.4	0	0	0	12.46	13.11	0	0	16.52	0
A0A0S3K8Y9	Metabolism of cofactors and vitamins	Lipoate--protein ligase	Enterococcaceae	Enterococcus silesiacus	0	14.27	0	13.45	0	14.79	0	13.79	0	0	13.31
T0UB38	Metabolism of cofactors and vitamins	Phosphopantetheine adenylyltransferase (EC 2.7.7.3) (Dephospho-CoA pyrophosphorylase) (Pantetheine-phosphate adenylyltransferase) (PPAT)	Enterococcaceae	Enterococcus sp. HSIEG1	0	13.4	0	0	0	0	12.74	13.62	11.1	18.75	0
A0A0R1M6S4	Metabolism of cofactors and vitamins	Folylpolyglutamate synthase	Lactobacillaceae	Lactobacillus odoratitofui DSM 19909 = JCM 15043	13.94	0	11.84	0	17.26	0	12.83	13.28	0	0	0
A0A3N0LR40	Metabolism of cofactors and vitamins	Phosphomethylpyrimidine synthase (EC 4.1.99.17) (Hydroxymethylpyrimidine phosphate synthase) (HMP-P synthase) (HMP-phosphate synthase) (HMPP synthase) (Thiamine biosynthesis protein ThiC)	Enterobacteriaceae	Klebsiella pneumoniae subsp. pneumoniae	0	13.25	13.36	0	12.47	13	0	15.88	0	0	0
A3E2B8	Metabolism of terpenoids and polyketides	dTDP-glucose 4,6-dehydratase (EC 4.2.1.46)	Enterobacteriaceae	Escherichia coli	17.95	20.89	19.28	0	0	0	15.55	15.85	0	0	0
A0A143I3Y5	Metabolism of terpenoids and polyketides	4-hydroxy-3-methylbut-2-en-1-yl diphosphate synthase	Enterobacteriaceae	Enterobacter asburiae	0	15.77	0	0	0	14.18	14.43	12.89	0	18.12	0
A0A022NA01	Metabolism of terpenoids and polyketides	4-diphosphocytidyl-2-C-methyl-D-erythritol kinase (CMK) (EC 2.7.1.148) (4-(cytidine-5'-diphospho)-2-C-methyl-D-erythritol kinase)	Enterococcaceae	Enterococcus mundtii CRL35	0	14.44	0	16.01	14.03	14.2	0	14.71	0	0	0
U2U639	Nucleotide metabolism	Ribonucleoside-diphosphate reductase, class 1b, beta subunit (EC 1.17.4.1)	Streptococcaceae	Streptococcus pyogenes GA06023	17.8	0	0	0	16.91	15.4	0	14.86	0	0	19.06
A0A0R1P845	Nucleotide metabolism	dITP/XTP pyrophosphatase (EC 3.6.1.66) (Non-canonical purine NTP pyrophosphatase) (Non-standard purine NTP pyrophosphatase) (Nucleoside-triphosphate diphosphatase) (Nucleoside-triphosphate pyrophosphatase) (NTPase)	Lactobacillaceae	Lactobacillus frumenti DSM 13145	15.02	19.65	0	17.1	15.08	0	0	17.07	0	0	0
A0A1T4K7D2	Nucleotide metabolism	Thymidine kinase (EC 2.7.1.21)	Enterococcaceae	Pilibacter termitis	0	16.52	0	18.83	14.68	19.82	12.64	0	0	0	0
A0A0R1UWN8	Nucleotide metabolism	N5-carboxyaminoimidazole ribonucleotide mutase (N5-CAIR mutase) (EC 5.4.99.18) (5-(carboxyamino)imidazole ribonucleotide mutase)	Lactobacillaceae	Lactobacillus satsumensis DSM 16230 = JCM 12392	15.82	0	15.52	0	14.41	13.54	0	14.09	0	0	0
J1F3N1	Nucleotide metabolism	Deoxyuridine 5'-triphosphate nucleotidohydrolase (EC 3.6.1.23)	Lactobacillaceae	Lactobacillus mali KCTC 3596 = DSM 20444	13.74	13.88	0	12.16	0	0	0	0	14.77	15.87	0
A0A2N6S7J7	Nucleotide metabolism	Thymidylate synthase (TS) (TSase) (EC 2.1.1.45)	Streptococcaceae	Streptococcus sp. UMB1385	13.47	0	0	0	0	14.34	12.28	15.27	0	0	14.7
S0P5G8	Nucleotide metabolism	Thymidylate synthase (TS) (TSase) (EC 2.1.1.45)	Enterococcaceae	Enterococcus sulfureus ATCC 49903	0	13.56	0	0	15.02	13.95	14.02	13.5	0	0	0
R5G598	Nucleotide metabolism	Thymidylate kinase (EC 2.7.4.9) (dTMP kinase)	Erysipelotrichaceae	Coprobacillus sp. CAG:698	0	14.92	0	12.71	0	13.15	13.23	13.9	0	0	0
A0A1S1FA30	Nucleotide metabolism	Deoxycytidylate deaminase	Streptococcaceae	Streptococcus sp. HMSC034B03	13.68	12.59	0	14.48	0	13.06	12.42	0	0	0	0
R7DNL3	Nucleotide metabolism	Cytidine/deoxycytidylate deaminase	Erysipelotrichaceae	Coprobacillus sp. CAG:826	0	12.98	0	0	0	0	12.9	12.84	12	0	13.12
Q55211	Amino acid metabolism	Aminotran_1_2 domain-containing protein (Fragment)	Streptococcaceae	Streptococcus sobrinus	17.95	0	19.28	0	0	0	15.55	15.85	0	0	0
A0A1Q2D4Y7	Amino acid metabolism	Aminotransferase	Enterococcaceae	Vagococcus penaei	17.94	18.94	0	0	0	16.6	0	0	0	0	14.03
A0A223JPA3	Amino acid metabolism	Oxygen-dependent choline dehydrogenase (CDH) (CHD) (EC 1.1.99.1) (Betaine aldehyde dehydrogenase) (BADH) (EC 1.2.1.8)	Enterobacteriaceae	Citrobacter farmeri	16.61	16.08	0	16.05	18.2	0	0	0	0	0	0
K8MF07	Amino acid metabolism	Phospho-2-dehydro-3-deoxyheptonate aldolase (EC 2.5.1.54)	Streptococcaceae	Streptococcus sp. F0441	14.82	20.6	14.03	17.49	0	0	0	0	0	0	0
A0A1Y4HFM3	Amino acid metabolism	Dihydroxy-acid dehydratase (DAD) (EC 4.2.1.9)	Bacteroidaceae	Mediterranea sp. An20	17.1	16.9	16.1	0	16.66	0	0	0	0	0	0
S5RIY7	Amino acid metabolism	Shikimate kinase (SK) (EC 2.7.1.71)	Streptococcaceae	Streptococcus lutetiensis 033	17.15	0	18.53	0	15.78	0	0	14.91	0	0	0
A0A1Q6FR59	Amino acid metabolism	UDP-N-acetylmuramoyl-tripeptide--D-alanyl-D-alanine ligase (EC 6.3.2.10) (D-alanyl-D-alanine-adding enzyme)	Bacteroidaceae	Bacteroides sp. CAG:1060_57_27	0	15.65	15.93	0	18.18	0	0	0	14.98	0	0
R2TKU8	Amino acid metabolism	Putative agmatine deiminase (EC 3.5.3.12) (Agmatine iminohydrolase)	Enterococcaceae	Enterococcus moraviensis ATCC BAA-383	17.71	0	0	0	16.15	0	0	15.63	0	14.71	0
S0RGW7	Amino acid metabolism	Threonine synthase (EC 4.2.3.1)	Enterococcaceae	Enterococcus avium ATCC 14025	17.36	0	17.58	14.94	0	0	13.43	0	0	0	0
A0A0E2ENK4	Amino acid metabolism	Putative carbon-nitrogen hydrolase	Streptococcaceae	Streptococcus mutans SM6	16.87	14.68	0	0	16.76	14.53	0	0	0	0	0
A0A250KHI8	Amino acid metabolism	5-methyltetrahydrofolate--homocysteine methyltransferase	Prevotellaceae	Prevotella melaninogenica	16.73	15.03	16.12	0	0	0	14.92	0	0	0	0
A0A1Z5ITZ6	Amino acid metabolism	Glutamate racemase (EC 5.1.1.3)	Lactobacillaceae	Lactobacillus pentosiphilus	18.77	17.97	0	0	0	12.4	13.21	0	0	0	0
A0A1M6UPZ6	Amino acid metabolism	LL-diaminopimelate aminotransferase (DAP-AT) (DAP-aminotransferase) (LL-DAP-aminotransferase) (EC 2.6.1.83)	Prevotellaceae	Prevotella ruminicola (Bacteroides ruminicola)	16.67	0	15.09	0	0	0	14.79	15.75	0	0	0
A0A378B5W5	Amino acid metabolism	B12-dependent methionine synthase (EC 2.1.1.13)	Enterobacteriaceae	Klebsiella pneumoniae	0	16.57	14.81	14.51	0	15.81	0	0	0	0	0
A0A366UBZ5	Amino acid metabolism	Argininosuccinate lyase (ASAL) (EC 4.3.2.1) (Arginosuccinase)	Enterococcaceae	Enterococcus gallinarum	15.8	13.12	15.74	0	16.78	0	0	0	0	0	0
A0A1Y4QPI3	Amino acid metabolism	2-enoate reductase	Erysipelotrichaceae	Erysipelatoclostridium sp. An15	0	15.65	0	0	0	13.32	0	13.56	0	18.8	0
A0A1I7DQ10	Amino acid metabolism	Aminopeptidase B. Metallo peptidase. MEROPS family M17	Enterobacteriaceae	Kosakonia arachidis	0	0	0	14.28	15.12	15.05	0	16.47	0	0	0
A0A380KH69	Amino acid metabolism	Methionine--tRNA ligase (EC 6.1.1.10) (Methionyl-tRNA synthetase) (MetRS)	Streptococcaceae	Streptococcus dysgalactiae subsp. equisimilis (Streptococcus equisimilis)	15.9	0	15.46	13.15	16.07	0	0	0	0	0	0
A0A430AUN3	Amino acid metabolism	Methionine--tRNA ligase (EC 6.1.1.10) (Methionyl-tRNA synthetase) (MetRS)	Enterococcaceae	Vagococcus acidifermentans	0	0	0	14.69	14	15.92	15.68	0	0	0	0
F8N673	Amino acid metabolism	Methionine--tRNA ligase (EC 6.1.1.10) (Methionyl-tRNA synthetase) (MetRS)	Prevotellaceae	Prevotella multisaccharivorax DSM 17128	0	0	0	14.69	14	15.92	15.68	0	0	0	0
A0A1H9JP30	Amino acid metabolism	Branched-chain-amino-acid aminotransferase (BCAT) (EC 2.6.1.42)	Enterobacteriaceae	Rosenbergiella nectarea	17.03	0	15.13	13.71	0	13.6	0	0	0	0	0
A0A3D8ZX09	Amino acid metabolism	D-alanine--D-alanyl carrier protein ligase (DCL) (EC 6.2.1.54) (D-alanine--poly(phosphoribitol) ligase subunit 1) (D-alanine-activating enzyme) (DAE)	Enterococcaceae	Enterococcus pseudoavium	0	0	15.04	14.47	0	15.18	0	0	0	0	14.19
A0A430B797	Amino acid metabolism	Asparagine synthase (Glutamine-hydrolyzing)	Enterococcaceae	Vagococcus carniphilus	0	14.87	0	15.68	0	14.43	0	0	0	0	13.57
A0A139RMU6	Amino acid metabolism	D-alanine--D-alanine ligase (EC 6.3.2.4) (D-Ala-D-Ala ligase) (D-alanylalanine synthetase)	Streptococcaceae	Streptococcus oralis	13.65	14.84	0	15.62	14.27	0	0	0	0	0	0
A0A1Q6GH08	Amino acid metabolism	Shikimate kinase (SK) (EC 2.7.1.71)	Bacteroidaceae	Bacteroides plebeius	0	14.27	0	13.45	0	14.79	0	13.79	0	0	0
A0A156FTN1	Amino acid metabolism	Class I and II aminotransferase	Enterobacteriaceae	Enterobacter cloacae	13.6	13.93	0	0	14.3	0	0	14.4	0	0	0
A0A242K0K3	Amino acid metabolism	Alanine racemase (EC 5.1.1.1)	Enterococcaceae	Enterococcus sp. 10A9_DIV0425	0	0	14.16	12.82	0	14.34	0	14.8	0	0	0
R5MA23	Amino acid metabolism	M20A family peptidase	Prevotellaceae	Prevotella sp. CAG:1185	13.05	0	0	0	13.84	0	12.8	0	16.39	0	0
A0A3M6SHF3	Amino acid metabolism	Putative agmatine deiminase (EC 3.5.3.12) (Agmatine iminohydrolase)	Lactobacillaceae	Lactobacillus reuteri	0	0	13.69	14.46	12.86	14.4	0	0	0	0	0
K8ZCU8	Amino acid metabolism	Methionine--tRNA ligase (EC 6.1.1.10) (Methionyl-tRNA synthetase) (MetRS)	Enterococcaceae	Catellicoccus marimammalium M35/04/3	14.9	0	13.44	0	13.9	0	0	0	0	13.15	0
B7JCE0	Amino acid metabolism	DAHP_synth_1 domain-containing protein	Enterobacteriaceae	Escherichia coli	13.81	15.12	0	13.63	0	0	0	0	12.53	0	0
A0A416DZ05	Amino acid metabolism	UDP-N-acetylmuramyl-tripeptide synthetase (EC 6.3.2.-) (UDP-MurNAc-tripeptide synthetase)	Erysipelotrichaceae	Coprobacillus sp. AF34-1BH	0	0	0	0	12.58	14.03	14.67	0	0	0	13.6
A0A091C8A7	Amino acid metabolism	Cystathionine gamma-lyase (EC 4.4.1.1)	Enterococcaceae	Tetragenococcus muriaticus PMC-11-5	0	13.31	0	0	0	11.87	0	0	15.05	13.6	0
R5FRX8	Amino acid metabolism	Glutamate formiminotransferase	Erysipelotrichaceae	Coprobacillus sp. CAG:698	0	0	0	11.8	13.11	0	14.31	0	0	0	13.56
A0A1Z5IGI9	Amino acid metabolism	Pyrroline-5-carboxylate reductase (P5C reductase) (P5CR) (EC 1.5.1.2) (PCA reductase)	Lactobacillaceae	Lactobacillus silagei JCM 19001	0	0	14.55	13.29	0	0	0	12.57	12.23	0	0
U2QPF9	Amino acid metabolism	Gamma-glutamyl phosphate reductase (GPR) (EC 1.2.1.41) (Glutamate-5-semialdehyde dehydrogenase) (Glutamyl-gamma-semialdehyde dehydrogenase) (GSA dehydrogenase)	Erysipelotrichaceae	Faecalitalea cylindroides ATCC 27803	12.64	0	0	0	11.37	13.3	14.07	0	0	0	0
A3CPT9	Amino acid metabolism	Cytosine-specific methyltransferase (EC 2.1.1.37)	Streptococcaceae	Streptococcus sanguinis (strain SK36)	0	0	0	0	0	13.4	0	12.64	0	12.86	11.51
A0A157UUY3	Amino acid metabolism	Aldehyde dehydrogenase (EC 1.2.1.3) (EC 1.2.1.5)	Enterobacteriaceae	Enterobacter cloacae	11.75	13.8	12.63	0	0	11.14	0	0	0	0	0
W1X8N6	Biosynthesis of other secondary metabolites	Penicillin G acylase (Fragment)	Enterobacteriaceae	Escherichia coli DORA_A_5_14_21	13.54	0	0	13.53	13.48	0	0	13.48	0	0	0
U7TVW5	Carbohydrate metabolism	Glyco_hydro_42 domain-containing protein	Enterococcaceae	Enterococcus faecium 10/96A	20.62	0	20.92	0	0	0	18.82	0	0	17.28	0
K8AFT5	Carbohydrate metabolism	6-phospho-beta-glucosidase (EC 3.2.1.86)	Enterobacteriaceae	Cronobacter condimenti 1330	23.24	0	0	16.57	17.73	19.1	0	0	0	0	0
A0A1Y4LTP6	Carbohydrate metabolism	Phosphate acetyltransferase	Erysipelotrichaceae	Faecalitalea cylindroides	18.07	18.34	18.66	0	15.55	0	0	0	0	0	0
R5FD91	Carbohydrate metabolism	Carbohydrate binding family 6:Glycoside hydrolase	Prevotellaceae	Prevotella sp. CAG:924	22.93	16.57	18.84	0	11.67	0	0	0	0	0	0
A0A416YDX5	Carbohydrate metabolism	Glycogen synthase (EC 2.4.1.21) (Starch [bacterial glycogen] synthase)	Erysipelotrichaceae	Coprobacillus sp. AF13-4LB	19.88	0	19.52	0	0	16.68	13.85	0	0	0	0
A0A139NQU7	Carbohydrate metabolism	4-alpha-glucanotransferase (EC 2.4.1.25) (Amylomaltase) (Disproportionating enzyme)	Streptococcaceae	Streptococcus sp. DD13	0	0	17.82	0	18.58	0	16.59	16.1	0	0	0
A0A0E3WFN0	Carbohydrate metabolism	PTS system transporter protein	Streptococcaceae	Streptococcus varani	0	16.17	0	17.2	17.34	0	17.41	0	0	0	0
A0A429ZYU1	Carbohydrate metabolism	5-deoxy-glucuronate isomerase (5DG isomerase) (EC 5.3.1.30)	Enterococcaceae	Vagococcus sp. SS1995	0	0	0	18.17	0	15.82	0	0	16.02	17.38	0
A0A3E2W3P0	Carbohydrate metabolism	PTS galactitol transporter subunit IIB	Erysipelotrichaceae	Clostridium innocuum	16.6	16.16	0	17.11	15.93	0	0	0	0	0	0
A0A1L8CIW5	Carbohydrate metabolism	Phosphoglucosamine mutase (EC 5.4.2.10)	Lactobacillaceae	Lactobacillus kunkeei	0	14.63	0	17.53	18	0	0	15.57	0	0	0
R3WY44	Carbohydrate metabolism	PTS system, Fru family, IIC component	Enterococcaceae	Enterococcus phoeniculicola ATCC BAA-412	0	15.89	0	13.13	0	0	0	16.39	19.68	0	0
A0A2S7ZHQ2	Carbohydrate metabolism	L(+)-tartrate dehydratase subunit beta	Veillonellaceae	Veillonella sp. T14073-2	17.51	0	0	0	0	17.65	15.48	0	0	0	14.05
A0A353E3G8	Carbohydrate metabolism	Endoglucanase	Prevotellaceae	Prevotella sp.	17.42	18.16	14.11	0	14.76	0	0	0	0	0	0
A0A0B4ZKK4	Carbohydrate metabolism	Inositol-1-monophosphatase (EC 3.1.3.25)	Streptococcaceae	Streptococcus pneumoniae	0	0	0	0	0	17.66	0	15.3	15.06	0	16.34
A0A091C3K4	Carbohydrate metabolism	Pyruvate carboxyl transferase (EC 6.-.-.-) (EC 6.3.4.14) (EC 6.4.1.1)	Enterococcaceae	Tetragenococcus muriaticus PMC-11-5	16.09	17.47	15.86	0	0	0	0	0	0	0	14.79
E2SQG8	Carbohydrate metabolism	Nucleotide sugar dehydrogenase	Erysipelotrichaceae	Erysipelotrichaceae bacterium 3_1_53	16.76	15.5	0	0	16.55	15.39	0	0	0	0	0
T0UTI0	Carbohydrate metabolism	Acetyl-coenzyme A carboxylase carboxyl transferase subunit beta (ACCase subunit beta) (Acetyl-CoA carboxylase carboxyltransferase subunit beta) (EC 2.1.3.15)	Streptococcaceae	Streptococcus sp. HSISB1	17.5	13.5	0	14.19	18.83	0	0	0	0	0	0
S0RY10	Carbohydrate metabolism	Acetaldehyde dehydrogenase (Acetylating)	Enterococcaceae	Enterococcus avium ATCC 14025	0	0	0	15.13	15.36	0	0	0	0	14.28	19.15
A0A0Z8MBV2	Carbohydrate metabolism	Sucrose-6-phosphate hydrolase (EC 3.2.1.26) (Invertase)	Streptococcaceae	Streptococcus suis	0	16.25	0	0	17.82	14.44	0	0	0	0	15.38
I7LD26	Carbohydrate metabolism	PTS EIIB type-4 domain-containing protein	Lactobacillaceae	Lactobacillus pasteurii DSM 23907 = CRBIP 24.76	15.89	13.35	17.55	0	16.98	0	0	0	0	0	0
A0A0R2LB59	Carbohydrate metabolism	6-phospho-beta-glucosidase	Lactobacillaceae	Lactobacillus kimchiensis	0	16.96	18.54	12.9	0	15.1	0	0	0	0	0
S0NLG8	Carbohydrate metabolism	PTS system mannose/fructose/sorbose-specific IIAB component	Enterococcaceae	Enterococcus saccharolyticus subsp. saccharolyticus ATCC 43076	0	16.09	16.24	0	15.43	0	0	0	0	0	15.51
A0A0N1CVI8	Carbohydrate metabolism	Glycoside hydrolase family 42	Enterococcaceae	Enterococcus sp. RIT-PI-f	0	0	0	0	16.59	14.93	0	16.21	0	0	15.42
V5XRT4	Carbohydrate metabolism	Fructose-1,6-bisphosphatase class 3 (FBPase class 3) (EC 3.1.3.11) (D-fructose-1,6-bisphosphate 1-phosphohydrolase class 3)	Enterococcaceae	Enterococcus mundtii QU 25	18.89	0	16.79	0	0	14.25	13.22	0	0	0	0
A0A0H4QYG8	Carbohydrate metabolism	L-rhamnose isomerase (EC 5.3.1.14)	Lactobacillaceae	Lactobacillus ginsenosidimutans	0	14.34	17.79	0	0	0	15.78	15.19	0	0	0
A0A0P0NAN6	Carbohydrate metabolism	4-alpha-glucanotransferase (EC 2.4.1.25) (Amylomaltase) (Disproportionating enzyme)	Streptococcaceae	Streptococcus anginosus	16.08	15.89	18.58	0	0	12.5	0	0	0	0	0
A0A242DDZ7	Carbohydrate metabolism	6-phospho-beta-glucosidase	Enterococcaceae	Enterococcus sp. 3H8_DIV0648	0	0	19.44	14.64	0	14.55	0	0	0	0	14.35
A0A223MPR5	Carbohydrate metabolism	PTS galactitol transporter subunit IIB	Erysipelotrichaceae	Clostridium innocuum	0	0	16.29	16.97	0	15.08	0	14.24	0	0	0
A0A1E5HEH9	Carbohydrate metabolism	Malate dehydrogenase	Enterococcaceae	Enterococcus ureilyticus	18.97	16.57	0	13.23	0	0	0	0	0	0	13.79
A0A0F4KS51	Carbohydrate metabolism	Mannose-6-phosphate isomerase (EC 5.3.1.8)	Lactobacillaceae	Lactobacillus mellis	15.8	14.88	15.38	0	16.34	0	0	0	0	0	0
A0A377TK88	Carbohydrate metabolism	Transaldolase (EC 2.2.1.2)	Enterobacteriaceae	Klebsiella pneumoniae	15.89	0	15.4	15.33	0	0	0	15.69	0	0	0
E6K4A5	Carbohydrate metabolism	Beta-galactosidase (EC 3.2.1.23)	Prevotellaceae	Prevotella buccae ATCC 33574	17.71	12.75	17.73	0	0	0	0	0	0	14.11	0
A0A0J2HKE0	Carbohydrate metabolism	Propanediol dehydratase (Propanediol dehydratase medium subunit) (Propanediol dehydratase medium subunit PduD)	Enterobacteriaceae	Klebsiella michiganensis	16.01	0	15.26	14.31	16.64	0	0	0	0	0	0
E6IEA0	Carbohydrate metabolism	Putative N-acetylmannosamine-6-phosphate 2-epimerase (EC 5.1.3.9) (ManNAc-6-P epimerase)	Enterococcaceae	Enterococcus faecalis TX0645	15.69	0	16.26	0	0	0	0	14.98	15.26	0	0
F8N6S6	Carbohydrate metabolism	Alpha-glucan phosphorylase (EC 2.4.1.1)	Prevotellaceae	Prevotella multisaccharivorax DSM 17128	17.84	0	14.13	14.48	0	0	0	15.59	0	0	0
A0A2S7RRL4	Carbohydrate metabolism	Alcohol dehydrogenase	Enterococcaceae	Enterococcus mundtii	0	0	0	0	13.1	20.87	0	14.53	0	0	13.44
C9CLI3	Carbohydrate metabolism	6-phospho-beta-glucosidase	Enterococcaceae	Enterococcus casseliflavus (strain EC10)	0	0	17.7	0	0	15.24	15.07	0	0	0	13.35
A0A139RLD4	Carbohydrate metabolism	3-isopropylmalate dehydratase large subunit (EC 4.2.1.33)	Streptococcaceae	Streptococcus oralis	0	14.74	18.13	0	0	13.8	0	0	0	0	13.89
A0A200I1F0	Carbohydrate metabolism	Aamy domain-containing protein	Enterococcaceae	Enterococcus cecorum	15.52	0	0	0	16.01	0	13.51	15.28	0	0	0
R2NZN9	Carbohydrate metabolism	PTS system, glucose-like IIB component	Enterococcaceae	Enterococcus malodoratus ATCC 43197	0	15.35	15.26	15.28	14.13	0	0	0	0	0	0
A0A3D1HJI6	Carbohydrate metabolism	Carbohydrate kinase	Prevotellaceae	Prevotella sp.	0	14.9	0	13.51	17.13	0	0	14.48	0	0	0
D1PEZ1	Carbohydrate metabolism	Glycosyl hydrolase family 3 N-terminal domain protein	Prevotellaceae	Prevotella copri DSM 18205	0	16.38	0	0	0	0	15.11	13.83	0	0	14.69
A0A415TME9	Carbohydrate metabolism	Glutamine synthetase type III	Erysipelotrichaceae	Dielma fastidiosa	0	15.78	15.19	14.74	0	0	0	0	0	0	13.78
A0A414T8Z8	Carbohydrate metabolism	Amb_all domain-containing protein	Prevotellaceae	Prevotella copri	14.75	15.07	0	0	14.75	0	0	14.6	0	0	0
A0A1E5G7P4	Carbohydrate metabolism	6-phospho-beta-glucosidase	Enterococcaceae	Enterococcus termitis	0	0	0	13.29	0	13.15	0	14.5	0	0	18.12
B0N5F2	Carbohydrate metabolism	Glycosyl hydrolase, family 1	Erysipelotrichaceae	Erysipelatoclostridium ramosum DSM 1402	0	13.16	17.18	15.15	13.46	0	0	0	0	0	0
E7G8P0	Carbohydrate metabolism	ATP-dependent 6-phosphofructokinase (ATP-PFK) (Phosphofructokinase) (EC 2.7.1.11) (Phosphohexokinase)	Erysipelotrichaceae	Coprobacillus cateniformis	14.38	14.72	0	0	0	0	0	15.02	0	0	14.81
A0A1H2W7I5	Carbohydrate metabolism	6-phospho-beta-glucosidase	Erysipelotrichaceae	Kandleria vitulina	15.21	0	0	0	0	14.21	15.27	0	0	0	13.99
R2NZT9	Carbohydrate metabolism	PTS system mannose/fructose/sorbose-specific IID component	Enterococcaceae	Enterococcus casseliflavus ATCC 49996	0	14.62	0	0	0	0	0	14.2	15.2	14.64	0
R2QRQ3	Carbohydrate metabolism	VOC domain-containing protein	Enterococcaceae	Enterococcus moraviensis ATCC BAA-383	0	13.98	0	0	0	16.17	0	0	0	13.69	14.73
A0A1C0BV95	Carbohydrate metabolism	UDP-glucose 4-epimerase (EC 5.1.3.2)	Erysipelotrichaceae	Erysipelotrichaceae bacterium MTC7	14.73	0	14.59	0	0	15.04	0	0	0	0	14.19
E2NQI8	Carbohydrate metabolism	Glycosyl hydrolase family 20, catalytic domain protein	Erysipelotrichaceae	Catenibacterium mitsuokai (strain DSM 15897 / JCM 10609 / CIP 106738 / RCA14-39)	0	15.86	0	14.2	0	15.44	0	0	0	0	12.81
A0A377L3T2	Carbohydrate metabolism	Alpha-galactosidase (EC 3.2.1.22)	Enterococcaceae	Enterococcus durans	13.98	0	0	13.04	0	15.32	0	0	0	0	15.96
A0A1E5H1T3	Carbohydrate metabolism	Permease IIC component	Enterococcaceae	Enterococcus quebecensis	0	14.8	0	0	0	12.97	16.9	0	0	0	13.31
E7GDW1	Carbohydrate metabolism	Glycosyl hydrolase	Erysipelotrichaceae	Coprobacillus cateniformis	0	12.02	0	16.95	0	14.11	0	14.85	0	0	0
R6W8G3	Carbohydrate metabolism	UDP-glucose 4-epimerase (EC 5.1.3.2)	Prevotellaceae	Prevotella sp. CAG:592	14.54	14.59	14.97	13.81	0	0	0	0	0	0	0
A0A081QCS0	Carbohydrate metabolism	Intracellular maltogenic amylase (EC 3.2.1.-)	Streptococcaceae	Streptococcus mitis	16.36	13.47	0	14.5	0	13.56	0	0	0	0	0
R2PI56	Carbohydrate metabolism	PTS system IID component	Enterococcaceae	Enterococcus casseliflavus ATCC 49996	15.82	0	16.15	13.24	0	12.36	0	0	0	0	0
A0A3V7HBB6	Carbohydrate metabolism	Ribulokinase (EC 2.7.1.16)	Enterobacteriaceae	Salmonella enterica (Salmonella choleraesuis)	15.18	0	0	0	13.93	0	0	14.87	13.54	0	0
A0A483KSH1	Carbohydrate metabolism	Formate C-acetyltransferase (EC 2.3.1.54)	Enterobacteriaceae	Klebsiella quasipneumoniae	0	0	0	13.87	14.67	14.68	0	14.29	0	0	0
U2P6J9	Carbohydrate metabolism	Glycoside hydrolase, family 20, catalytic domain protein	Prevotellaceae	Prevotella baroniae F0067	15.38	13.75	0	14.79	13.52	0	0	0	0	0	0
A0A1Y3JKT5	Carbohydrate metabolism	Galactonate dehydratase (Fragment)	Enterococcaceae	Enterococcus faecium (Streptococcus faecium)	0	14.15	0	0	0	14.71	14.3	0	0	0	14.15
X0PD76	Carbohydrate metabolism	Rhamnulokinase (RhaB) (EC 2.7.1.5) (ATP:L-rhamnulose phosphotransferase) (L-rhamnulose 1-kinase) (Rhamnulose kinase)	Lactobacillaceae	Lactobacillus composti DSM 18527 = JCM 14202	0	14.53	0	0	0	13.49	13.65	15.55	0	0	0
A0A353A2V7	Carbohydrate metabolism	Mannose-6-phosphate isomerase	Prevotellaceae	Prevotellaceae bacterium	14.29	0	15.27	0	14.85	0	0	0	12.79	0	0
A0A3G9JR02	Carbohydrate metabolism	Hydratase	Erysipelotrichaceae	Intestinibaculum porci	14.88	0	0	13.91	0	0	14.31	13.99	0	0	0
A0A0F0QAS4	Carbohydrate metabolism	Cytoplasmic trehalase (EC 3.2.1.28) (Alpha,alpha-trehalase) (Alpha,alpha-trehalose glucohydrolase)	Enterobacteriaceae	Klebsiella aerogenes (Enterobacter aerogenes)	16.46	12.34	0	14.3	0	13.92	0	0	0	0	0
A0A0L0AUB2	Carbohydrate metabolism	Glutamine--fructose-6-phosphate aminotransferase [isomerizing] (EC 2.6.1.16) (D-fructose-6-phosphate amidotransferase) (GFAT) (Glucosamine-6-phosphate synthase) (Hexosephosphate aminotransferase) (L-glutamine--D-fructose-6-phosphate amidotransferase)	Enterobacteriaceae	Klebsiella sp. RIT-PI-d	13.99	0	13.52	0	0	0	15.41	0	0	14.07	0
A0A372YSU8	Carbohydrate metabolism	Alpha,alpha-phosphotrehalase (EC 3.2.1.93)	Erysipelotrichaceae	Erysipelotrichaceae bacterium AM07-35-1	0	14.52	0	0	0	0	0	14.75	13.8	0	13.77
S0SNM8	Carbohydrate metabolism	Permease IIC component	Enterococcaceae	Enterococcus avium ATCC 14025	0	14.22	0	0	0	14.51	12.75	0	0	0	15.28
A0A255SPY7	Carbohydrate metabolism	3-isopropylmalate dehydratase small subunit (EC 4.2.1.33)	Prevotellaceae	Prevotella sp. P5-92	0	0	0	14.17	14.84	0	14.64	0	0	12.93	0
B9Y5E9	Carbohydrate metabolism	Glycosyl hydrolase, family 1	Erysipelotrichaceae	Holdemania filiformis DSM 12042	0	13.67	0	12.19	16.02	0	0	14.46	0	0	0
K4Q770	Carbohydrate metabolism	Alpha-amylase (EC 3.2.1.1)	Streptococcaceae	Streptococcus dysgalactiae subsp. equisimilis AC-2713	13.72	0	0	0	15.09	0	14.24	0	0	0	13.11
A0A1E5L0Q0	Carbohydrate metabolism	Iron ABC transporter substrate-binding protein	Enterococcaceae	Enterococcus rivorum	13.72	0	0	0	15.59	0	0	12.72	14.12	0	0
R2Q157	Carbohydrate metabolism	Uronate isomerase (EC 5.3.1.12)	Enterococcaceae	Enterococcus faecium EnGen0263	14.63	0	0	0	0	14.15	0	14.66	12.51	0	0
A0A1S2BP03	Carbohydrate metabolism	Ethanolamine utilization protein EutG	Enterobacteriaceae	Pluralibacter gergoviae (Enterobacter gergoviae)	0	0	0	13.78	14.59	13.76	0	13.77	0	0	0
A0A139P3U1	Carbohydrate metabolism	Alpha-1,4 glucan phosphorylase (EC 2.4.1.1)	Streptococcaceae	Streptococcus sp. DD11	0	13.78	14.38	0	14.37	13.22	0	0	0	0	0
R7F2Q7	Carbohydrate metabolism	Isocitrate dehydrogenase [NADP]	Prevotellaceae	Prevotella sp. CAG:485	17.09	0	0	11.25	14.38	0	13.02	0	0	0	0
S1NJD9	Carbohydrate metabolism	6-phospho-beta-galactosidase (EC 3.2.1.85)	Enterococcaceae	Enterococcus columbae DSM 7374 = ATCC 51263	13.42	0	0	0	0	0	15.11	0	11.91	15.01	0
A0A0R1LTD9	Carbohydrate metabolism	6-phosphogluconate dehydrogenase, decarboxylating (EC 1.1.1.44)	Lactobacillaceae	Lactobacillus odoratitofui DSM 19909 = JCM 15043	14.64	0	0	13.19	13.71	13.82	0	0	0	0	0
A0A1U7NFL1	Carbohydrate metabolism	Alpha-glucosidase	Erysipelotrichaceae	Ileibacterium valens	0	0	12.46	0	0	14.2	0	0	14.05	0	14.65
R5Q0C3	Carbohydrate metabolism	Kinase PfkB family	Prevotellaceae	Prevotella sp. CAG:487	0	0	16.85	14.12	0	13.15	0	0	0	0	10.83
A0A2N8PUG9	Carbohydrate metabolism	L-arabinose isomerase (EC 5.3.1.4)	Enterococcaceae	Enterococcus avium (Streptococcus avium)	0	0	0	0	0	14.55	0	11.64	0	12.25	16.38
A0A179CSA5	Carbohydrate metabolism	Acetate kinase (EC 2.7.2.1) (Acetokinase)	Lactobacillaceae	Lactobacillus aviarius	0	14.38	0	14	12.04	14.37	0	0	0	0	0
R6ZPS9	Carbohydrate metabolism	3-isopropylmalate dehydratase small subunit (EC 4.2.1.33)	Bacteroidaceae	Bacteroides sp. CAG:714	13.32	0	14.13	13.71	0	13.6	0	0	0	0	0
A0A415PKR5	Carbohydrate metabolism	Aldehyde dehydrogenase	Erysipelotrichaceae	Absiella dolichum	13.39	14.72	0	13.84	0	0	0	0	12.81	0	0
A0A1C4CXP1	Carbohydrate metabolism	4-alpha-glucanotransferase (EC 2.4.1.25) (Amylomaltase) (Disproportionating enzyme)	Enterobacteriaceae	Kosakonia oryziphila	0	12.61	15.52	12.88	0	13.7	0	0	0	0	0
A0A1I5H2J9	Carbohydrate metabolism	Triosephosphate isomerase (TIM) (TPI) (EC 5.3.1.1) (Triose-phosphate isomerase)	Prevotellaceae	Prevotella sp. tf2-5	12.83	13.33	13.22	0	15.19	0	0	0	0	0	0
A0A0R2I2V0	Carbohydrate metabolism	Glycosyl hydrolase family 65 protein	Lactobacillaceae	Lactobacillus secaliphilus	14.14	14.38	13.85	0	0	0	0	0	0	12.19	0
A0A3D2SI24	Carbohydrate metabolism	Mannitol_dh domain-containing protein (Fragment)	Bacteroidaceae	Bacteroides graminisolvens	13.99	14.38	13.85	0	0	0	0	0	0	12.19	0
A0A3Y6EQH5	Carbohydrate metabolism	NADP-dependent oxaloacetate-decarboxylating malate dehydrogenase	Enterobacteriaceae	Shigella flexneri	13.83	14.1	0	0	0	0	13.27	0	13.04	0	0
A0A2N6S627	Carbohydrate metabolism	2-oxoglutarate synthase subunit alpha	Streptococcaceae	Streptococcus sp. UMB1385	0	14.4	0	14.02	0	0	0	12.77	0	0	13
E0NQF8	Carbohydrate metabolism	UDP-glucose 6-dehydrogenase (EC 1.1.1.22)	Prevotellaceae	Prevotella marshii DSM 16973 = JCM 13450	15.15	14.81	11.34	0	12.87	0	0	0	0	0	0
A0A2K9HJG6	Carbohydrate metabolism	PTS mannose transporter subunit IIAB	Lactobacillaceae	Lactobacillus alimentarius DSM 20249	14.96	0	14.91	0	0	0	11.38	12.51	0	0	0
J0USM9	Carbohydrate metabolism	Transketolase, pyrimidine binding domain protein	Streptococcaceae	Streptococcus pneumoniae 2070335	14.96	0	14.91	0	0	0	11.38	12.51	0	0	0
A0A1C4A2H7	Carbohydrate metabolism	Pectinesterase	Enterobacteriaceae	Kosakonia oryziphila	13.31	13.32	0	12.49	0	0	14.62	0	0	0	0
A0A0X8GYH5	Carbohydrate metabolism	Glutamine synthetase	Erysipelotrichaceae	Erysipelothrix larvae	0	0	0	0	0	0	13.61	12.24	0	15.1	12.74
A0A139RNB2	Carbohydrate metabolism	Glycogen debranching enzyme / Pullulanase (EC 3.2.1.41)	Streptococcaceae	Streptococcus oralis	0	0	0	0	0	0	13.61	12.24	0	15.1	12.74
A0A0R2CKQ9	Carbohydrate metabolism	Phospho-beta-glucosidase	Lactobacillaceae	Lactobacillus cacaonum DSM 21116	13.85	13.2	13.89	0	0	0	12.65	0	0	0	0
F3YBC1	Carbohydrate metabolism	Glycogen synthase (EC 2.4.1.21) (Starch [bacterial glycogen] synthase)	Enterococcaceae	Melissococcus plutonius (strain ATCC 35311 / CIP 104052 / LMG 20360 / NCIMB 702443)	13.01	0	0	0	0	0	15.42	12.28	0	0	12.13
T0TIM9	Carbohydrate metabolism	L-arabinose isomerase (EC 5.3.1.4)	Streptococcaceae	Streptococcus sp. HSISB1	0	0	0	0	0	14.55	0	11.64	0	12.25	13.73
A0A3D0G0P5	Carbohydrate metabolism	Alcohol dehydrogenase	Erysipelotrichaceae	Erysipelotrichaceae bacterium	0	13.33	0	0	13.78	0	0	12.6	0	0	11.93
A0A0G9FD38	Carbohydrate metabolism	Alpha-glucosidase (Glucohydrolase)	Lactobacillaceae	Lactobacillus plantarum	0	12.67	0	0	0	12.49	0	12.17	14.2	0	0
A0A2S2F4I5	Carbohydrate metabolism	Pyruvate:ferredoxin (Flavodoxin) oxidoreductase	Streptococcaceae	Streptococcus suis	12.45	12.18	0	0	12.91	0	13.52	0	0	0	0
A0A380JIU7	Carbohydrate metabolism	Alpha-amylase (EC 3.2.1.1)	Streptococcaceae	Streptococcus downei MFe28	0	0	0	0	12.43	12.18	12.02	14.11	0	0	0
R2PBM2	Carbohydrate metabolism	Inositol monophosphatase	Enterococcaceae	Enterococcus faecium EnGen0263	0	12.81	0	0	12.11	0	12.34	0	11.79	0	0
U2KYE5	Energy metabolism	NADH-quinone oxidoreductase subunit D (EC 7.1.1.-) (NADH dehydrogenase I subunit D) (NDH-1 subunit D)	Prevotellaceae	Prevotella pleuritidis F0068	18.14	16.58	0	0	0	0	14.61	17.02	0	0	0
R2PUN2	Energy metabolism	V-type ATP synthase subunit D (V-ATPase subunit D)	Enterococcaceae	Enterococcus asini ATCC 700915	0	15.82	16.46	0	0	0	14.98	16.87	0	0	0
A0A2C8EIG0	Energy metabolism	Glutamate synthase (Large subunit) (EC 1.4.1.13)	Streptococcaceae	Lactococcus piscium	0	18.97	0	0	15.38	15.16	14.24	0	0	0	0
A0A1U7NGX3	Energy metabolism	Glutamate synthase subunit alpha	Erysipelotrichaceae	Ileibacterium valens	18.46	0	17.05	12.67	15.48	0	0	0	0	0	0
A0A2X2VIB3	Energy metabolism	Nitrate reductase catalytic subunit (EC 1.7.99.4)	Enterobacteriaceae	Citrobacter koseri (Citrobacter diversus)	0	18.57	0	14.88	0	15.47	0	13.24	0	0	0
V5XQY5	Energy metabolism	Glutamate dehydrogenase	Enterococcaceae	Enterococcus mundtii QU 25	0	0	0	16.19	16.08	0	0	15.3	0	0	14.52
A0A0R1K8Z9	Energy metabolism	Nitrate reductase, alpha chain	Lactobacillaceae	Lactobacillus nodensis DSM 19682 = JCM 14932 = NBRC 107160	17.91	12.5	0	0	0	0	15.74	14.7	0	0	0
A0A0R1QBD7	Energy metabolism	Glutamate dehydrogenase	Lactobacillaceae	Lactobacillus manihotivorans DSM 13343 = JCM 12514	0	0	0	14.66	15.92	14.46	0	15.63	0	0	0
E7MQS9	Energy metabolism	Methenyltetrahydrofolate cyclohydrolase (EC 3.5.4.9)];Bifunctional protein FolD [Includes: Methylenetetrahydrofolate dehydrogenase (EC 1.5.1.5)	Erysipelotrichaceae	Solobacterium moorei F0204	0	0	16.12	14.42	15.01	0	0	14.9	0	0	0
A0A0F2D4S3	Energy metabolism	Homoserine O-acetyltransferase (HAT) (EC 2.3.1.31) (Homoserine transacetylase) (HTA)	Streptococcaceae	Streptococcus oralis subsp. oralis	15.1	0	0	14.47	0	15.49	0	14.63	0	0	0
A0A200JFB6	Energy metabolism	Homoserine O-acetyltransferase (HAT) (EC 2.3.1.31) (Homoserine transacetylase) (HTA)	Enterococcaceae	Enterococcus sp. 9D6_DIV0238	15.1	0	0	14.47	0	15.49	0	14.63	0	0	0
A0A430B2R4	Energy metabolism	Glutamate dehydrogenase	Enterococcaceae	Vagococcus acidifermentans	14.34	0	0	0	15.51	0	0	14.37	0	0	15.47
A0A2S6HNZ2	Energy metabolism	Nitrogenase molybdenum-iron protein beta chain	Bacteroidaceae	Bacteroides xylanolyticus	0	0	15.83	14.77	0	13.63	14.22	0	0	0	0
A0A378GG51	Energy metabolism	Nitrite reductase [NAD(P)H] small subunit (EC 1.7.1.4)	Enterobacteriaceae	Kluyvera ascorbata	0	13.7	14.22	0	0	13.8	16.2	0	0	0	0
G9ZMD6	Energy metabolism	Putative glutamate synthase [NADPH], large subunit	Lactobacillaceae	Lactobacillus parafarraginis F0439	0	0	0	14.75	0	15.28	13.34	13.39	0	0	0
A0A1G6A9N9	Energy metabolism	NADH dehydrogenase	Streptococcaceae	Streptococcus henryi	12.47	0	0	0	0	0	14.74	11.2	0	15.09	0
A0A239RPR7	Glycan biosynthesis and metabolism	Penicillin-binding protein 1A	Prevotellaceae	Prevotellaceae bacterium KH2P17	0	14.62	0	0	18.16	21.7	0	18.2	0	0	0
A0A2U0UJS0	Glycan biosynthesis and metabolism	KDO2-lipid IV(A) lauroyltransferase	Prevotellaceae	Prevotella colorans	19.55	18.51	0	16.65	16.6	0	0	0	0	0	0
U7UDU2	Glycan biosynthesis and metabolism	Beta-N-acetylglucosaminidase	Prevotellaceae	Prevotella sp. BV3P1	0	0	17.47	16.95	16.26	0	0	19.1	0	0	0
A0A1H2V637	Glycan biosynthesis and metabolism	D-alanyl-D-alanine carboxypeptidase	Erysipelotrichaceae	Kandleria vitulina	0	0	0	13.54	0	19.96	0	17.14	0	0	18.49
A0A133PVT9	Glycan biosynthesis and metabolism	Transglycosylase	Prevotellaceae	Prevotella corporis	0	0	0	15.7	0	0	13.73	18.03	0	18.93	0
A0A430B936	Glycan biosynthesis and metabolism	UDP-N-acetylglucosamine--N-acetylmuramyl-(pentapeptide) pyrophosphoryl-undecaprenol N-acetylglucosamine transferase (EC 2.4.1.227) (Undecaprenyl-PP-MurNAc-pentapeptide-UDPGlcNAc GlcNAc transferase)	Enterococcaceae	Vagococcus carniphilus	0	0	0	15.43	17.24	0	16.06	0	15.11	0	0
D7N982	Glycan biosynthesis and metabolism	Penicillin-binding protein 1A	Prevotellaceae	Prevotella oris C735	16.4	15.52	16.57	0	14.64	0	0	0	0	0	0
D1PT60	Glycan biosynthesis and metabolism	Glyco_hyd_65N_2 domain-containing protein	Prevotellaceae	Prevotella bergensis DSM 17361	17.45	13.16	17.67	14.56	0	0	0	0	0	0	0
A0A3P1SB09	Glycan biosynthesis and metabolism	UDP-N-acetylglucosamine--N-acetylmuramyl-(pentapeptide) pyrophosphoryl-undecaprenol N-acetylglucosamine transferase (EC 2.4.1.227) (Undecaprenyl-PP-MurNAc-pentapeptide-UDPGlcNAc GlcNAc transferase)	Erysipelotrichaceae	Erysipelotrichaceae bacterium OH741_COT-311	16.87	14.68	0	0	16.76	14.53	0	0	0	0	0
E7RPS2	Glycan biosynthesis and metabolism	Alpha-N-acetylglucosaminidase (NAGLU) (EC 3.2.1.50)	Prevotellaceae	Prevotella oralis ATCC 33269	0	16.85	0	0	16.72	0	15	0	14.05	0	0
A0A376MTE4	Glycan biosynthesis and metabolism	Lipid A palmitoyltransferase PagP (EC 2.3.1.251)	Enterobacteriaceae	Escherichia coli	18.07	11.8	15.77	0	15.04	0	0	0	0	0	0
A0A139NNL5	Glycan biosynthesis and metabolism	Multimodular transpeptidase-transglycosylase (EC 2.4.1.129)	Streptococcaceae	Streptococcus sp. DD13	12.58	0	0	16.72	0	17.35	0	13.88	0	0	0
R5GVR2	Glycan biosynthesis and metabolism	Putative penicillin-binding protein 2	Prevotellaceae	Prevotella sp. CAG:755	17.78	13.37	0	15.52	0	13.29	0	0	0	0	0
E2Z9V9	Glycan biosynthesis and metabolism	3-deoxy-D-manno-octulosonic acid transferase (Kdo transferase) (EC 2.4.99.12) (Lipid IV(A) 3-deoxy-D-manno-octulosonic acid transferase)	Veillonellaceae	Megasphaera micronuciformis F0359	14.36	0	0	13.63	0	0	0	0	15.83	15.14	0
A0A352MQA1	Glycan biosynthesis and metabolism	Lipid-A-disaccharide synthase (EC 2.4.1.182) (Fragment)	Enterobacteriaceae	Escherichia sp.	14.46	0	13.97	0	14.18	0	0	15.5	0	0	0
A0A0Z8EGN6	Glycan biosynthesis and metabolism	UDP-N-acetylmuramyl tripeptide synthase	Streptococcaceae	Streptococcus suis	14.6	15.14	12.61	0	0	0	0	0	0	0	14.79
R7GJ44	Glycan biosynthesis and metabolism	Hyalurononglucosaminidase	Erysipelotrichaceae	Catenibacterium sp. CAG:290	14.93	0	0	0	0	12.61	0	0	14.85	0	14.27
A0A368ZV34	Glycan biosynthesis and metabolism	Penicillin-binding protein 1C	Enterobacteriaceae	Kosakonia sp. AG348	0	0	0	0	13.15	14.1	0	14.16	13.37	0	0
T0V2U0	Lipid metabolism	3-oxoacyl-[acyl-carrier-protein] synthase 2 (EC 2.3.1.179)	Streptococcaceae	Streptococcus sp. HSISS3	0	0	0	0	16.72	15.38	15	0	0	0	17.69
A0A0R1YIF4	Lipid metabolism	Glycerol-3-phosphate cytidylyltransferase	Lactobacillaceae	Lactobacillus amylophilus DSM 20533 = JCM 1125	16.78	16.6	15.85	0	0	15.49	0	0	0	0	0
R7HK12	Lipid metabolism	Glycerol-3-phosphate dehydrogenase (EC 1.1.1.94)	Prevotellaceae	Prevotella sp. CAG:279	0	0	0	15.34	19.25	13.18	0	15.71	0	0	0
G6CA33	Lipid metabolism	Glycerophosphodiester phosphodiesterase family protein	Streptococcaceae	Streptococcus sp. oral taxon 058 str. F0407	19.29	0	0	0	14.95	16.26	0	0	0	0	12.72
D0R4U8	Lipid metabolism	GlpQ protein (EC 3.1.4.46)	Lactobacillaceae	Lactobacillus johnsonii (strain FI9785)	0	15.1	0	16.93	16.21	0	0	14.26	0	0	0
U2J4A5	Lipid metabolism	Arylsulfatase	Streptococcaceae	Streptococcus sobrinus W1703	0	15.64	0	0	0	0	15.64	14.79	0	15.5	0
A0A1Q8EC17	Lipid metabolism	1,2-diacylglycerol 3-glucosyltransferase (Glycosyltransferase) (EC 2.4.1.-)	Streptococcaceae	Streptococcus acidominimus	16.16	0	15.9	0	13.24	0	16.15	0	0	0	0
L0MUY8	Lipid metabolism	Enoyl-[acyl-carrier-protein] reductase [NADH] (EC 1.3.1.9)	Enterobacteriaceae	Candidatus Blochmannia chromaiodes str. 640	0	0	0	0	17.34	15.92	13.73	0	13.88	0	0
A0A380K5F2	Lipid metabolism	3-oxoacyl-[acyl-carrier-protein] synthase 2 (EC 2.3.1.179)	Streptococcaceae	Streptococcus hyointestinalis	0	15.37	0	0	0	16.15	0	14.72	0	13.98	0
U2MV89	Lipid metabolism	Glutathione peroxidase	Prevotellaceae	Prevotella pleuritidis F0068	15.39	14.57	15.88	0	0	13.87	0	0	0	0	0
C9LGH4	Lipid metabolism	Cardiolipin synthase (CL synthase) (EC 2.7.8.-)	Prevotellaceae	Alloprevotella tannerae ATCC 51259	0	0	0	14.52	14.56	14.9	0	14.62	0	0	0
A0A3D5N299	Lipid metabolism	Glycerol kinase (EC 2.7.1.30) (ATP:glycerol 3-phosphotransferase) (Glycerokinase) (GK)	Erysipelotrichaceae	Erysipelotrichaceae bacterium	0	13.98	17.96	0	14.45	0	0	12.03	0	0	0
A0A091CED2	Lipid metabolism	Glutathione peroxidase	Enterococcaceae	Tetragenococcus muriaticus 3MR10-3	14.08	0	0	14.78	0	0	0	14.35	14.35	0	0
A0A0Y2B7J5	Lipid metabolism	Fatty-acid CoA ligase (EC 6.2.1.26)	Streptococcaceae	Streptococcus pneumoniae	15.84	0	14.09	0	0	13.56	12.97	0	0	0	0
A0A498R2X5	Lipid metabolism	Fad dependent oxidoreductase	Veillonellaceae	Lucifera butyrica	0	14.62	15.28	0	13.22	0	0	13.1	0	0	0
E2NAC1	Metabolism of cofactors and vitamins	5-amino-6-(5-phosphoribosylamino)uracil reductase (EC 1.1.1.193) (HTP reductase)];Riboflavin biosynthesis protein RibD [Includes: Diaminohydroxyphosphoribosylaminopyrimidine deaminase (DRAP deaminase) (EC 3.5.4.26) (Riboflavin-specific deaminase)	Bacteroidaceae	Bacteroides cellulosilyticus DSM 14838	19.81	0	19.94	17.73	17.58	0	0	0	0	0	0
A0A2I1ZCF2	Metabolism of cofactors and vitamins	Dihydrofolate reductase (EC 1.5.1.3)	Streptococcaceae	Streptococcus salivarius	0	17.78	0	14.8	16.94	17.3	0	0	0	0	0
H4JGA5	Metabolism of cofactors and vitamins	Thiazole biosynthesis adenylyltransferase ThiF	Enterobacteriaceae	Escherichia coli DEC1D	0	0	0	16.04	17.55	14.52	16.13	0	0	0	0
R5AYW0	Metabolism of cofactors and vitamins	Probable nicotinate-nucleotide adenylyltransferase (EC 2.7.7.18) (Deamido-NAD(+) diphosphorylase) (Deamido-NAD(+) pyrophosphorylase) (Nicotinate mononucleotide adenylyltransferase) (NaMN adenylyltransferase)	Bacteroidaceae	Bacteroides sp. CAG:927	22.77	12.55	0	0	15.78	0	0	0	12.83	0	0
R5FLV8	Metabolism of cofactors and vitamins	GTP cyclohydrolase 1 (EC 3.5.4.16) (GTP cyclohydrolase I) (GTP-CH-I)	Prevotellaceae	Prevotella sp. CAG:924	16.61	0	16.91	0	15.16	0	0	0	0	13.81	0
A0A1H7ZDY1	Metabolism of cofactors and vitamins	PAP2 superfamily protein	Prevotellaceae	Prevotella sp. ne3005	0	0	15.36	0	15.67	0	15.04	15.7	0	0	0
A0A0S3KDN3	Metabolism of cofactors and vitamins	2-succinyl-5-enolpyruvyl-6-hydroxy-3-cyclohexene-1-carboxylate synthase (SEPHCHC synthase) (EC 2.2.1.9) (Menaquinone biosynthesis protein MenD)	Enterococcaceae	Enterococcus silesiacus	16.09	0	16.22	14.78	14.27	0	0	0	0	0	0
A0A1M4SA01	Metabolism of cofactors and vitamins	Tyrosine lyase ThiH	Bacteroidaceae	Bacteroides luti	0	0	17.21	0	0	13.24	15.26	15.19	0	0	0
A0A1Z5IZC0	Metabolism of cofactors and vitamins	2,3-dimethylmalate lyase (EC 4.1.3.32)	Lactobacillaceae	Lactobacillus pentosiphilus	0	0	14.46	15.37	0	0	0	16.02	0	14.13	0
A0A0S2KLZ9	Metabolism of cofactors and vitamins	Adenosylcobinamide kinase/adenosylcobinamide phosphate guanyltransferase	Prevotellaceae	Prevotella enoeca	16.56	0	15.17	0	0	14.07	14.07	0	0	0	0
A0A485B5P7	Metabolism of cofactors and vitamins	Dimethyl sulfoxide/trimethylamine N-oxide reductase (EC 1.7.2.3)	Enterobacteriaceae	Raoultella terrigena (Klebsiella terrigena)	0	0	0	0	17.26	12.73	14.93	14.69	0	0	0
A0A353E5L8	Metabolism of cofactors and vitamins	Protoporphyrin IX magnesium chelatase (Fragment)	Prevotellaceae	Prevotella sp.	15.31	0	0	0	0	0	16.41	13.05	0	14.7	0
A0A2W5ANQ4	Metabolism of cofactors and vitamins	Aminotransferase	Streptococcaceae	Streptococcus pyogenes	0	0	0	14.82	0	14.85	14.59	0	0	0	14.77
A0A1F1E9S5	Metabolism of cofactors and vitamins	Thiamine pyrophosphokinase	Streptococcaceae	Streptococcus sp. HMSC071H03	16	13.65	0	0	14.14	15.13	0	0	0	0	0
A0A396BXN7	Metabolism of cofactors and vitamins	Nucleotidyltransferase family protein	Erysipelotrichaceae	Coprobacillus sp. AM18-4LB-d2	0	0	0	0	13.77	15.62	0	14.78	0	0	14.32
A0A3G5F9N0	Metabolism of cofactors and vitamins	Nicotinate phosphoribosyltransferase (EC 6.3.4.21)	Enterococcaceae	Tetragenococcus osmophilus	15.96	0	0	13.64	15	0	0	0	0	13.46	0
A0A3B9GSU5	Metabolism of cofactors and vitamins	Thiamine-monophosphate kinase (TMP kinase) (Thiamine-phosphate kinase) (EC 2.7.4.16)	Prevotellaceae	Prevotellaceae bacterium	0	16.68	0	15.35	0	13.23	0	12.44	0	0	0
L1MJF7	Metabolism of cofactors and vitamins	Small ribosomal subunit biogenesis GTPase RsgA (EC 3.6.1.-)	Prevotellaceae	Prevotella sp. oral taxon 473 str. F0040	14.49	0	15.21	0	12.98	0	0	0	14.38	0	0
A0A2A5SK26	Metabolism of cofactors and vitamins	GTP cyclohydrolase 1 (EC 3.5.4.16) (GTP cyclohydrolase I) (GTP-CH-I)	Streptococcaceae	Lactococcus lactis subsp. hordniae	13.39	14.72	0	16.01	0	0	0	0	12.81	0	0
D8DWL2	Metabolism of cofactors and vitamins	Glutamine-dependent NAD(+) synthetase (EC 6.3.5.1) (NAD(+) synthase [glutamine-hydrolyzing])	Prevotellaceae	Prevotella bryantii B14	0	0	0	14.42	13.52	14.21	0	14.56	0	0	0
U2QFE7	Metabolism of cofactors and vitamins	5-formyltetrahydrofolate cyclo-ligase (EC 6.3.3.2)	Prevotellaceae	Prevotella baroniae F0067	0	14.31	14.19	12.96	0	0	0	0	13.68	0	0
A0A3Q9U6A2	Metabolism of cofactors and vitamins	Molybdenum cofactor biosynthesis protein MoaE	Enterobacteriaceae	Klebsiella sp. LY	14.6	0	12.33	0	13.83	14.2	0	0	0	0	0
C8P9V9	Metabolism of cofactors and vitamins	Nicotinate phosphoribosyltransferase (EC 6.3.4.21)	Lactobacillaceae	Lactobacillus antri DSM 16041	14.73	0	0	13.12	12.09	0	0	14.41	0	0	0
A0A1I2MIX9	Metabolism of cofactors and vitamins	Dihydrofolate synthase / folylpolyglutamate synthase	Prevotellaceae	Prevotella sp. KH2C16	13.56	0	0	13.04	0	0	13	14.42	0	0	0
R6VV90	Metabolism of cofactors and vitamins	GTP cyclohydrolase-2 (EC 3.5.4.25) (GTP cyclohydrolase II)]";"Riboflavin biosynthesis protein RibBA [Includes: 3,4-dihydroxy-2-butanone 4-phosphate synthase (DHBP synthase) (EC 4.1.99.12)	Erysipelotrichaceae	Erysipelotrichaceae bacterium CAG:64	0	0	12.46	13.28	0	14.26	0	0	0	0	13.58
A0A0R2K1Q6	Metabolism of cofactors and vitamins	Cytidyltransferase-like domain-containing protein	Lactobacillaceae	Lactobacillus acidipiscis	12.42	13.16	0	0	0	12.18	14	0	0	0	0
A0A2X4HD19	Metabolism of terpenoids and polyketides	tRNA dimethylallyltransferase (EC 2.5.1.75) (Dimethylallyl diphosphate:tRNA dimethylallyltransferase) (DMAPP:tRNA dimethylallyltransferase) (DMATase) (Isopentenyl-diphosphate:tRNA isopentenyltransferase) (IPP transferase) (IPPT) (IPTase)	Streptococcaceae	Streptococcus uberis	20.94	18.65	0	14.83	0	20.22	0	0	0	0	0
R5CU84	Metabolism of terpenoids and polyketides	tRNA dimethylallyltransferase (EC 2.5.1.75) (Dimethylallyl diphosphate:tRNA dimethylallyltransferase) (DMAPP:tRNA dimethylallyltransferase) (DMATase) (Isopentenyl-diphosphate:tRNA isopentenyltransferase) (IPP transferase) (IPPT) (IPTase)	Prevotellaceae	Prevotella sp. CAG:1058	0	0	0	18.41	0	15.95	15.27	15.03	0	0	0
A0A291DAX0	Metabolism of terpenoids and polyketides	Diphosphomevalonate decarboxylase	Streptococcaceae	Streptococcus oralis	0	0	0	16.06	18.11	14.88	0	14.87	0	0	0
A0A3V2SSM7	Metabolism of terpenoids and polyketides	Enterobactin non-ribosomal peptide synthetase EntF	Enterobacteriaceae	Salmonella enterica I	17.55	14.32	0	14.43	0	16.3	0	0	0	0	0
A0A0F4LQW7	Metabolism of terpenoids and polyketides	dTDP-4-dehydrorhamnose reductase (EC 1.1.1.133)	Lactobacillaceae	Lactobacillus mellifer	0	0	20.46	0	0	0	15.67	13.86	0	12.47	0
A0A0S3KG68	Metabolism of terpenoids and polyketides	1-deoxy-D-xylulose 5-phosphate reductoisomerase (DXP reductoisomerase) (EC 1.1.1.267) (1-deoxyxylulose-5-phosphate reductoisomerase) (2-C-methyl-D-erythritol 4-phosphate synthase)	Enterococcaceae	Enterococcus silesiacus	0	0	0	16.28	0	16.66	0	13.57	0	0	14.39
R7IZ47	Metabolism of terpenoids and polyketides	4-hydroxy-3-methylbut-2-en-1-yl diphosphate synthase (flavodoxin) (EC 1.17.7.3) (1-hydroxy-2-methyl-2-(E)-butenyl 4-diphosphate synthase)	Prevotellaceae	Prevotella sp. CAG:873	14.37	14.71	0	0	0	14.5	13.31	0	0	0	0
A0A3D2L043	Metabolism of terpenoids and polyketides	tRNA dimethylallyltransferase (EC 2.5.1.75) (Dimethylallyl diphosphate:tRNA dimethylallyltransferase) (DMAPP:tRNA dimethylallyltransferase) (DMATase) (Isopentenyl-diphosphate:tRNA isopentenyltransferase) (IPP transferase) (IPPT) (IPTase)	Erysipelotrichaceae	Erysipelotrichaceae bacterium	13.61	11.7	0	0	0	16.13	0	0	0	0	14.7
A0A1Y4T082	Metabolism of terpenoids and polyketides	tRNA dimethylallyltransferase (EC 2.5.1.75) (Dimethylallyl diphosphate:tRNA dimethylallyltransferase) (DMAPP:tRNA dimethylallyltransferase) (DMATase) (Isopentenyl-diphosphate:tRNA isopentenyltransferase) (IPP transferase) (IPPT) (IPTase)	Erysipelotrichaceae	Massilimicrobiota timonensis	12.82	0	12.46	13.01	0	0	0	0	0	14.23	0
A0A2R3JSS3	Metabolism of terpenoids and polyketides	Heptaprenyl diphosphate synthase	Lactobacillaceae	Lactobacillus sp. CBA3606	0	14.22	0	12.4	11.24	0	0	0	12.67	0	0
G2SQG1	Nucleotide metabolism	Guanylate kinase	Lactobacillaceae	Lactobacillus ruminis (strain ATCC 27782 / RF3)	0	16.36	17.8	0	0	0	0	0	16.65	15.79	0
S4GT85	Nucleotide metabolism	HTH domain protein (Fragment)	Bifidobacteriaceae	Gardnerella vaginalis JCP7275	0	18.61	0	16.06	0	16.53	15.09	0	0	0	0
R6UL18	Nucleotide metabolism	Dihydroorotate dehydrogenase (DHOD) (DHODase) (DHOdehase) (EC 1.3.-.-)	Erysipelotrichaceae	Erysipelotrichaceae bacterium CAG:64	0	0	0	0	18.21	0	0	16.1	15.17	14.78	0
F3SIN4	Nucleotide metabolism	Inosine-uridine preferring nucleoside hydrolase (EC 3.2.2.1)	Streptococcaceae	Streptococcus sanguinis SK1087	15.43	15.54	0	15.3	17.1	0	0	0	0	0	0
G5JP67	Nucleotide metabolism	Anaerobic ribonucleoside-triphosphate reductase (EC 1.17.4.2)	Streptococcaceae	Streptococcus criceti HS-6	0	0	0	17.78	17.81	0	0	14.19	0	0	13.14
A0A133Q2M3	Nucleotide metabolism	Putative dGTPase	Prevotellaceae	Prevotella corporis	0	0	15.63	0	0	0	0	12.93	17.12	16.91	0
F8NAE7	Nucleotide metabolism	Anaerobic ribonucleoside-triphosphate reductase (EC 1.17.4.2)	Prevotellaceae	Prevotella multisaccharivorax DSM 17128	0	14.06	0	0	17.89	15.6	0	15.03	0	0	0
X5NXY6	Nucleotide metabolism	Oxamate carbamoyltransferase (EC 2.1.3.5)	Enterococcaceae	Enterococcus faecalis CBRD01	19.59	0	0	0	13.87	16.69	0	0	0	0	12.36
Q93CX7	Nucleotide metabolism	Uracil phosphoribosyltransferase (EC 2.4.2.9) (UMP pyrophosphorylase) (UPRTase)	Lactobacillaceae	Lactobacillus sakei	0	15.78	0	13.56	16.3	16.47	0	0	0	0	0
A0A3A5K3Q8	Nucleotide metabolism	CTP synthase (EC 6.3.4.2) (Cytidine 5'-triphosphate synthase) (Cytidine triphosphate synthetase) (CTP synthetase) (CTPS) (UTP--ammonia ligase)	Enterobacteriaceae	Buttiauxella izardii	15.04	15.24	0	15.96	14.6	0	0	0	0	0	0
A0A429Z984	Nucleotide metabolism	Adenylosuccinate lyase (ASL) (EC 4.3.2.2) (Adenylosuccinase)	Enterococcaceae	Vagococcus humatus	0	0	16.26	0	13.36	0	0	15.59	0	0	15.33
A0A3N5EAQ1	Nucleotide metabolism	CTP synthase (EC 6.3.4.2) (Cytidine 5'-triphosphate synthase) (Cytidine triphosphate synthetase) (CTP synthetase) (CTPS) (UTP--ammonia ligase)	Enterobacteriaceae	Buttiauxella warmboldiae	0	15.24	0	15.96	14.6	14.43	0	0	0	0	0
A0A0S2KNB4	Nucleotide metabolism	Ribonucleoside-diphosphate reductase (EC 1.17.4.1)	Prevotellaceae	Prevotella enoeca	16.36	0	13.99	0	0	0	14.62	0	14.3	0	0
A0A0R2DW36	Nucleotide metabolism	Xanthine phosphoribosyltransferase (XPRTase) (EC 2.4.2.22)	Lactobacillaceae	Lactobacillus floricola DSM 23037 = JCM 16512	13.66	0	15.1	0	16.07	0	0	0	14.29	0	0
A0A133QHQ8	Nucleotide metabolism	Thymidine kinase (EC 2.7.1.21)	Prevotellaceae	Prevotella corporis	16.16	13.7	0	0	0	13.8	15.07	0	0	0	0
A0A2N6S409	Nucleotide metabolism	Class 1b ribonucleoside-diphosphate reductase subunit beta	Streptococcaceae	Streptococcus sp. UMB1385	14.95	14.57	15.51	13.65	0	0	0	0	0	0	0
A0A3Q9CF89	Nucleotide metabolism	Thymidylate synthase (TS) (TSase) (EC 2.1.1.45)	Enterobacteriaceae	Cronobacter sakazakii (Enterobacter sakazakii)	0	0	11.64	0	12.23	0	14.24	0	0	0	20.57
A0A1L8WC81	Nucleotide metabolism	Purine nucleosidase	Enterococcaceae	Enterococcus ratti	16.67	0	0	14.27	13.71	0	0	0	0	0	13.39
A0A430AV20	Nucleotide metabolism	Purine nucleoside phosphorylase DeoD-type (PNP) (EC 2.4.2.1)	Enterococcaceae	Vagococcus elongatus	0	14.07	0	13.74	0	15.84	0	0	0	0	14.37
U2JJ58	Nucleotide metabolism	Phosphoribosylamine--glycine ligase (EC 6.3.4.13) (GARS) (Glycinamide ribonucleotide synthetase) (Phosphoribosylglycinamide synthetase)	Prevotellaceae	Prevotella sp. F0091	0	0	0	0	0	14.35	14.26	15.26	13.49	0	0
A0A1I2RER6	Nucleotide metabolism	5'-nucleotidase SurE (EC 3.1.3.5) (Nucleoside 5'-monophosphate phosphohydrolase)	Prevotellaceae	Prevotella sp. KH2C16	14.71	0	14.28	14.16	13.71	0	0	0	0	0	0
T0UFM8	Nucleotide metabolism	Dihydropyrimidinase (EC 3.5.2.2)	Veillonellaceae	Veillonella parvula HSIVP1	0	0	15.96	0	0	0	13.15	12.27	0	0	15.35
E6KAT0	Nucleotide metabolism	Amidophosphoribosyltransferase (ATase) (EC 2.4.2.14) (Glutamine phosphoribosylpyrophosphate amidotransferase)	Prevotellaceae	Prevotella buccae ATCC 33574	13.8	15.06	0	0	13.66	0	13.76	0	0	0	0
A0A169Y7J4	Nucleotide metabolism	Thymidine kinase (EC 2.7.1.21)	Enterobacteriaceae	Klebsiella oxytoca	0	0	15.14	0	0	0	14.19	13.06	0	13.61	0
R7J559	Nucleotide metabolism	Carbamoyl-phosphate synthase (glutamine-hydrolyzing) (EC 6.3.5.5)	Prevotellaceae	Prevotella sp. CAG:873	14.21	0	13.83	0	0	0	14.02	13.79	0	0	0
A0A377B206	Nucleotide metabolism	Allantoinase (EC 3.5.2.5)	Enterobacteriaceae	Escherichia coli	0	0	0	12.04	0	16.52	14	0	0	0	13.12
A0A346AXQ5	Nucleotide metabolism	Anaerobic ribonucleoside-triphosphate reductase	Veillonellaceae	Megasphaera stantonii	15.47	13.51	13.6	0	0	0	0	0	0	0	12.13
A0A0S2KI21	Nucleotide metabolism	IMP cyclohydrolase	Prevotellaceae	Prevotella enoeca	0	14.42	14.87	12.02	0	13.21	0	0	0	0	0
A0A0R1XRI6	Nucleotide metabolism	Thymidine kinase (EC 2.7.1.21)	Lactobacillaceae	Lactobacillus intestinalis DSM 6629	0	0	0	13.77	15.43	12.84	0	11.56	0	0	0
A0A1Q9JTS3	Nucleotide metabolism	Adenine deaminase (Adenase) (Adenine aminase) (EC 3.5.4.2)	Lachnospiraceae	Anaerostipes sp. 494a	12.43	12.98	11.58	0	14.1	0	0	0	0	0	0
A0A0P6S3R3	Nucleotide metabolism	Phosphoribosylaminoimidazole-succinocarboxamide synthase (EC 6.3.2.6) (SAICAR synthetase)	Streptococcaceae	Streptococcus phocae	0	13.28	0	12.14	14.93	10.66	0	0	0	0	0
A0A0Z8MAC0	Nucleotide metabolism	dITP/XTP pyrophosphatase (EC 3.6.1.66) (Non-canonical purine NTP pyrophosphatase) (Non-standard purine NTP pyrophosphatase) (Nucleoside-triphosphate diphosphatase) (Nucleoside-triphosphate pyrophosphatase) (NTPase)	Streptococcaceae	Streptococcus suis	11.56	0	0	11.37	0	0	13.09	0	0	13.68	0
A0A318KF59	Nucleotide metabolism	Allantoate deiminase	Erysipelotrichaceae	Dielma fastidiosa	11.25	10.99	13.8	0	0	0	12.55	0	0	0	0
A0A389M4M7	Amino acid metabolism	Gamma-glutamyl phosphate reductase (GPR) (EC 1.2.1.41) (Glutamate-5-semialdehyde dehydrogenase) (Glutamyl-gamma-semialdehyde dehydrogenase) (GSA dehydrogenase)	Erysipelotrichaceae	Erysipelotrichaceae bacterium	0	0	21.16	16.05	0	0	17.86	0	0	0	0
A0A3W0LZ53	Amino acid metabolism	Catalase-peroxidase (CP) (EC 1.11.1.21) (Peroxidase/catalase)	Enterobacteriaceae	Salmonella enterica subsp. enterica serovar Javiana str. CFSAN000904	18.5	17.68	18.49	0	0	0	0	0	0	0	0
E2SRU7	Amino acid metabolism	Threonine synthase (EC 4.2.3.1)	Erysipelotrichaceae	Erysipelotrichaceae bacterium 3_1_53	21.64	0	0	15.92	0	16.02	0	0	0	0	0
A0A2I1ZEF3	Amino acid metabolism	GAF domain-containing protein	Streptococcaceae	Streptococcus salivarius	0	0	0	0	15.43	0	15.64	0	0	20.55	0
A0A0C1V7W0	Amino acid metabolism	Aspartate-semialdehyde dehydrogenase	Enterobacteriaceae	Candidatus Riesia pediculischaeffi PTSU	18.19	0	19.31	0	0	0	13.05	0	0	0	0
R7DNY6	Amino acid metabolism	S-adenosylmethionine synthase (AdoMet synthase) (EC 2.5.1.6) (MAT) (Methionine adenosyltransferase)	Erysipelotrichaceae	Coprobacillus sp. CAG:826	0	16.3	0	17.76	0	16.35	0	0	0	0	0
A0A374CEN4	Amino acid metabolism	Pyridoxal phosphate-dependent aminotransferase	Prevotellaceae	Prevotella sp. AM42-24	0	16.77	0	17.02	16.34	0	0	0	0	0	0
R5EPD8	Amino acid metabolism	Chorismate synthase (CS) (EC 4.2.3.5) (5-enolpyruvylshikimate-3-phosphate phospholyase)	Bacteroidaceae	Bacteroides sp. CAG:20	17.43	13.68	18.12	0	0	0	0	0	0	0	0
A0A098CSH2	Amino acid metabolism	Aminopeptidase (EC 3.4.11.-)	Streptococcaceae	Lactococcus garvieae	17.62	17.42	0	0	0	0	14.13	0	0	0	0
S0L199	Amino acid metabolism	Argininosuccinate lyase (ASAL) (EC 4.3.2.1) (Arginosuccinase)	Enterococcaceae	Enterococcus sulfureus ATCC 49903	17.29	0	16.69	0	0	0	0	0	15.08	0	0
A0A174Z755	Amino acid metabolism	Site-specific DNA methylase (EC 2.1.1.37)	Erysipelotrichaceae	Clostridium innocuum	0	15.92	0	0	17.36	0	0	15.46	0	0	0
A0A1U7NFH6	Amino acid metabolism	Histidinol-phosphatase (HolPase) (EC 3.1.3.15)	Erysipelotrichaceae	Ileibacterium valens	0	0	0	16.15	0	18.32	0	0	0	0	13.93
A0A1T4K8C9	Amino acid metabolism	Thioredoxin reductase (EC 1.8.1.9)	Enterococcaceae	Pilibacter termitis	16.29	0	16.48	0	15.42	0	0	0	0	0	0
A0A0R2CRJ6	Amino acid metabolism	Meth_synt_2 domain-containing protein	Lactobacillaceae	Lactobacillus cacaonum DSM 21116	15.54	0	18	14.62	0	0	0	0	0	0	0
A0A2X3JFI0	Amino acid metabolism	Amine oxidase (EC 1.4.3.-)	Enterobacteriaceae	Cedecea neteri	0	0	15.22	14.98	0	0	17.34	0	0	0	0
D2MPY2	Amino acid metabolism	SDH_beta domain-containing protein	Erysipelotrichaceae	Bulleidia extructa W1219	0	17.95	0	0	0	15.09	14.34	0	0	0	0
A0A2L2WNF0	Amino acid metabolism	Type I asparaginase	Prevotellaceae	Prevotella sp. MGM1	15.74	0	16.03	15.47	0	0	0	0	0	0	0
A0A0R1ULX7	Amino acid metabolism	Glutamate--cysteine ligase (EC 6.3.2.2)	Lactobacillaceae	Lactobacillus hammesii DSM 16381	0	14.19	0	0	15.12	0	0	17.32	0	0	0
V7HW07	Amino acid metabolism	Aminotransferase	Lactobacillaceae	Lactobacillus equi DPC 6820	17.15	17.65	0	0	11.56	0	0	0	0	0	0
A0A3D3MSN7	Amino acid metabolism	N-acetyl-gamma-glutamyl-phosphate reductase (AGPR) (EC 1.2.1.38) (N-acetyl-glutamate semialdehyde dehydrogenase) (NAGSA dehydrogenase)	Prevotellaceae	Prevotella sp.	15.84	13.9	16.55	0	0	0	0	0	0	0	0
A0A1Z5IX09	Amino acid metabolism	Branched-chain-amino-acid aminotransferase (EC 2.6.1.42)	Lactobacillaceae	Lactobacillus pentosiphilus	0	0	15.46	0	0	15.69	0	15.11	0	0	0
R5PDB0	Amino acid metabolism	N-acetyltransferase domain-containing protein	Prevotellaceae	Prevotella sp. CAG:487	0	13.9	0	0	0	0	15.6	0	0	16.54	0
A0A0Y2A159	Amino acid metabolism	Oxygen-dependent choline dehydrogenase (CDH) (CHD) (EC 1.1.99.1) (Betaine aldehyde dehydrogenase) (BADH) (EC 1.2.1.8)	Streptococcaceae	Streptococcus pneumoniae	0	15.6	17.28	0	0	0	0	0	0	0	12.96
R6ULL7	Amino acid metabolism	Acetylornithine aminotransferase (ACOAT) (EC 2.6.1.11)	Erysipelotrichaceae	Erysipelotrichaceae bacterium CAG:64	17.37	13.27	15.15	0	0	0	0	0	0	0	0
A0A3P8J3Q3	Amino acid metabolism	Allophanate hydrolase subunit 2	Enterobacteriaceae	Raoultella terrigena (Klebsiella terrigena)	15.16	0	15.26	0	0	0	15.26	0	0	0	0
A0A0R1SDD1	Amino acid metabolism	Ornithine decarboxylase	Lactobacillaceae	Lactobacillus versmoldensis DSM 14857 = KCTC 3814	15.61	0	15.87	0	14.18	0	0	0	0	0	0
F3YA33	Amino acid metabolism	L-aspartate oxidase (EC 1.4.3.16)	Enterococcaceae	Melissococcus plutonius (strain ATCC 35311 / CIP 104052 / LMG 20360 / NCIMB 702443)	0	16.83	0	13.88	0	0	14.58	0	0	0	0
A0A1X1JQ82	Amino acid metabolism	Cytosine-specific methyltransferase (EC 2.1.1.37)	Streptococcaceae	Streptococcus mitis	17.59	0	0	13.22	0	14.42	0	0	0	0	0
A0A242C5F1	Amino acid metabolism	Amino-acid acetyltransferase (EC 2.3.1.1) (N-acetylglutamate synthase) (AGSase)]; Arginine biosynthesis bifunctional protein ArgJ beta chain] [Includes: Glutamate N-acetyltransferase (EC 2.3.1.35) (Ornithine acetyltransferase) (OATase) (Ornithine transacetylase);Arginine biosynthesis bifunctional protein ArgJ [Cleaved into: Arginine biosynthesis bifunctional protein ArgJ alpha chain	Enterococcaceae	Enterococcus sp. 4G2_DIV0659	0	13.9	0	0	0	0	14.6	0	0	16.54	0
A0A417K7N5	Amino acid metabolism	Anthranilate synthase component I	Erysipelotrichaceae	Absiella sp. AM27-20	0	0	0	0	17.17	0	0	15.24	0	0	12.62
A0A430AJS4	Amino acid metabolism	Aminotransferase (EC 2.6.1.-)	Enterococcaceae	Vagococcus entomophilus	0	0	15.94	0	0	0	0	0	14.57	14.5	0
A0A064BY33	Amino acid metabolism	Shikimate dehydrogenase (NADP(+)) (SDH) (EC 1.1.1.25)	Streptococcaceae	Streptococcus pneumoniae	0	0	17.08	0	0	0	14.33	13.6	0	0	0
A0A379U5G6	Amino acid metabolism	N-acetyl-gamma-glutamyl-phosphate reductase (EC 1.2.1.38)	Enterobacteriaceae	Salmonella diarizonae	16.23	15.16	0	0	0	0	0	0	0	0	13.36
A0A1I0EF51	Amino acid metabolism	Chorismate mutase	Erysipelotrichaceae	[Clostridium] cocleatum	0	0	0	0	14.16	16.64	0	0	0	13.7	0
A0A255S9X7	Amino acid metabolism	Cytosine-specific methyltransferase (EC 2.1.1.37)	Prevotellaceae	Prevotella sp. P3-120	14.43	14.42	0	15.36	0	0	0	0	0	0	0
A0A353E895	Amino acid metabolism	UDP-N-acetylmuramoyl-tripeptide--D-alanyl-D-alanine ligase (EC 6.3.2.10) (D-alanyl-D-alanine-adding enzyme)	Prevotellaceae	Prevotella sp.	15.58	12.94	15.69	0	0	0	0	0	0	0	0
A0A1Q9YKQ0	Amino acid metabolism	Shikimate kinase (SK) (EC 2.7.1.71)	Erysipelotrichaceae	Faecalibaculum rodentium	14.31	0	0	0	15.65	0	0	0	14.22	0	0
R2TJ85	Amino acid metabolism	Aminotransferase, class II	Enterococcaceae	Enterococcus haemoperoxidus ATCC BAA-382	0	0	0	15.57	14.46	13.79	0	0	0	0	0
A0A430A244	Amino acid metabolism	Bifunctional glutamate--cysteine ligase/glutathione synthetase	Enterococcaceae	Vagococcus sp. SS1995	0	15.49	0	0	0	14.03	0	14.19	0	0	0
A0A137SSD1	Amino acid metabolism	Peptidase family M1	Prevotellaceae	Prevotella bivia	0	14.55	0	0	0	0	15.05	14.11	0	0	0
A0A1E5KVV0	Amino acid metabolism	Acetylornithine aminotransferase (ACOAT) (EC 2.6.1.11)	Enterococcaceae	Enterococcus rivorum	0	0	0	0	0	14.78	14.98	13.85	0	0	0
B9Y6K8	Amino acid metabolism	Shikimate kinase (SK) (EC 2.7.1.71)	Erysipelotrichaceae	Holdemania filiformis DSM 12042	0	0	0	14.21	0	0	16.24	0	0	0	13.13
A0A417CFF8	Amino acid metabolism	Argininosuccinate synthase (EC 6.3.4.5) (Citrulline--aspartate ligase)	Erysipelotrichaceae	Erysipelatoclostridium sp. AM42-17	0	13.03	0	0	0	0	0	0	0	17.72	12.63
D1VYV6	Amino acid metabolism	Methionine--tRNA ligase (EC 6.1.1.10) (Methionyl-tRNA synthetase) (MetRS)	Prevotellaceae	Prevotella timonensis CRIS 5C-B1	14.63	0	0	13.74	0	15.01	0	0	0	0	0
B9DSG9	Amino acid metabolism	D-alanine--D-alanyl carrier protein ligase (DCL) (EC 6.2.1.54) (D-alanine--poly(phosphoribitol) ligase subunit 1) (D-alanine-activating enzyme) (DAE)	Streptococcaceae	Streptococcus uberis (strain ATCC BAA-854 / 0140J)	0	14.18	0	0	0	14.2	0	0	0	0	15
A0A2I2ABY2	Amino acid metabolism	GNAT family N-acetyltransferase	Lactobacillaceae	Lactobacillus agilis	14.2	0	0	0	14.92	14.14	0	0	0	0	0
A0A1H0XRP1	Amino acid metabolism	Aminotransferase	Streptococcaceae	Streptococcus equinus (Streptococcus bovis)	0	14.39	0	15.52	0	13.29	0	0	0	0	0
D3ILD2	Amino acid metabolism	3-phosphoshikimate 1-carboxyvinyltransferase (EC 2.5.1.19) (5-enolpyruvylshikimate-3-phosphate synthase) (EPSP synthase) (EPSPS)	Prevotellaceae	Prevotella sp. oral taxon 317 str. F0108	0	0	0	14.24	0	0	14.94	14	0	0	0
R3WSY5	Amino acid metabolism	Anthranilate phosphoribosyltransferase (EC 2.4.2.18)	Enterococcaceae	Enterococcus caccae ATCC BAA-1240	14.86	12.48	15.75	0	0	0	0	0	0	0	0
A0A430B7K7	Amino acid metabolism	3-dehydroquinate synthase (DHQS) (EC 4.2.3.4)	Enterococcaceae	Vagococcus carniphilus	0	0	0	0	16.79	0	0	11.76	14.48	0	0
G6EQD7	Amino acid metabolism	Cysteine desulfurase (EC 2.8.1.7) (EC 4.4.1.16)	Streptococcaceae	Streptococcus thermophilus CNCM I-1630	0	0	0	14.76	0	14.81	13.4	0	0	0	0
A0A0R1KK58	Amino acid metabolism	Phosphonoacetaldehyde hydrolase (Phosphonatase) (EC 3.11.1.1) (Phosphonoacetaldehyde phosphonohydrolase)	Lactobacillaceae	Lactobacillus paralimentarius DSM 19674	14.26	0	0	0	15.09	0	0	0	0	13.61	0
A0A242K404	Amino acid metabolism	UDP-N-acetylmuramoyl-tripeptide--D-alanyl-D-alanine ligase (EC 6.3.2.10) (D-alanyl-D-alanine-adding enzyme)	Enterococcaceae	Enterococcus sp. 9E7_DIV0242	0	0	0	13.71	0	16.07	0	0	0	0	13.16
A0A369AWD1	Amino acid metabolism	Aspartokinase (EC 2.7.2.4)	Enterococcaceae	Vagococcus fluvialis	0	0	0	14.43	0	14.38	0	14.07	0	0	0
A0A1Y4LLQ6	Amino acid metabolism	Chorismate synthase (CS) (EC 4.2.3.5) (5-enolpyruvylshikimate-3-phosphate phospholyase)	Erysipelotrichaceae	Faecalitalea cylindroides	0	0	16.24	0	0	13.78	0	0	0	0	12.86
S0LHV1	Amino acid metabolism	Indole-3-glycerol phosphate synthase (IGPS) (EC 4.1.1.48)	Enterococcaceae	Enterococcus avium ATCC 14025	13.69	0	0	0	0	0	13.43	0	15.7	0	0
G5K977	Amino acid metabolism	Aspartokinase (EC 2.7.2.4)	Streptococcaceae	Streptococcus pseudoporcinus LQ 940-04	0	0	0	13.35	0	15.38	0	14.07	0	0	0
A0A1U7NJM9	Amino acid metabolism	Pyruvate formate-lyase	Erysipelotrichaceae	Dubosiella newyorkensis	0	0	0	0	15.52	0	14.25	12.98	0	0	0
A0A0R2AUR1	Amino acid metabolism	Cysteine desulfurase (EC 2.8.1.7)	Lactobacillaceae	Lactobacillus ozensis DSM 23829 = JCM 17196	0	0	0	14.19	0	13.03	0	15.46	0	0	0
A0A351YDC3	Amino acid metabolism	Asparagine synthase B	Bacteroidaceae	Bacteroides sp.	0	14.45	14.12	0	0	0	14.01	0	0	0	0
A0A1Y4QRR9	Amino acid metabolism	Acetylornithine aminotransferase (ACOAT) (EC 2.6.1.11)	Erysipelotrichaceae	Erysipelatoclostridium sp. An15	11.97	13.31	0	0	0	0	0	0	0	17.25	0
A0A348D6G0	Amino acid metabolism	2-amino-3-ketobutyrate coenzyme A ligase (AKB ligase) (EC 2.3.1.29) (Glycine acetyltransferase)	Enterobacteriaceae	Metakosakonia sp. MRY16-398	0	12.1	0	0	16.07	0	0	0	14.29	0	0
A0A1V3NK51	Amino acid metabolism	Glutathione synthetase (EC 6.3.2.3) (GSH synthetase) (GS) (GSH-S) (GSHase) (Glutathione synthase)];Glutathione biosynthesis bifunctional protein GshAB (Gamma-GCS-GS) (GCS-GS) [Includes: Glutamate--cysteine ligase (EC 6.3.2.2) (Gamma-ECS) (GCS) (Gamma-glutamylcysteine synthetase)	Enterococcaceae	Enterococcus casseliflavus (Enterococcus flavescens)	0	11.95	0	0	0	0	0	0	14.81	0	15.43
A0A2J5Q190	Amino acid metabolism	4-hydroxyphenylacetate 3-monooxygenase, oxygenase component (Fragment)	Enterobacteriaceae	Klebsiella michiganensis	14.37	0	0	0	0	14.5	13.31	0	0	0	0
A0A242LSA6	Amino acid metabolism	Meth_synt_2 domain-containing protein	Enterococcaceae	Enterococcus termitis	0	0	0	0	14.02	0	0	14.44	13.64	0	0
A0A0S8K2C6	Amino acid metabolism	Hydroxyglutarate oxidase (Fragment)	Bacteroidaceae	Bacteroides sp. SM23_62	0	15.46	0	0	0	13.15	0	13.47	0	0	0
A0A379WC91	Amino acid metabolism	4-hydroxyphenylacetate 3-monooxygenase (EC 1.14.14.9)	Enterobacteriaceae	Salmonella enterica I	14.82	0	13.27	0	0	0	0	13.95	0	0	0
A0A1I0EGL4	Amino acid metabolism	Cytosine-specific methyltransferase (EC 2.1.1.37)	Erysipelotrichaceae	[Clostridium] cocleatum	0	15.86	0	13.9	0	0	0	0	0	0	12.24
D2EQ08	Amino acid metabolism	D-alanine--D-alanine ligase (EC 6.3.2.4) (D-Ala-D-Ala ligase) (D-alanylalanine synthetase)	Streptococcaceae	Streptococcus sp. M143	0	0	0	0	14.77	13.75	13.48	0	0	0	0
A0A172QAI4	Amino acid metabolism	Anthranilate synthase component 1 (EC 4.1.3.27)	Streptococcaceae	Streptococcus pantholopis	0	14.98	0	0	13.84	0	0	0	0	0	13.11
V5U441	Amino acid metabolism	Argininosuccinate synthase (EC 6.3.4.5) (Citrulline--aspartate ligase)	Enterobacteriaceae	Cronobacter malonaticus	14.33	0	13.76	13.81	0	0	0	0	0	0	0
C2EML4	Amino acid metabolism	4-hydroxy-tetrahydrodipicolinate reductase (HTPA reductase) (EC 1.17.1.8)	Lactobacillaceae	Lactobacillus ultunensis DSM 16047	0	0	0	14.33	0	13.1	0	14.35	0	0	0
S0KHG9	Amino acid metabolism	Ornithine carbamoyltransferase (OTCase) (EC 2.1.3.3)	Enterococcaceae	Enterococcus columbae DSM 7374 = ATCC 51263	15.89	0	0	13.07	0	0	12.8	0	0	0	0
I7WHK5	Amino acid metabolism	Glutamate formiminotransferase	Streptococcaceae	Streptococcus canis FSL Z3-227	0	0	0	0	13.71	13.69	0	0	0	0	14.27
A0A200J9H5	Amino acid metabolism	Histidinol dehydrogenase (HDH) (EC 1.1.1.23)	Enterococcaceae	Enterococcus sp. 9D6_DIV0238	14.7	0	0	0	14.28	0	0	0	0	12.67	0
W1VBK0	Amino acid metabolism	Glutathione synthetase (EC 6.3.2.3) (GSH synthetase) (GS) (GSH-S) (GSHase) (Glutathione synthase)];Glutathione biosynthesis bifunctional protein GshAB (Gamma-GCS-GS) (GCS-GS) [Includes: Glutamate--cysteine ligase (EC 6.3.2.2) (Gamma-ECS) (GCS) (Gamma-glutamylcysteine synthetase)	Streptococcaceae	Streptococcus parasanguinis DORA_23_24	0	15.43	0	12.7	0	13.47	0	0	0	0	0
A0A3Z7C0B6	Amino acid metabolism	DNA cytosine methyltransferase	Enterobacteriaceae	Salmonella enterica I	0	0	0	13.28	14.89	0	13.28	0	0	0	0
A8AJB0	Amino acid metabolism	AHS2 domain-containing protein	Enterobacteriaceae	Citrobacter koseri (strain ATCC BAA-895 / CDC 4225-83 / SGSC4696)	14.83	0	12.56	14	0	0	0	0	0	0	0
A0A1Y4QRG1	Amino acid metabolism	Aspartokinase (EC 2.7.2.4)	Erysipelotrichaceae	Erysipelatoclostridium sp. An15	0	0	0	0	0	14.35	0	0	13.87	0	13.09
U2PDW9	Amino acid metabolism	Mur ligase middle domain protein (Fragment)	Erysipelotrichaceae	Faecalitalea cylindroides ATCC 27803	0	13.39	0	0	13.35	14.3	0	0	0	0	0
A0A369AXK4	Amino acid metabolism	Thioredoxin reductase (EC 1.8.1.9)	Enterococcaceae	Vagococcus fluvialis	0	0	14.47	13.96	0	0	0	0	12.61	0	0
A0A3D2W3M5	Amino acid metabolism	Bifunctional O-acetylhomoserine aminocarboxypropyltransferase/cysteine synthase (EC 2.5.1.49)	Erysipelotrichaceae	Erysipelotrichaceae bacterium	0	0	0	14.01	0	13.55	0	13.19	0	0	0
A0A2U0P3P3	Amino acid metabolism	Type I 3-dehydroquinate dehydratase (Fragment)	Enterobacteriaceae	Klebsiella pneumoniae	0	0	16.18	0	0	0	11.57	12.87	0	0	0
A0A380KX74	Amino acid metabolism	L-threonine dehydratase (EC 4.3.1.19) (Threonine deaminase)	Streptococcaceae	Streptococcus massiliensis	0	0	0	14.79	0	0	0	0	12.7	12.85	0
A0A1V3YMK1	Amino acid metabolism	Ornithine decarboxylase (Fragment)	Enterobacteriaceae	Klebsiella aerogenes (Enterobacter aerogenes)	0	0	0	0	0	0	12.43	0	14.85	12.99	0
D2TP39	Amino acid metabolism	Pyridine nucleotide-disulfide oxidoreductase	Enterobacteriaceae	Citrobacter rodentium (strain ICC168) (Citrobacter freundii biotype 4280)	0	0	0	0	0	0	0	11.68	13.65	14.73	0
J0YNS2	Amino acid metabolism	Alanine dehydrogenase (EC 1.4.1.1)	Streptococcaceae	Streptococcus infantis SPAR10	0	12.59	0	0	0	13.79	0	0	0	0	13.27
A0A2G0CUX2	Amino acid metabolism	4-hydroxy-tetrahydrodipicolinate reductase (HTPA reductase) (EC 1.17.1.8)	Enterococcaceae	Enterococcus faecium (Streptococcus faecium)	0	14.01	0	12.48	0	0	0	0	0	0	13.12
A0A087BMA4	Amino acid metabolism	Succinyl-diaminopimelate desuccinylase (EC 3.5.1.18)	Bifidobacteriaceae	Bifidobacterium minimum	0	0	0	13.26	0	0	0	13.71	11.77	0	0
B1BZC3	Amino acid metabolism	Asparagine synthase (Glutamine-hydrolyzing) (EC 6.3.5.4)	Erysipelotrichaceae	[Clostridium] spiroforme DSM 1552	0	0	0	0	0	13.47	0	12.66	0	0	12.56
U5F9Y1	Amino acid metabolism	Methionine--tRNA ligase (EC 6.1.1.10) (Methionyl-tRNA synthetase) (MetRS)	Erysipelotrichaceae	Erysipelotrichaceae bacterium 5_2_54FAA	12.25	0	0	12.6	0	13.73	0	0	0	0	0
A0A200IZU5	Amino acid metabolism	Indole-3-glycerol phosphate synthase (IGPS) (EC 4.1.1.48)	Enterococcaceae	Enterococcus sp. 9D6_DIV0238	0	13.29	0	0	0	0	12.75	0	12.3	0	0
A0A0R1UW11	Amino acid metabolism	Arginase	Lactobacillaceae	Lactobacillus satsumensis DSM 16230 = JCM 12392	0	0	0	0	12.97	0	0	0	12.85	12.51	0
A0A3D5HVL9	Amino acid metabolism	3-deoxy-7-phosphoheptulonate synthase (Fragment)	Erysipelotrichaceae	Erysipelotrichaceae bacterium	0	12.27	0	12.81	12.69	0	0	0	0	0	0
A0A357QXI0	Amino acid metabolism	5'-methylthioadenosine/S-adenosylhomocysteine nucleosidase (EC 3.2.2.9)	Erysipelotrichaceae	Erysipelotrichaceae bacterium	0	0	0	0	0	0	12.02	0	11.08	14.13	0
R5GFX8	Amino acid metabolism	Anthranilate phosphoribosyltransferase	Prevotellaceae	Prevotella sp. CAG:755	0	0	0	12.59	12.02	12.38	0	0	0	0	0
D8DVV8	Biosynthesis of other secondary metabolites	Acyl carrier protein (ACP)	Prevotellaceae	Prevotella bryantii B14	19.08	15.52	20.22	0	0	0	0	0	0	0	0
R2VKZ0	Biosynthesis of other secondary metabolites	CBAH domain-containing protein	Enterococcaceae	Enterococcus gilvus ATCC BAA-350	0	0	17.46	0	15.16	16.82	0	0	0	0	0
A0A2N6S6C2	Biosynthesis of other secondary metabolites	Serine hydrolase	Streptococcaceae	Streptococcus sp. UMB1385	0	0	0	0	0	14.6	14.07	0	0	0	12.86
S1QZS4	Carbohydrate metabolism	2-isopropylmalate synthase (EC 2.3.3.13) (Alpha-IPM synthase) (Alpha-isopropylmalate synthase)	Enterococcaceae	Enterococcus cecorum DSM 20682 = ATCC 43198	21.46	0	21.58	0	0	0	0	0	20.86	0	0
W1V6T2	Carbohydrate metabolism	Pyruvate oxidase (Fragment)	Streptococcaceae	Streptococcus parasanguinis DORA_23_24	0	0	21.46	0	0	0	0	0	20.8	20.67	0
A0A1B7IE90	Carbohydrate metabolism	Fumarate reductase subunit C (Fumarate reductase 15 kDa hydrophobic protein)	Enterobacteriaceae	Buttiauxella brennerae ATCC 51605	23.13	0	0	16.51	0	20.1	0	0	0	0	0
A0A174T6W4	Carbohydrate metabolism	Alpha-amylase (EC 3.2.1.1)	Erysipelotrichaceae	Turicibacter sanguinis	0	22.23	0	16.12	0	0	0	0	0	0	20.68
R5FS70	Carbohydrate metabolism	Mannose-1-phosphate guanylyltransferase/mannose-6-phosphate isomerase	Prevotellaceae	Prevotella sp. CAG:924	22.59	19.57	0	13.52	0	0	0	0	0	0	0
A0A1Q8E6N8	Carbohydrate metabolism	Beta-glucosidase	Streptococcaceae	Streptococcus cuniculi	0	16.36	22.42	0	0	0	15.9	0	0	0	0
E2SP85	Carbohydrate metabolism	Glycosyl hydrolase, family 1	Erysipelotrichaceae	Erysipelotrichaceae bacterium 3_1_53	18.5	17.68	18.49	0	0	0	0	0	0	0	0
R5P5F9	Carbohydrate metabolism	4-deoxy-L-threo-5-hexosulose-uronate ketol-isomerase (EC 5.3.1.17) (5-keto-4-deoxyuronate isomerase) (DKI isomerase)	Prevotellaceae	Prevotella sp. CAG:1092	19	20.12	0	14.92	0	0	0	0	0	0	0
A0A372KJW8	Carbohydrate metabolism	3-isopropylmalate dehydratase small subunit (EC 4.2.1.33) (Alpha-IPM isomerase) (IPMI) (Isopropylmalate isomerase)	Streptococcaceae	Streptococcus sp. Z1(2018)	0	0	20.94	18.34	0	0	0	0	0	14.54	0
F1Z2Z8	Carbohydrate metabolism	Biotin carboxylase (EC 6.3.4.14) (EC 6.4.1.2)	Streptococcaceae	Streptococcus parauberis NCFD 2020	18.04	0	19.66	0	0	0	15.9	0	0	0	0
A0A369B2V0	Carbohydrate metabolism	Dihydrolipoamide acetyltransferase component of pyruvate dehydrogenase complex (EC 2.3.1.-)	Enterococcaceae	Vagococcus fluvialis	0	0	0	0	17.95	0	0	19.64	14.9	0	0
A0A1Y4QHC8	Carbohydrate metabolism	F5/8 type C domain-containing protein	Erysipelotrichaceae	[Clostridium] spiroforme	0	19.54	0	0	18.56	14.13	0	0	0	0	0
A0A2A5S0Q9	Carbohydrate metabolism	6-phosphogluconate dehydrogenase, decarboxylating (EC 1.1.1.44)	Streptococcaceae	Lactococcus plantarum	0	0	0	0	17.71	0	0	0	17.56	16.83	0
A0A0P0M3D0	Carbohydrate metabolism	Beta-galactosidase (EC 3.2.1.23)	Bacteroidaceae	Bacteroides vulgatus	0	18.05	18.7	0	0	0	15.13	0	0	0	0
A0A1S5WDR5	Carbohydrate metabolism	Alpha-galactosidase (EC 3.2.1.22)	Streptococcaceae	Streptococcus gallolyticus subsp. gallolyticus DSM 16831	0	0	0	0	18.36	0	0	17.82	15.34	0	0
W5IGM2	Carbohydrate metabolism	GH43_C2 domain-containing protein	Bifidobacteriaceae	Scardovia inopinata F0304	15.86	0	0	0	0	0	0	0	18.87	16.4	0
Q4JZ43	Carbohydrate metabolism	Nucleotide sugar epimerase (EC 4.2.1.46) (Putative epimerase)	Streptococcaceae	Streptococcus pneumoniae	0	0	0	15.3	0	0	0	18.3	0	17.43	0
A0A3D5HUF8	Carbohydrate metabolism	Type I glyceraldehyde-3-phosphate dehydrogenase (EC 1.2.1.12) (Fragment)	Erysipelotrichaceae	Erysipelotrichaceae bacterium	17.91	0	0	0	0	0	16.68	16.23	0	0	0
A0A3C1ID05	Carbohydrate metabolism	Glycoside hydrolase family 2	Lactobacillaceae	Lactobacillus sp.	19.86	0	0	0	0	15.38	15.38	0	0	0	0
G4L5I1	Carbohydrate metabolism	6-phospho-beta-glucosidase (EC 3.2.1.86)	Enterococcaceae	Tetragenococcus halophilus (strain DSM 20338 / JCM 20259 / NCIMB 9735 / NBRC 12172) (Pediococcus halophilus)	0	15.44	0	18	0	17.14	0	0	0	0	0
L0M6D0	Carbohydrate metabolism	Sugar-phosphate isomerase, RpiB/LacA/LacB family	Enterobacteriaceae	Enterobacteriaceae bacterium (strain FGI 57)	18.53	14.62	0	0	17.38	0	0	0	0	0	0
A0A0J1N417	Carbohydrate metabolism	Pectinesterase (EC 3.1.1.11)	Enterobacteriaceae	Citrobacter sp. MGH100	0	19.3	0	0	0	0	15.29	15.19	0	0	0
D1VYM3	Carbohydrate metabolism	Mannose-6-phosphate isomerase, class I (EC 5.3.1.8)	Prevotellaceae	Prevotella timonensis CRIS 5C-B1	18.5	16.12	0	0	0	0	15.15	0	0	0	0
A0A267LZI7	Carbohydrate metabolism	Sucrose-6-phosphate hydrolase (EC 3.2.1.26) (Invertase) (Fragment)	Lactobacillaceae	Lactobacillus johnsonii	0	0	0	18.01	0	0	16.43	15.27	0	0	0
A0A0R1J5A6	Carbohydrate metabolism	Glucose-6-phosphate isomerase (GPI) (EC 5.3.1.9) (Phosphoglucose isomerase) (PGI) (Phosphohexose isomerase) (PHI)	Lactobacillaceae	Lactobacillus delbrueckii subsp. lactis DSM 20072	0	16.75	0	0	0	16.95	15.99	0	0	0	0
A0A1L8STP2	Carbohydrate metabolism	Sucrose-6-phosphate hydrolase (EC 3.2.1.26) (Invertase)	Enterococcaceae	Enterococcus devriesei	0	16.49	0	17.31	0	0	15.78	0	0	0	0
C9AC43	Carbohydrate metabolism	Mannitol_dh_C domain-containing protein	Enterococcaceae	Enterococcus casseliflavus EC20	0	0	0	0	15.7	0	0	0	13.92	19.92	0
A0A430FG14	Carbohydrate metabolism	Alpha-amylase	Bifidobacteriaceae	Bifidobacterium goeldii	17.69	0	0	16.73	14.88	0	0	0	0	0	0
S0JDZ2	Carbohydrate metabolism	Serine hydroxymethyltransferase (SHMT) (Serine methylase) (EC 2.1.2.1)	Enterococcaceae	Enterococcus saccharolyticus subsp. saccharolyticus ATCC 43076	16.93	14.61	17.65	0	0	0	0	0	0	0	0
A0A2D3NHA5	Carbohydrate metabolism	HAD family hydrolase	Prevotellaceae	Prevotella intermedia	15.66	16.96	0	0	0	0	16.54	0	0	0	0
A0A3D0FZC5	Carbohydrate metabolism	Putative N-acetylmannosamine-6-phosphate 2-epimerase (EC 5.1.3.9) (ManNAc-6-P epimerase)	Erysipelotrichaceae	Erysipelotrichaceae bacterium	0	0	0	15.92	0	0	0	17.6	0	0	15.64
V6DQ19	Carbohydrate metabolism	Galactokinase (EC 2.7.1.6) (Galactose kinase)	Lactobacillaceae	Lactobacillus salivarius cp400	17.28	16.39	0	0	0	15.47	0	0	0	0	0
E2ZDJ5	Carbohydrate metabolism	UDP-N-acetylglucosamine 2-epimerase (EC 5.1.3.14)	Veillonellaceae	Megasphaera micronuciformis F0359	18.27	0	0	0	0	0	0	0	15.2	0	15.53
D1PZ29	Carbohydrate metabolism	Pyruvate synthase (EC 1.2.7.1)	Prevotellaceae	Prevotella bergensis DSM 17361	16.16	0	16.8	0	0	0	0	0	16.03	0	0
V6Q2F3	Carbohydrate metabolism	Fumarate hydratase class II (Fumarase C) (EC 4.2.1.2) (Aerobic fumarase) (Iron-independent fumarase)	Enterococcaceae	Vagococcus lutrae LBD1	0	0	18.06	0	0	0	14.91	0	0	16	0
W1VE94	Carbohydrate metabolism	6-phospho-beta-glucosidase (Fragment)	Streptococcaceae	Streptococcus parasanguinis DORA_23_24	0	16.15	0	0	0	0	0	16.39	0	0	16.25
J9W423	Carbohydrate metabolism	Glucose-6-phosphate 1-dehydrogenase (G6PD) (EC 1.1.1.49)	Lactobacillaceae	Lactobacillus buchneri CD034	0	17.3	19.05	0	12.39	0	0	0	0	0	0
A0A242KE53	Carbohydrate metabolism	Glycosyl hydrolase	Enterococcaceae	Enterococcus sp. 9E7_DIV0242	0	0	0	15.84	0	0	0	14.81	0	0	18.09
C2EKV5	Carbohydrate metabolism	Acetyl-coenzyme A carboxylase carboxyl transferase subunit beta (ACCase subunit beta) (Acetyl-CoA carboxylase carboxyltransferase subunit beta) (EC 2.1.3.15)	Lactobacillaceae	Lactobacillus ultunensis DSM 16047	14.99	0	17.55	15.8	0	0	0	0	0	0	0
A0A414BKP7	Carbohydrate metabolism	Alpha-galactosidase	Bacteroidaceae	Bacteroides uniformis	17.06	15.21	0	0	0	0	16.02	0	0	0	0
X6Q2G5	Carbohydrate metabolism	Probable butyrate kinase (BK) (EC 2.7.2.7) (Branched-chain carboxylic acid kinase)	Prevotellaceae	Prevotella sp. ICM33	0	18.76	0	16.19	13.1	0	0	0	0	0	0
A0A3D2NAQ9	Carbohydrate metabolism	Beta-galactosidase	Prevotellaceae	Prevotella sp.	15.08	0	0	0	16.69	0	0	16.21	0	0	0
R2RR32	Carbohydrate metabolism	PTS system, Fru family, IIC component	Enterococcaceae	Enterococcus malodoratus ATCC 43197	0	0	0	0	16.23	0	0	0	16.17	15.56	0
R5G370	Carbohydrate metabolism	Pyruvate, phosphate dikinase (EC 2.7.9.1)	Erysipelotrichaceae	Coprobacillus sp. CAG:698	0	0	0	17.23	0	0	0	15.68	0	0	15.02
A0A1Y6GPJ5	Carbohydrate metabolism	L-rhamnose isomerase (EC 5.3.1.14)	Enterobacteriaceae	Raoultella ornithinolytica (Klebsiella ornithinolytica)	16.22	0	15.19	0	0	0	16.41	0	0	0	0
A0A443XIY8	Carbohydrate metabolism	Galactitol-1-phosphate 5-dehydrogenase	Enterobacteriaceae	Enterobacter cloacae	0	0	0	16.65	0	0	0	16.99	0	14.15	0
A0A3U3RC31	Carbohydrate metabolism	Glutamine--fructose-6-phosphate aminotransferase [isomerizing] (EC 2.6.1.16) (D-fructose-6-phosphate amidotransferase) (GFAT) (Glucosamine-6-phosphate synthase) (Hexosephosphate aminotransferase) (L-glutamine--D-fructose-6-phosphate amidotransferase)	Enterobacteriaceae	Salmonella enterica subsp. enterica serovar Give	0	14.75	0	15.69	17.07	0	0	0	0	0	0
E3C962	Carbohydrate metabolism	Putative phosphopentomutase	Lactobacillaceae	Lactobacillus oris PB013-T2-3	0	14.98	0	16.44	16.07	0	0	0	0	0	0
A0A0R2I170	Carbohydrate metabolism	Beta-xylosidase	Lactobacillaceae	Lactobacillus secaliphilus	15.98	14.58	0	16.9	0	0	0	0	0	0	0
A0A430AKF0	Carbohydrate metabolism	Glutamine--fructose-6-phosphate aminotransferase [isomerizing] (EC 2.6.1.16) (D-fructose-6-phosphate amidotransferase) (GFAT) (Glucosamine-6-phosphate synthase) (Hexosephosphate aminotransferase) (L-glutamine--D-fructose-6-phosphate amidotransferase)	Enterococcaceae	Vagococcus entomophilus	0	15.93	15.69	0	0	15.78	0	0	0	0	0
A0A357QXF6	Carbohydrate metabolism	Type I pullulanase (Fragment)	Erysipelotrichaceae	Erysipelotrichaceae bacterium	17.01	0	0	0	15.47	0	0	14.9	0	0	0
C9CQ13	Carbohydrate metabolism	Mannitol dehydrogenase	Enterococcaceae	Enterococcus casseliflavus (strain EC10)	0	0	0	0	13.68	0	0	0	15.78	17.79	0
A0A199QLS8	Carbohydrate metabolism	Pyruvate kinase (EC 2.7.1.40)	Lactobacillaceae	Lactobacillus plantarum	14.61	0	17.92	0	0	14.71	0	0	0	0	0
A0A385XLS4	Carbohydrate metabolism	Trehalose-6-phosphate hydrolase (EC 3.2.1.93)	Lactobacillaceae	Lactobacillus salivarius	0	0	0	16.37	16.66	14.19	0	0	0	0	0
A0A1M6VBC1	Carbohydrate metabolism	Glucosamine-6-phosphate deaminase	Prevotellaceae	Prevotella ruminicola (Bacteroides ruminicola)	0	17.14	0	0	0	16.29	13.76	0	0	0	0
A0A412IXS3	Carbohydrate metabolism	Glycoside hydrolase family 1 protein	Erysipelotrichaceae	Holdemanella biformis	15.63	15.21	16.24	0	0	0	0	0	0	0	0
A0A242KD55	Carbohydrate metabolism	Transketolase (EC 2.2.1.1)	Enterococcaceae	Enterococcus sp. 9E7_DIV0242	0	0	17.16	0	16	0	0	0	0	13.72	0
A0A1I0DA27	Carbohydrate metabolism	UDP-glucose 4-epimerase	Erysipelotrichaceae	[Clostridium] cocleatum	15.41	13.47	17.96	0	0	0	0	0	0	0	0
A0A1E5GL90	Carbohydrate metabolism	Pyruvate, phosphate dikinase	Enterococcaceae	Enterococcus ureasiticus	15.82	0	0	15.6	0	0	0	0	0	0	15.34
U2QGS2	Carbohydrate metabolism	Acetolactate synthase, small subunit (EC 2.2.1.6)	Prevotellaceae	Prevotella baroniae F0067	0	0	0	0	17.1	0	14.11	15.53	0	0	0
S0KMN2	Carbohydrate metabolism	Beta-galactosidase (EC 3.2.1.23) (Lactase)	Enterococcaceae	Enterococcus dispar ATCC 51266	16.14	0	0	13.23	17.37	0	0	0	0	0	0
A0A443XKQ2	Carbohydrate metabolism	6-phospho-beta-glucosidase	Enterobacteriaceae	Enterobacter cloacae	0	14.74	0	16.93	15.02	0	0	0	0	0	0
A0A412G538	Carbohydrate metabolism	Type I pullulanase (EC 3.2.1.41)	Erysipelotrichaceae	Holdemania filiformis	0	13.12	0	0	17.61	0	0	15.85	0	0	0
F3QYD4	Carbohydrate metabolism	Glycosyl hydrolase, family 43	Prevotellaceae	Paraprevotella xylaniphila YIT 11841	17.38	16.03	0	0	13.14	0	0	0	0	0	0
T5JUH7	Carbohydrate metabolism	Phosphoenolpyruvate synthase (PEP synthase) (EC 2.7.9.2) (Pyruvate, water dikinase)	Lactobacillaceae	Lactobacillus plantarum EGD-AQ4	16.21	0	0	0	0	16.15	0	14.13	0	0	0
A0A366UAX1	Carbohydrate metabolism	Hexulose-6-phosphate isomerase	Enterococcaceae	Enterococcus gallinarum	0	0	16.49	16.01	0	0	0	0	13.98	0	0
V8KA16	Carbohydrate metabolism	Mannitol repressor	Enterobacteriaceae	Escherichia coli LAU-EC10	0	15.03	17.44	13.98	0	0	0	0	0	0	0
R3WBA0	Carbohydrate metabolism	PTS EIIC type-2 domain-containing protein	Enterococcaceae	Enterococcus phoeniculicola ATCC BAA-412	0	14.8	15.17	0	0	0	16.44	0	0	0	0
A0A0Y1ZBN7	Carbohydrate metabolism	Pyruvate carboxylase (EC 6.4.1.1)	Streptococcaceae	Streptococcus pneumoniae	16.82	0	14.51	0	0	0	15.06	0	0	0	0
A0A0R2H441	Carbohydrate metabolism	Acetolactate synthase, catabolic	Lactobacillaceae	Lactobacillus ingluviei	0	16.15	0	0	15.49	0	14.71	0	0	0	0
A0A3G5FEG5	Carbohydrate metabolism	Alpha-1,4 glucan phosphorylase (EC 2.4.1.1)	Enterococcaceae	Tetragenococcus osmophilus	0	0	16.78	15.64	0	13.89	0	0	0	0	0
D7IQ73	Carbohydrate metabolism	Carbohydrate kinase	Bacteroidaceae	Bacteroides sp. 3_1_19	0	15.14	0	0	16.56	0	0	14.59	0	0	0
A0A255TCX1	Carbohydrate metabolism	Levanase	Prevotellaceae	Prevotella sp. P3-122	0	0	17.61	12.69	0	0	15.88	0	0	0	0
A0A1E5KY63	Carbohydrate metabolism	Xylose isomerase (EC 5.3.1.5)	Enterococcaceae	Enterococcus rivorum	15.38	0	15.35	0	0	0	15.37	0	0	0	0
A0A316PCJ8	Carbohydrate metabolism	Retaining alpha-galactosidase	Prevotellaceae	Prevotellaceae bacterium	17.39	0	0	14.55	0	14.08	0	0	0	0	0
F9HHK9	Carbohydrate metabolism	Glycogen synthase (EC 2.4.1.21) (Starch [bacterial glycogen] synthase)	Streptococcaceae	Streptococcus sp. oral taxon 056 str. F0418	0	15.76	14.23	0	0	15.97	0	0	0	0	0
A0A369AYT4	Carbohydrate metabolism	Acetyl-CoA C-acetyltransferase (Acetyl-CoA acetyltransferase)	Enterococcaceae	Vagococcus fluvialis	0	0	0	0	18.17	0	0	15.18	0	0	12.59
A7V8U8	Carbohydrate metabolism	Glycosyl hydrolase family 3 N-terminal domain protein	Bacteroidaceae	Bacteroides uniformis (strain ATCC 8492 / DSM 6597 / CIP 103695 / JCM 5828 / NCTC 13054 / VPI 0061)	15.51	0	0	0	15.73	0	0	14.67	0	0	0
A0A2G0E7A3	Carbohydrate metabolism	Beta-galactosidase (Fragment)	Enterococcaceae	Enterococcus faecium (Streptococcus faecium)	0	0	17.95	0	14.16	0	0	0	13.75	0	0
U6S0Z9	Carbohydrate metabolism	Galactose-6-phosphate isomerase subunit LacA (EC 5.3.1.26)	Enterococcaceae	Enterococcus faecalis VC1B-1	15.11	0	18.05	0	0	0	0	0	0	0	12.64
A0A3D1J7W1	Carbohydrate metabolism	Alcohol dehydrogenase	Enterococcaceae	Enterococcus sp.	0	13.64	0	15.18	0	0	0	16.95	0	0	0
U2CDY3	Carbohydrate metabolism	Putative 4-alpha-glucanotransferase	Bacteroidaceae	Bacteroides pyogenes F0041	14.73	13.91	17.13	0	0	0	0	0	0	0	0
A0A2L0E442	Carbohydrate metabolism	Glucokinase	Lactobacillaceae	Lactobacillus sakei	0	14.9	0	0	14.6	0	0	0	16.25	0	0
A0A430AY70	Carbohydrate metabolism	Fructose-1,6-bisphosphatase class 3 (FBPase class 3) (EC 3.1.3.11) (D-fructose-1,6-bisphosphate 1-phosphohydrolase class 3)	Enterococcaceae	Vagococcus elongatus	0	0	0	16.55	0	14.51	0	0	0	0	14.66
E3C7F8	Carbohydrate metabolism	D-xylulose 5-phosphate/D-fructose 6-phosphate phosphoketolase (EC 4.1.2.22)	Lactobacillaceae	Lactobacillus oris PB013-T2-3	0	0	0	14.98	0	15.65	15.06	0	0	0	0
A0A417C971	Carbohydrate metabolism	Glycoside hydrolase family 1 protein	Erysipelotrichaceae	Erysipelatoclostridium sp. AM42-17	0	0	15.36	0	0	15.91	0	0	14.34	0	0
R5GFU7	Carbohydrate metabolism	Transketolase	Prevotellaceae	Prevotella sp. CAG:755	14.57	13.91	17.13	0	0	0	0	0	0	0	0
A0A0R1UAN7	Carbohydrate metabolism	Succinic semialdehyde dehydrogenase	Lactobacillaceae	Lactobacillus kalixensis DSM 16043	0	15.32	0	0	15	15.27	0	0	0	0	0
Q7X1P3	Carbohydrate metabolism	Alpha-galactosidase (EC 3.2.1.22)	Streptococcaceae	Lactococcus raffinolactis	16.21	0	16.19	0	0	0	0	0	0	0	13.08
A0A1M5FVV3	Carbohydrate metabolism	Alpha-galactosidase (EC 3.2.1.22) (Melibiase)	Bacteroidaceae	Bacteroides luti	0	0	16.06	0	14.92	0	0	0	14.42	0	0
A0A3C1EA28	Carbohydrate metabolism	Fumarate hydratase class II (Fumarase C) (EC 4.2.1.2) (Aerobic fumarase) (Iron-independent fumarase)	Erysipelotrichaceae	Erysipelotrichaceae bacterium	0	0	0	0	0	15.95	15.11	0	0	14.33	0
A0A0R1I0B3	Carbohydrate metabolism	Transketolase	Lactobacillaceae	Lactobacillus paralimentarius DSM 13961 = JCM 10707	0	0	0	0	0	15.95	15.11	0	0	14.33	0
A0A239SXX9	Carbohydrate metabolism	Phosphoglycerate mutase	Streptococcaceae	Streptococcus merionis	0	0	0	14.43	0	16.41	0	0	0	0	14.52
A0A316NNT5	Carbohydrate metabolism	Glucosamine-6-phosphate deaminase (EC 3.5.99.6) (GlcN6P deaminase) (GNPDA) (Glucosamine-6-phosphate isomerase)	Prevotellaceae	Prevotellaceae bacterium	16.33	14.94	0	0	14.02	0	0	0	0	0	0
A0A193SD34	Carbohydrate metabolism	Glycosyl hydrolases family 28	Enterobacteriaceae	Klebsiella pneumoniae	0	14.94	15.66	0	0	14.68	0	0	0	0	0
A0A386PTZ6	Carbohydrate metabolism	Permease IIC component	Lactobacillaceae	Lactobacillus sp. HBUAS52074	0	0	0	14.86	0	0	0	15.62	0	14.71	0
R7MWF0	Carbohydrate metabolism	Phosphate propanoyltransferase (EC 2.3.1.222)	Veillonellaceae	Megasphaera elsdenii CAG:570	0	15.78	0	0	0	15.8	0	0	0	0	13.56
A0A376Y8A5	Carbohydrate metabolism	Succinate semialdehyde dehydrogenase (EC 1.2.1.16)	Enterobacteriaceae	Escherichia coli	0	14.08	0	16.01	0	14.99	0	0	0	0	0
Q1J849	Carbohydrate metabolism	NAD-dependent oxidoreductase	Streptococcaceae	Streptococcus pyogenes serotype M4 (strain MGAS10750)	0	15.45	0	0	0	0	0	14.23	0	0	15.37
R6V119	Carbohydrate metabolism	PTS system Fru family IIC component	Erysipelotrichaceae	Erysipelotrichaceae bacterium CAG:64	0	0	16.95	0	0	0	12.3	0	0	0	15.78
A0A1Y4ND68	Carbohydrate metabolism	Beta-galactosidase (EC 3.2.1.23) (Lactase)	Erysipelotrichaceae	Erysipelatoclostridium sp. An173	0	0	0	0	0	14.13	0	14.73	0	16.15	0
A0A139NMY7	Carbohydrate metabolism	Dihydrolipoyl dehydrogenase (EC 1.8.1.4)	Streptococcaceae	Streptococcus sp. DD13	16.55	0	12.43	0	0	0	15.92	0	0	0	0
A0A3D0G1P3	Carbohydrate metabolism	Methylaspartate ammonia-lyase	Erysipelotrichaceae	Erysipelotrichaceae bacterium	0	14.01	14.95	0	0	15.87	0	0	0	0	0
R6YNP2	Carbohydrate metabolism	Glycosyl hydrolase family 20 catalytic domain protein	Prevotellaceae	Prevotella sp. CAG:732	15.71	14.58	0	0	0	0	14.45	0	0	0	0
A0A429ZK45	Carbohydrate metabolism	Inositol 2-dehydrogenase	Enterococcaceae	Vagococcus salmoninarum	0	13.06	0	0	0	15.6	0	0	0	0	16.03
A0A0L0AMS5	Carbohydrate metabolism	6-phospho-beta-glucosidase	Enterobacteriaceae	Klebsiella sp. RIT-PI-d	16.36	15.67	0	0	0	12.59	0	0	0	0	0
K8Z9E8	Carbohydrate metabolism	Pyruvate dehydrogenase E1 component beta subunit (EC 1.2.4.1)	Enterococcaceae	Catellicoccus marimammalium M35/04/3	15.48	14.39	0	0	0	14.72	0	0	0	0	0
A0A417JZR5	Carbohydrate metabolism	6-phosphogluconate dehydrogenase, decarboxylating (EC 1.1.1.44)	Erysipelotrichaceae	Absiella sp. AM27-20	0	15.57	0	0	0	14.38	14.6	0	0	0	0
A0A2R5HJU1	Carbohydrate metabolism	Inositol 2-dehydrogenase	Streptococcaceae	Lactococcus termiticola	0	0	0	0	13.44	0	0	14.67	0	16.41	0
A0A1L8TNA4	Carbohydrate metabolism	6-phospho-beta-glucosidase	Enterococcaceae	Enterococcus hermanniensis	0	0	0	0	0	14.79	0	15.08	0	0	14.64
A0A2K9HYU2	Carbohydrate metabolism	PTS galactitol transporter subunit IIB	Lactobacillaceae	Lactobacillus pentosus	0	0	0	13.87	0	16.64	0	13.95	0	0	0
C9CQP8	Carbohydrate metabolism	Glycoside hydrolase	Enterococcaceae	Enterococcus casseliflavus (strain EC10)	0	15.85	0	0	14.59	0	13.9	0	0	0	0
A0A316PG93	Carbohydrate metabolism	Acetate kinase (EC 2.7.2.1) (Acetokinase)	Prevotellaceae	Prevotellaceae bacterium	16.22	0	0	15.43	0	0	0	12.68	0	0	0
S4CTJ4	Carbohydrate metabolism	Putative PTS system, cellobiose-specific IIC component	Enterococcaceae	Enterococcus faecalis 13-SD-W-01	15.13	0	0	0	14.51	0	0	0	14.69	0	0
A0A174V4T1	Carbohydrate metabolism	Neopullulanase (EC 3.2.1.135)	Erysipelotrichaceae	Turicibacter sanguinis	0	0	0	12.14	17.37	0	14.81	0	0	0	0
A0A3E3E3B8	Carbohydrate metabolism	NAD(P)-dependent alcohol dehydrogenase	Erysipelotrichaceae	Faecalicoccus pleomorphus	0	15.72	0	0	15.72	12.87	0	0	0	0	0
F9PEV3	Carbohydrate metabolism	UDP-galactopyranose mutase	Streptococcaceae	Streptococcus infantis X	15.38	0	0	0	14.36	0	0	0	0	0	14.57
A0A0R2EGM0	Carbohydrate metabolism	B12-dependent diol dehydratase small subunit	Lactobacillaceae	Lactobacillus similis DSM 23365 = JCM 2765	0	0	0	14.12	0	15.01	0	15.03	0	0	0
A0A269ZM30	Carbohydrate metabolism	Phosphoketolase	Lactobacillaceae	Lactobacillus kefiranofaciens	15.23	0	16.2	0	12.68	0	0	0	0	0	0
A0A172Q5E6	Carbohydrate metabolism	Sucrose-6-phosphate hydrolase (EC 3.2.1.26) (Invertase)	Streptococcaceae	Streptococcus pantholopis	0	0	0	13.54	0	14.78	0	0	0	0	15.79
S0LF33	Carbohydrate metabolism	Galactokinase (EC 2.7.1.6) (Galactose kinase)	Enterococcaceae	Enterococcus avium ATCC 14025	0	0	0	0	0	0	15.98	13.9	14.22	0	0
A0A3G5F4U6	Carbohydrate metabolism	6-phospho-beta-glucosidase	Enterococcaceae	Tetragenococcus koreensis	14.62	0	0	13.54	15.9	0	0	0	0	0	0
F9N3I3	Carbohydrate metabolism	Tartrate dehydratase subunit alpha (EC 4.2.1.32)	Veillonellaceae	Veillonella sp. oral taxon 780 str. F0422	0	0	0	11.07	17.51	0	0	15.4	0	0	0
A0A3D2W766	Carbohydrate metabolism	4-alpha-glucanotransferase (EC 2.4.1.25) (Amylomaltase) (Disproportionating enzyme)	Erysipelotrichaceae	Erysipelotrichaceae bacterium	0	0	0	13.88	0	0	0	16.19	0	0	13.9
A0A430APR4	Carbohydrate metabolism	Ketose-bisphosphate aldolase	Enterococcaceae	Vagococcus acidifermentans	15.07	14.26	0	0	0	0	14.59	0	0	0	0
S2SSR6	Carbohydrate metabolism	Alpha-1,4 glucan phosphorylase (EC 2.4.1.1) (Fragment)	Lactobacillaceae	Lactobacillus paracasei subsp. paracasei Lpp126	0	0	0	0	16.05	13.54	14.23	0	0	0	0
A0A0A6S7H0	Carbohydrate metabolism	Aryl-phospho-beta-D-glucosidase	Streptococcaceae	Streptococcus uberis	15.68	0	13.16	0	0	0	0	0	14.93	0	0
S4DNN3	Carbohydrate metabolism	PTS system N-acetylmuramic acid-specific EIIBC component family protein	Enterococcaceae	Enterococcus faecalis 13-SD-W-01	0	0	0	13.99	14.65	0	15.1	0	0	0	0
A0A401LS02	Carbohydrate metabolism	Glutamine synthetase	Bacteroidaceae	Bacteroides sp. KCTC 15687	14.72	0	16.58	0	0	12.34	0	0	0	0	0
R2R1A5	Carbohydrate metabolism	Alpha-galactosidase (EC 3.2.1.22)	Enterococcaceae	Enterococcus malodoratus ATCC 43197	0	0	0	14.6	0	14.08	0	0	0	0	14.95
A0A3G2IIA9	Carbohydrate metabolism	SMP-30/gluconolactonase/LRE family protein	Enterobacteriaceae	Buttiauxella sp. 3AFRM03	16.97	13.97	0	0	0	12.68	0	0	0	0	0
A0A1K1N6I2	Carbohydrate metabolism	D-citramalate synthase	Prevotellaceae	Prevotellaceae bacterium HUN156	12.61	0	13.35	0	0	0	17.62	0	0	0	0
A0A348D6K9	Carbohydrate metabolism	Xylulose kinase (Xylulokinase) (EC 2.7.1.17)	Enterobacteriaceae	Metakosakonia sp. MRY16-398	15.21	0	14.12	0	0	14.21	0	0	0	0	0
A0A430A7G9	Carbohydrate metabolism	PTS cellobiose transporter subunit IIA	Enterococcaceae	Vagococcus fessus	0	0	0	13.54	0	14.78	0	0	0	0	15.09
C9XZE1	Carbohydrate metabolism	Putative acyl-CoA thioester hydrolase ybhC (EC 3.1.1.11)	Enterobacteriaceae	Cronobacter turicensis (strain DSM 18703 / LMG 23827 / z3032)	12.6	16.6	0	0	0	0	0	14.2	0	0	0
A0A485G1R3	Carbohydrate metabolism	Aconitate hydratase (Aconitase) (EC 4.2.1.3)	Enterobacteriaceae	Salmonella enterica (Salmonella choleraesuis)	0	14.02	0	14.54	0	14.84	0	0	0	0	0
A0A1M6YRV9	Carbohydrate metabolism	Alpha-amylase	Prevotellaceae	Prevotella ruminicola (Bacteroides ruminicola)	14.7	14.39	0	0	14.29	0	0	0	0	0	0
A0A0R2HCE7	Carbohydrate metabolism	Alpha-galactosidase (EC 3.2.1.22)	Erysipelotrichaceae	Kandleria vitulina DSM 20405	15.04	15.34	0	0	0	0	0	0	0	0	13
R2NJH8	Carbohydrate metabolism	Chlorophyll synthesis pathway protein BchC	Enterococcaceae	Enterococcus malodoratus ATCC 43197	0	0	0	0	0	15.64	0	12.47	0	0	15.25
A0A0R1VDI7	Carbohydrate metabolism	PTS system mannose-specific IIC component	Lactobacillaceae	Lactobacillus gastricus DSM 16045	0	0	0	14.34	15.4	0	0	13.61	0	0	0
A0A3V3M2R2	Carbohydrate metabolism	UDP-N-acetylenolpyruvoylglucosamine reductase (EC 1.3.1.98) (UDP-N-acetylmuramate dehydrogenase)	Enterobacteriaceae	Salmonella enterica I	13.32	15.01	0	0	0	15.01	0	0	0	0	0
A0A354WU75	Carbohydrate metabolism	ATP-dependent 6-phosphofructokinase (ATP-PFK) (Phosphofructokinase) (EC 2.7.1.11) (Phosphohexokinase)	Veillonellaceae	Dialister sp.	0	0	0	0	15.02	0	0	14.7	0	0	13.53
R5ALS7	Carbohydrate metabolism	1,4-alpha-glucan branching enzyme (EC 2.4.1.18)	Prevotellaceae	Prevotella sp. CAG:1031	0	13.37	0	0	0	0	0	0	13.79	16.08	0
A0A3N0I0E1	Carbohydrate metabolism	4-alpha-glucanotransferase (EC 2.4.1.25) (Amylomaltase) (Disproportionating enzyme)	Erysipelotrichaceae	Clostridium sp. YH-panp20	0	15.17	0	0	0	13.71	0	0	0	0	14.26
A0A2K9PFT7	Carbohydrate metabolism	Alpha-amylase	Enterobacteriaceae	Citrobacter freundii complex sp. CFNIH2	0	13.33	0	0	15.16	0	0	0	14.63	0	0
I8XVG5	Carbohydrate metabolism	CBM_X domain-containing protein	Bacteroidaceae	Bacteroides nordii CL02T12C05	0	13.94	0	0	12.45	0	0	16.61	0	0	0
R2PG03	Carbohydrate metabolism	Beta-glucosidase	Enterococcaceae	Enterococcus raffinosus ATCC 49464	0	0	12.81	0	0	14.51	15.64	0	0	0	0
A0A366UDI3	Carbohydrate metabolism	Pyruvate, phosphate dikinase	Enterococcaceae	Enterococcus gallinarum	13.42	0	0	13.62	0	0	0	15.88	0	0	0
A0A0E4H3R6	Carbohydrate metabolism	6-phospho-beta-glucosidase	Streptococcaceae	Streptococcus varani	14.37	13.82	0	0	0	14.71	0	0	0	0	0
W7NMS3	Carbohydrate metabolism	Probable 4-deoxy-4-formamido-L-arabinose-phosphoundecaprenol deformylase ArnD (EC 3.5.1.n3)	Enterobacteriaceae	Enterobacter sp. DC4	0	0	0	16.23	0	12.66	14.01	0	0	0	0
A0A3A5JLU8	Carbohydrate metabolism	NADP-dependent oxaloacetate-decarboxylating malate dehydrogenase	Enterobacteriaceae	Buttiauxella izardii	0	0	0	15.03	0	0	0	14	0	13.85	0
A0A378EA09	Carbohydrate metabolism	Glucose dehydrogenase (EC 1.1.5.2)	Enterobacteriaceae	Klebsiella pneumoniae subsp. rhinoscleromatis	14.26	14.7	13.88	0	0	0	0	0	0	0	0
A0A2Z5TMY1	Carbohydrate metabolism	Alpha-galactosidase (EC 3.2.1.22)	Streptococcaceae	Streptococcus ruminantium	0	0	0	0	17.08	0	0	12.24	0	0	13.44
A0A2I8QIC3	Carbohydrate metabolism	Malate synthase (EC 2.3.3.9)	Enterobacteriaceae	Enterobacteriaceae bacterium ENNIH2	15.28	0	14.31	0	0	13.17	0	0	0	0	0
U2NME7	Carbohydrate metabolism	Pyruvate kinase (EC 2.7.1.40)	Prevotellaceae	Prevotella baroniae F0067	0	0	15.5	0	13.62	0	0	0	0	13.62	0
A0A1H0EVM7	Carbohydrate metabolism	Glycosyl hydrolases family 32 N-terminal domain-containing protein	Prevotellaceae	Prevotella sp. BP1-145	0	14.13	0	0	0	0	13.74	14.83	0	0	0
A0A2A5S349	Carbohydrate metabolism	Phosphoglucomutase	Streptococcaceae	Lactococcus plantarum	0	0	0	14.35	0	15.02	0	0	0	0	13.32
A0A3C1UC45	Carbohydrate metabolism	Glycoside hydrolase	Erysipelotrichaceae	Erysipelotrichaceae bacterium	15.31	0	12.78	0	14.49	0	0	0	0	0	0
A0A133QJI8	Carbohydrate metabolism	UDP-N-acetylglucosamine 2-epimerase	Prevotellaceae	Prevotella corporis	15.47	13.51	13.6	0	0	0	0	0	0	0	0
A0A017NGX2	Carbohydrate metabolism	Glycosyl hydrolase family 3 C-terminal domain protein	Bacteroidaceae	Bacteroides fragilis str. S23L17	0	0	14.28	0	0	14.41	0	0	13.85	0	0
A0A0A6S137	Carbohydrate metabolism	Deoxyribose-phosphate aldolase (DERA) (EC 4.1.2.4) (2-deoxy-D-ribose 5-phosphate aldolase) (Phosphodeoxyriboaldolase) (Deoxyriboaldolase)	Streptococcaceae	Streptococcus uberis	14.49	0	0	0	0	0	14.22	0	13.78	0	0
A0A414XF18	Carbohydrate metabolism	Alpha-glycosidase	Enterococcaceae	Vagococcus sp. AM17-17	0	13.44	0	15.29	0	13.76	0	0	0	0	0
A0A091BZ47	Carbohydrate metabolism	Hydroxymethylglutaryl-CoA synthase (EC 2.3.3.10)	Enterococcaceae	Tetragenococcus muriaticus 3MR10-3	13.38	14.05	0	0	0	0	0	0	0	15.02	0
A0A1Y3JT01	Carbohydrate metabolism	Fructose-1,6-bisphosphatase class 3 (FBPase class 3) (EC 3.1.3.11) (D-fructose-1,6-bisphosphate 1-phosphohydrolase class 3)	Enterococcaceae	Enterococcus faecium (Streptococcus faecium)	0	13.9	0	0	15.62	0	0	0	0	0	12.91
A0A2Z5TMB6	Carbohydrate metabolism	Pyruvate:ferredoxin (Flavodoxin) oxidoreductase	Streptococcaceae	Streptococcus ruminantium	0	0	0	0	13.55	14.74	0	14.03	0	0	0
A0A267HSY2	Carbohydrate metabolism	Lacto-N-biosidase	Enterococcaceae	Enterococcus canintestini	0	0	0	0	14.78	0	15.23	0	0	0	12.29
A0A2T4T6M0	Carbohydrate metabolism	Beta-mannosidase	Prevotellaceae	Prevotella sp. oral taxon 820	0	0	0	14.33	0	14.66	0	13.3	0	0	0
A0A1B2IXP4	Carbohydrate metabolism	Beta-xylosidase	Lactobacillaceae	Lactobacillus paracollinoides	16.22	11.45	14.58	0	0	0	0	0	0	0	0
A8REL0	Carbohydrate metabolism	Glycosyl hydrolase family 20, catalytic domain protein	Erysipelotrichaceae	Absiella dolichum DSM 3991	0	0	0	13.29	0	0	15.05	13.91	0	0	0
R2TDV2	Carbohydrate metabolism	Aamy domain-containing protein	Enterococcaceae	Enterococcus moraviensis ATCC BAA-383	0	12.86	0	15.29	0	13.73	0	0	0	0	0
A0A0E3WEL6	Carbohydrate metabolism	Type II secretory pathway, pullulanase PulA	Streptococcaceae	Streptococcus varani	14.97	14.07	12.74	0	0	0	0	0	0	0	0
R7DM45	Carbohydrate metabolism	UDP-N-acetylglucosamine 1-carboxyvinyltransferase (EC 2.5.1.7)	Erysipelotrichaceae	Coprobacillus sp. CAG:826	0	0	0	13.46	0	0	0	14.61	0	0	13.71
A0A0R2EGS1	Carbohydrate metabolism	B12-dependent diol dehydratase large subunit	Lactobacillaceae	Lactobacillus similis DSM 23365 = JCM 2765	14.1	0	0	13.84	0	0	0	13.77	0	0	0
F8N7G0	Carbohydrate metabolism	Glycoside hydrolase, family 20, catalytic core	Prevotellaceae	Prevotella multisaccharivorax DSM 17128	15.36	0	0	14.33	12.02	0	0	0	0	0	0
C0MEZ2	Carbohydrate metabolism	Putative ribose-phosphate pyrophosphokinase (RPPK) (EC 2.7.6.1) (5-phospho-D-ribosyl alpha-1-diphosphate) (Phosphoribosyl diphosphate synthase) (Phosphoribosyl pyrophosphate synthase) (P-Rib-PP synthase) (PRPP synthase) (PRPPase)	Streptococcaceae	Streptococcus equi subsp. zooepidemicus (strain H70)	13.75	0	0	13.42	0	0	0	0	0	0	14.52
A0A0S2KMS6	Carbohydrate metabolism	Beta-galactosidase (EC 3.2.1.23)	Prevotellaceae	Prevotella enoeca	0	0	0	0	13.93	0	14.29	13.43	0	0	0
A0A251WQE3	Carbohydrate metabolism	6-phospho-beta-glucosidase	Erysipelotrichaceae	Eggerthia catenaformis	13.96	13.83	0	0	13.83	0	0	0	0	0	0
A0A421HF86	Carbohydrate metabolism	Ribose 1,5-bisphosphate phosphokinase PhnN (EC 2.7.4.23) (Ribose 1,5-bisphosphokinase)	Enterobacteriaceae	Klebsiella pneumoniae	0	14.27	0	0	0	0	11.21	0	0	16.13	0
A0A0D5WQH1	Carbohydrate metabolism	Dihydrodipicolinate synthetase	Enterobacteriaceae	Klebsiella michiganensis	0	0	0	0	12.34	0	0	0	13.13	16.13	0
A0A330LBK3	Carbohydrate metabolism	Pyruvate oxidase (EC 1.2.3.3)	Lactobacillaceae	Lactobacillus sakei	0	0	0	13.13	0	14.1	0	14.29	0	0	0
A0A1Y4LVA6	Carbohydrate metabolism	UDP-galactopyranose mutase	Erysipelotrichaceae	Faecalitalea cylindroides	0	0	0	0	0	13.7	0	14.25	13.55	0	0
A0A2N6Q6Q7	Carbohydrate metabolism	NADP-dependent malic enzyme (EC 1.1.1.40)	Prevotellaceae	Prevotella timonensis	0	15.09	0	0	0	13.22	0	13.18	0	0	0
E9FEF2	Carbohydrate metabolism	Acetolactate synthase (EC 2.2.1.6)	Streptococcaceae	Streptococcus sp. C300	0	0	0	0	0	0	0	14.12	13.44	13.92	0
R6JAE1	Carbohydrate metabolism	2,3-bisphosphoglycerate-dependent phosphoglycerate mutase (BPG-dependent PGAM) (PGAM) (Phosphoglyceromutase) (dPGM) (EC 5.4.2.11)	Bacteroidaceae	Bacteroides ovatus CAG:22	0	14.54	0	0	0	13.83	13.09	0	0	0	0
A0A354QUJ5	Carbohydrate metabolism	Type I pullulanase (Fragment)	Streptococcaceae	Streptococcus sp.	15.24	0	12.4	0	0	0	0	0	0	0	13.76
A0A096AQ84	Carbohydrate metabolism	Dehydratase	Prevotellaceae	Prevotella disiens DNF00882	0	0	0	13.71	0	0	14.09	0	13.51	0	0
A0A1Y4QJ81	Carbohydrate metabolism	Acetate kinase (EC 2.7.2.1) (Acetokinase)	Erysipelotrichaceae	[Clostridium] spiroforme	14.32	12.73	0	0	14.25	0	0	0	0	0	0
A0A354CKV8	Carbohydrate metabolism	Acetyl-CoA carboxylase biotin carboxyl carrier protein subunit (Fragment)	Bacteroidaceae	Bacteroides sp.	0	14.72	0	0	0	14.13	0	12.4	0	0	0
A0A368ZNA8	Carbohydrate metabolism	Rhamnulose-1-phosphate aldolase (EC 4.1.2.19)	Enterobacteriaceae	Kosakonia sp. AG348	0	0	0	0	0	13.72	12.93	0	0	14.6	0
A0A239SWC1	Carbohydrate metabolism	Glycoside hydrolase family 1 (EC 3.2.1.21) (EC 3.2.1.86)	Streptococcaceae	Streptococcus merionis	0	0	0	0	0	14.65	12.7	13.86	0	0	0
A0A242GXD8	Carbohydrate metabolism	Pbg	Enterococcaceae	Enterococcus sp. 12C11_DIV0727	0	0	0	0	0	14.65	12.7	13.86	0	0	0
A0A370A4Z5	Carbohydrate metabolism	Hydroxymethylglutaryl-CoA synthase (EC 2.3.3.10)	Lactobacillaceae	Lactobacillus paraplantarum	14.51	0	0	0	13.37	13.29	0	0	0	0	0
V8AQX5	Carbohydrate metabolism	Phosphopentomutase (EC 5.4.2.7) (Phosphodeoxyribomutase)	Streptococcaceae	Lactococcus garvieae TRF1	13.6	0	13.78	0	13.78	0	0	0	0	0	0
R6WE05	Carbohydrate metabolism	Beta-galactosidase/beta-glucuronidase	Prevotellaceae	Prevotella sp. CAG:592	16.51	0	0	0	0	12.83	11.67	0	0	0	0
A0A401IUF7	Carbohydrate metabolism	Mannose/fructose/sorbose-specific PTS system IID component	Lactobacillaceae	Lactobacillus sp. YK43	0	12.62	0	0	0	0	12.77	0	0	15.6	0
A0A174UPS5	Carbohydrate metabolism	N-acetylglucosamine-6-phosphate deacetylase (EC 3.5.1.25)	Erysipelotrichaceae	Turicibacter sanguinis	0	0	0	0	13.55	14.74	0	0	0	12.62	0
A0A3L9IDZ1	Carbohydrate metabolism	Formate C-acetyltransferase/glycerol dehydratase family glycyl radical enzyme (Fragment)	Enterobacteriaceae	Escherichia coli	0	0	12.92	0	0	0	0	0	14.14	13.84	0
G5K0A3	Carbohydrate metabolism	Carbohydrate kinase, PfkB family	Streptococcaceae	Streptococcus ictaluri 707-05	0	14.25	0	13.55	0	0	0	0	0	0	13.08
A0A139NNU1	Carbohydrate metabolism	Transketolase (EC 2.2.1.1)	Streptococcaceae	Streptococcus sp. DD13	0	13.12	0	14.45	13.2	0	0	0	0	0	0
A0A416DRQ0	Carbohydrate metabolism	Phospho-sugar mutase	Erysipelotrichaceae	Coprobacillus sp. AF34-1BH	0	0	0	12.57	0	14.76	0	0	0	0	13.39
A0A1L8WSS9	Carbohydrate metabolism	6-phospho-beta-glucosidase	Enterococcaceae	Enterococcus raffinosus	0	0	13.12	0	0	13.84	0	13.73	0	0	0
D8DZH0	Carbohydrate metabolism	Lactaldehyde reductase (EC 1.1.1.77)	Prevotellaceae	Prevotella bryantii B14	0	12.8	0	0	0	12.71	0	15.06	0	0	0
A0A0R1VL09	Carbohydrate metabolism	Neopullulanase	Lactobacillaceae	Lactobacillus gastricus DSM 16045	13.09	0	0	14.08	0	0	0	13.4	0	0	0
A0A3D1KFH5	Carbohydrate metabolism	Beta-galactosidase	Prevotellaceae	Prevotellaceae bacterium	0	12.74	0	14.05	13.76	0	0	0	0	0	0
R2RE04	Carbohydrate metabolism	Sucrose-6-phosphate hydrolase (EC 3.2.1.26) (Invertase)	Enterococcaceae	Enterococcus raffinosus ATCC 49464	0	0	0	0	0	0	13.26	14.44	0	0	12.8
F9D512	Carbohydrate metabolism	Beta-xylosidase (Xylosidase/arabinosidase) (EC 3.2.1.37) (EC 3.2.1.55)	Prevotellaceae	Prevotella dentalis (strain ATCC 49559 / DSM 3688 / JCM 13448 / NCTC 12043 / ES 2772) (Mitsuokella dentalis)	0	0	12.44	14.74	0	0	13.28	0	0	0	0
A0A379XU01	Carbohydrate metabolism	Acyl-CoA thioester hydrolase YbgC (EC 3.1.2.-)	Enterobacteriaceae	Salmonella enterica subsp. indica	0	16.59	11.47	0	0	12.15	0	0	0	0	0
R5KEX3	Carbohydrate metabolism	UDP-N-acetylglucosamine 1-carboxyvinyltransferase (EC 2.5.1.7) (Enoylpyruvate transferase) (UDP-N-acetylglucosamine enolpyruvyl transferase) (EPT)	Prevotellaceae	Prevotella sp. CAG:1124	13.54	0	0	12.51	0	0	0	14.16	0	0	0
A0A143WUC3	Carbohydrate metabolism	Glucose-6-phosphate isomerase (GPI) (EC 5.3.1.9) (Phosphoglucose isomerase) (PGI) (Phosphohexose isomerase) (PHI)	Enterobacteriaceae	Candidatus Hoaglandella endobia	0	14.03	11.18	0	0	14.81	0	0	0	0	0
A0A379T266	Carbohydrate metabolism	Acetyl-coenzyme A synthetase (EC 6.2.1.1)	Enterobacteriaceae	Salmonella enterica subsp. arizonae	0	0	0	13.28	0	12.72	0	13.99	0	0	0
A0A1U7NMC2	Carbohydrate metabolism	Endo/exonuclease/phosphatase domain-containing protein	Erysipelotrichaceae	Dubosiella newyorkensis	0	0	0	13.32	0	0	0	0	0	13.48	13.08
M5J6T2	Carbohydrate metabolism	UDP-N-acetylglucosamine 1-carboxyvinyltransferase (EC 2.5.1.7) (Enoylpyruvate transferase) (UDP-N-acetylglucosamine enolpyruvyl transferase) (EPT)	Lactobacillaceae	Lactobacillus saerimneri 30a	0	12.97	0	0	0	0	12.89	0	0	0	14
A0A0C1S9B3	Carbohydrate metabolism	2,3-bisphosphoglycerate-dependent phosphoglycerate mutase (BPG-dependent PGAM) (PGAM) (Phosphoglyceromutase) (dPGM) (EC 5.4.2.11)	Enterobacteriaceae	Candidatus Riesia pediculischaeffi PTSU	0	0	0	13.59	0	0	0	12.18	0	0	13.81
A0A1L8RFR2	Carbohydrate metabolism	Phosphotransacetylase	Enterococcaceae	Enterococcus canis	0	0	12.98	12.58	0	0	0	14.02	0	0	0
A0A3E2W1N5	Carbohydrate metabolism	UDP-N-acetylglucosamine 2-epimerase (Non-hydrolyzing) (EC 5.1.3.14)	Erysipelotrichaceae	Clostridium innocuum	0	0	0	0	12.31	0	0	0	12.86	14.27	0
R9JQE3	Carbohydrate metabolism	Glutamine synthetase, type I	Lachnospiraceae	Lachnospiraceae bacterium A4	14.78	0	0	0	0	12.87	11.75	0	0	0	0
K8MXJ0	Carbohydrate metabolism	Propanediol dehydratase large subunit	Streptococcaceae	Streptococcus sp. F0442	0	11.54	0	0	0	0	0	0	13.18	14.68	0
A0A3Y6P1K7	Carbohydrate metabolism	Galactitol-1-phosphate 5-dehydrogenase (EC 1.1.1.251)	Enterobacteriaceae	Salmonella enterica I	13.43	0	0	13.3	0	0	0	0	12.54	0	0
R6QTJ5	Carbohydrate metabolism	Aldose 1-epimerase (EC 5.1.3.3) (Galactose mutarotase)	Prevotellaceae	Prevotella sp. CAG:386	0	13.36	0	0	0	0	11.91	0	0	13.96	0
A0A485BUK2	Carbohydrate metabolism	2-isopropylmalate synthase (EC 2.3.3.13) (Alpha-IPM synthase) (Alpha-isopropylmalate synthase)	Enterobacteriaceae	Raoultella planticola (Klebsiella planticola)	12.39	0	0	0	0	0	0	0	12.99	13.83	0
A0A376VR16	Carbohydrate metabolism	Putative dihydrodipicolinate synthetase (EC 4.1.2.-)	Enterobacteriaceae	Escherichia coli	13.1	0	0	0	0	12.83	0	13.18	0	0	0
A0A349MZG9	Carbohydrate metabolism	3-hydroxybutyryl-CoA dehydrogenase	Lactobacillaceae	Lactobacillus sp.	0	12.59	12.65	13.64	0	0	0	0	0	0	0
A0A3G5FE63	Carbohydrate metabolism	MBL fold metallo-hydrolase	Enterococcaceae	Tetragenococcus osmophilus	12.4	0	0	0	0	0	13.02	0	0	0	13.37
A0A179EQM1	Carbohydrate metabolism	UDP-N-acetylglucosamine 1-carboxyvinyltransferase (EC 2.5.1.7) (Enoylpyruvate transferase) (UDP-N-acetylglucosamine enolpyruvyl transferase) (EPT)	Enterococcaceae	Enterococcus thailandicus	13.84	12.36	0	0	0	0	12.47	0	0	0	0
W4UTW8	Carbohydrate metabolism	Beta-glucosidase	Bacteroidaceae	Bacteroides reticulotermitis JCM 10512	0	11.64	0	15.05	0	0	0	0	0	0	11.77
A0A2X1QTN7	Carbohydrate metabolism	dTDP-glucose 4,6-dehydratase	Enterobacteriaceae	Klebsiella pneumoniae	0	0	0	13.11	0	12.67	0	0	12.6	0	0
A0A0S2KLL2	Carbohydrate metabolism	Mannose-6-phosphate isomerase	Prevotellaceae	Prevotella enoeca	0	0	0	0	0	12.63	0	0	11.88	13.77	0
A0A0P0L4L1	Carbohydrate metabolism	Mannose-6-phosphate isomerase (EC 5.3.1.8)	Bacteroidaceae	Bacteroides vulgatus	0	0	0	0	0	12.63	0	0	11.88	13.77	0
J1F448	Carbohydrate metabolism	Acetate kinase (EC 2.7.2.1) (Acetokinase)	Lactobacillaceae	Lactobacillus mali KCTC 3596 = DSM 20444	0	10.85	16.54	0	0	10.83	0	0	0	0	0
T0TMQ0	Carbohydrate metabolism	Alpha-1,4 glucan phosphorylase (EC 2.4.1.1)	Streptococcaceae	Streptococcus sp. HSISS2	0	12.92	0	12.02	0	13.16	0	0	0	0	0
A0A0T8EJA7	Carbohydrate metabolism	Glycogen synthase (EC 2.4.1.21) (Starch [bacterial glycogen] synthase)	Streptococcaceae	Streptococcus pneumoniae	0	0	0	12.31	0	11.45	0	13.72	0	0	0
A0A2A5SCR2	Carbohydrate metabolism	UDP-N-acetylglucosamine 1-carboxyvinyltransferase (EC 2.5.1.7) (Enoylpyruvate transferase) (UDP-N-acetylglucosamine enolpyruvyl transferase) (EPT)	Streptococcaceae	Lactococcus lactis subsp. hordniae	0	0	0	0	0	11.87	13.06	0	0	11.91	0
A0A1Y4SVM9	Carbohydrate metabolism	6-phospho-beta-glucosidase	Erysipelotrichaceae	Massilimicrobiota timonensis	0	0	0	0	11.88	12.58	0	12.11	0	0	0
A0A429ZD12	Carbohydrate metabolism	PTS N-acetylgalactosamine transporter subunit IIB	Enterococcaceae	Vagococcus salmoninarum	0	0	0	0	0	12.1	0	0	0	12.08	12.25
Q03D82	Carbohydrate metabolism	NAD-dependent aldehyde dehydrogenase	Lactobacillaceae	Pediococcus pentosaceus (strain ATCC 25745 / CCUG 21536 / LMG 10740 / 183-1w)	12.31	0	0	12.75	0	0	11.33	0	0	0	0
A0A0R1N3E7	Carbohydrate metabolism	6-phospho-beta-glucosidase	Lactobacillaceae	Lactobacillus perolens DSM 12744	0	12.68	0	12.28	0	0	0	0	0	10.98	0
A0A0Y1ZWK3	Carbohydrate metabolism	Xylulose kinase (Xylulokinase) (EC 2.7.1.17)	Streptococcaceae	Streptococcus pneumoniae	10.54	0	0	0	13.03	0	0	0	0	0	12.13
R6E4P3	Carbohydrate metabolism	Ribose-phosphate pyrophosphokinase (RPPK) (EC 2.7.6.1) (5-phospho-D-ribosyl alpha-1-diphosphate) (Phosphoribosyl diphosphate synthase) (Phosphoribosyl pyrophosphate synthase) (P-Rib-PP synthase) (PRPP synthase) (PRPPase)	Prevotellaceae	Prevotella sp. CAG:1320	12.25	0	0	0	11.48	11.76	0	0	0	0	0
A0A358LWZ8	Carbohydrate metabolism	Beta-galactosidase (Fragment)	Lactobacillaceae	Lactobacillus sp.	0	0	11.09	0	0	11.56	0	0	0	10.81	0
S0KKL7	Energy metabolism	Homoserine O-acetyltransferase (HAT) (EC 2.3.1.31) (Homoserine transacetylase) (HTA)	Enterococcaceae	Enterococcus avium ATCC 14025	21.49	0	20.64	0	0	0	0	0	15.2	0	0
E7MPP3	Energy metabolism	V-type ATP synthase subunit D (V-ATPase subunit D)	Erysipelotrichaceae	Solobacterium moorei F0204	0	14.99	0	0	20.68	0	0	0	17.39	0	0
A0A1Y4QLV2	Energy metabolism	Glutamate synthase large subunit	Erysipelotrichaceae	[Clostridium] spiroforme	17.08	0	18.78	0	0	0	16.32	0	0	0	0
A0A3D5PVP9	Energy metabolism	F0F1 ATP synthase subunit beta (EC 3.6.3.14) (Fragment)	Veillonellaceae	Dialister sp.	17.22	0	0	0	19.13	0	0	15.36	0	0	0
A0A1U7NFH9	Energy metabolism	Ferredoxin--nitrite reductase	Erysipelotrichaceae	Ileibacterium valens	17.94	17.07	0	0	0	16.6	0	0	0	0	0
A0A2S4Q7D5	Energy metabolism	Cysteine synthase (EC 2.5.1.47)	Enterobacteriaceae	Citrobacter freundii	17.16	16.19	18.24	0	0	0	0	0	0	0	0
G6AJN2	Energy metabolism	4Fe-4S ferredoxin-type domain-containing protein	Prevotellaceae	Prevotella histicola F0411	0	0	17.51	0	0	0	0	16.59	16.45	0	0
R5CQ05	Energy metabolism	Acyl-CoA dehydrogenase protein	Prevotellaceae	Prevotella sp. CAG:255	18.43	0	14.96	0	0	0	15.27	0	0	0	0
A0A2N6S4Y3	Energy metabolism	Carbonate dehydratase	Streptococcaceae	Streptococcus sp. UMB1385	0	16.5	17.34	0	0	14.78	0	0	0	0	0
A0A3N0HXA5	Energy metabolism	ATP synthase subunit beta (EC 7.1.2.2) (ATP synthase F1 sector subunit beta) (F-ATPase subunit beta)	Erysipelotrichaceae	Clostridium sp. YH-panp20	16.93	15.21	0	0	0	0	16.02	0	0	0	0
E7S8F4	Energy metabolism	V-type ATP synthase subunit I	Streptococcaceae	Streptococcus australis ATCC 700641	0	0	0	17.23	0	0	0	15.68	0	0	15.02
A0A387AU26	Energy metabolism	3-phosphoglycerate dehydrogenase	Lactobacillaceae	Lactobacillus sp. BHWM-4	15.64	15.67	0	0	15.98	0	0	0	0	0	0
A0A0L0RI44	Energy metabolism	Serine O-acetyltransferase (SAT) (EC 2.3.1.30)	Lactobacillaceae	Lactobacillus delbrueckii subsp. indicus	0	0	14.32	0	0	16.56	16.09	0	0	0	0
A0A022NCN6	Energy metabolism	Carbonic anhydrase	Enterococcaceae	Enterococcus mundtii CRL35	0	17.95	0	13.68	0	15.3	0	0	0	0	0
A0A069QLN1	Energy metabolism	Phosphoserine phosphatase SerB	Prevotellaceae	Prevotella loescheii DSM 19665 = JCM 12249 = ATCC 15930	0	0	0	15.3	14.36	0	0	17.14	0	0	0
S0F9T7	Energy metabolism	Polyphosphate kinase (EC 2.7.4.1) (ATP-polyphosphate phosphotransferase) (Polyphosphoric acid kinase)	Bacteroidaceae	Bacteroides coprophilus DSM 18228 = JCM 13818	14.62	0	0	14.48	0	0	0	17.07	0	0	0
A0A1X3BI63	Energy metabolism	Serine O-acetyltransferase	Enterococcaceae	Enterococcus faecalis (Streptococcus faecalis)	16.24	0	16	0	0	0	0	13.81	0	0	0
A0A0H4LAM2	Energy metabolism	Cytochrome C oxidase assembly protein	Lactobacillaceae	Lactobacillus farciminis	15.3	16.83	0	13.84	0	0	0	0	0	0	0
A0A2N6QTF5	Energy metabolism	ammonia-forming) (EC 1.7.2.2);Nitrite reductase (cytochrome	Prevotellaceae	Prevotella buccalis	0	15.2	15.21	0	0	0	0	0	15.42	0	0
A0A0R1W1G1	Energy metabolism	Manganese-dependent inorganic pyrophosphatase	Lactobacillaceae	Lactobacillus suebicus DSM 5007 = KCTC 3549	0	0	0	0	14.63	0	0	0	15.58	15.47	0
L3NYP7	Energy metabolism	Anaerobic sulfite reductase subunit A	Enterobacteriaceae	Escherichia coli KTE66	15.35	14.58	15.71	0	0	0	0	0	0	0	0
V8BQ22	Energy metabolism	Methenyltetrahydrofolate cyclohydrolase (EC 3.5.4.9)];Bifunctional protein FolD [Includes: Methylenetetrahydrofolate dehydrogenase (EC 1.5.1.5)	Prevotellaceae	Prevotella oralis CC98A	0	0	0	15.23	14.38	0	0	15.88	0	0	0
S4CR14	Energy metabolism	V-type ATP synthase subunit D (V-ATPase subunit D)	Enterococcaceae	Enterococcus faecalis 13-SD-W-01	0	0	0	0	16.27	0	0	15.03	14.16	0	0
L0MUC6	Energy metabolism	Sulfate adenylyltransferase subunit 2 (EC 2.7.7.4) (ATP-sulfurylase small subunit) (Sulfate adenylate transferase) (SAT)	Enterobacteriaceae	Candidatus Blochmannia chromaiodes str. 640	17.92	0	15.41	11.71	0	0	0	0	0	0	0
A0A2L0D5C4	Energy metabolism	ATP synthase gamma chain (ATP synthase F1 sector gamma subunit) (F-ATPase gamma subunit)	Streptococcaceae	Streptococcus pluranimalium	14.92	0	0	13.86	16.22	0	0	0	0	0	0
E5YCB6	Energy metabolism	Cytochrome d ubiquinol oxidase subunit 1	Enterobacteriaceae	Enterobacteriaceae bacterium 9_2_54FAA	16.97	14.48	0	0	0	13.35	0	0	0	0	0
A0A1H4BTR2	Energy metabolism	Glutamate synthase (Ferredoxin)	Lachnospiraceae	Oribacterium sp. KHPX15	0	0	15.73	15.03	0	0	0	14	0	0	0
A0A0A3Z817	Energy metabolism	PBPb domain-containing protein	Enterobacteriaceae	Enterobacter cancerogenus	0	13.13	18.37	0	13.14	0	0	0	0	0	0
A0A2K9P805	Energy metabolism	S-formylglutathione hydrolase (EC 3.1.2.12)	Enterobacteriaceae	Citrobacter freundii complex sp. CFNIH2	0	15.95	0	12.1	0	15.89	0	0	0	0	0
R5NVF4	Energy metabolism	Cytochrome D ubiquinol oxidase subunit I	Prevotellaceae	Paraprevotella clara CAG:116	13.34	0	0	14.95	0	15.58	0	0	0	0	0
A0A1C0BUH5	Energy metabolism	Glutamate dehydrogenase	Erysipelotrichaceae	Erysipelotrichaceae bacterium MTC7	0	0	0	14.67	0	0	15.04	0	0	0	14.03
A0A1L8SZT9	Energy metabolism	Glutamine amidotransferase type-2 domain-containing protein	Enterococcaceae	Enterococcus devriesei	0	0	0	15.59	12.63	15.35	0	0	0	0	0
A0A3V2XK42	Energy metabolism	Adenylyl-sulfate kinase (EC 2.7.1.25) (APS kinase) (ATP adenosine-5'-phosphosulfate 3'-phosphotransferase) (Adenosine-5'-phosphosulfate kinase)	Enterobacteriaceae	Salmonella enterica I	0	14.51	0	14.55	14.49	0	0	0	0	0	0
A0A2X2QKC6	Energy metabolism	Manganese-dependent inorganic pyrophosphatase (EC 3.6.1.1)	Enterobacteriaceae	Yokenella regensburgei	0	15.06	0	13.55	0	14.69	0	0	0	0	0
A0A416DP45	Energy metabolism	Pyrophosphatase PpaX	Erysipelotrichaceae	Coprobacillus sp. AF34-1BH	14.67	0	14.12	0	0	0	0	0	13.18	0	0
A0A2R3JU35	Energy metabolism	Glutamate dehydrogenase	Lactobacillaceae	Lactobacillus sp. CBA3606	14.97	14.07	12.74	0	0	0	0	0	0	0	0
A0A354LXJ1	Energy metabolism	Putative manganese-dependent inorganic diphosphatase (Fragment)	Erysipelotrichaceae	Erysipelotrichaceae bacterium	15.89	0	0	13.07	0	0	12.8	0	0	0	0
A0A3D4VRA0	Energy metabolism	3-phosphoglycerate dehydrogenase	Erysipelotrichaceae	Erysipelotrichaceae bacterium	0	0	0	13	0	15.16	13.1	0	0	0	0
R2XSJ9	Energy metabolism	ACT domain-containing protein	Enterococcaceae	Enterococcus gilvus ATCC BAA-350	0	13.83	0	0	0	0	0	0	12.42	14.25	0
A0A0R1MB75	Energy metabolism	D-3-phosphoglycerate dehydrogenase	Lactobacillaceae	Lactobacillus oeni DSM 19972	0	12.9	0	0	0	0	0	0	12.98	14.14	0
R5FRK1	Energy metabolism	V-type ATP synthase beta chain (V-ATPase subunit B)	Erysipelotrichaceae	Coprobacillus sp. CAG:698	13.66	0	0	12.67	0	0	0	0	0	0	13.32
U2MRT0	Energy metabolism	Pyridine nucleotide-disulfide oxidoreductase	Prevotellaceae	Prevotella salivae F0493	12.19	0	0	0	0	12.58	13.17	0	0	0	0
A0A377W8N1	Energy metabolism	Protoheme IX farnesyltransferase (EC 2.5.1.141) (Heme B farnesyltransferase) (Heme O synthase)	Enterobacteriaceae	Klebsiella pneumoniae	14.26	0	0	11.13	0	0	0	12.44	0	0	0
A0A1I0QFU5	Glycan biosynthesis and metabolism	D-alanyl-D-alanine carboxypeptidase / D-alanyl-D-alanine-endopeptidase (Penicillin-binding protein 4)	Prevotellaceae	Prevotella sp. khp7	18.6	0	21.46	0	0	0	14.61	0	0	0	0
A8RC64	Glycan biosynthesis and metabolism	Transglycosylase	Erysipelotrichaceae	Absiella dolichum DSM 3991	16.32	0	0	16.64	19.3	0	0	0	0	0	0
A0A1L8WQK2	Glycan biosynthesis and metabolism	Bifunctional protein HldE	Enterococcaceae	Enterococcus ratti	18.72	16.71	16.36	0	0	0	0	0	0	0	0
A0A255T812	Glycan biosynthesis and metabolism	Transglycosylase	Prevotellaceae	Prevotella sp. P2-180	15.49	0	19.08	14.44	0	0	0	0	0	0	0
A0A0R1LAA2	Glycan biosynthesis and metabolism	UDP-N-acetylmuramyl tripeptide synthase	Lactobacillaceae	Lactobacillus koreensis JCM 16448	18.3	0	18.95	0	0	0	11.57	0	0	0	0
A0A081PWW7	Glycan biosynthesis and metabolism	Penicillin-binding protein 1A	Streptococcaceae	Streptococcus mitis	0	0	18.64	0	0	14.87	14.4	0	0	0	0
T0TW75	Glycan biosynthesis and metabolism	Isoprenyl transferase (EC 2.5.1.-)	Enterococcaceae	Enterococcus sp. HSIEG1	16.22	0	0	14.94	0	0	16.37	0	0	0	0
B9Y8N6	Glycan biosynthesis and metabolism	Penicillin-binding protein 1A/1B	Erysipelotrichaceae	Holdemania filiformis DSM 12042	15.5	0	0	15.24	0	0	0	0	0	0	16.65
I8XVN4	Glycan biosynthesis and metabolism	PASTA domain-containing protein	Bacteroidaceae	Bacteroides nordii CL02T12C05	17.05	14.61	0	0	15.57	0	0	0	0	0	0
W6TA26	Glycan biosynthesis and metabolism	F5/8 type C domain-containing protein	Lactobacillaceae	Lactobacillus fabifermentans T30PCM01	17.13	14.6	15.45	0	0	0	0	0	0	0	0
A0A123THZ8	Glycan biosynthesis and metabolism	Penicillin-binding protein 2A	Streptococcaceae	Streptococcus suis	15.36	0	15.51	0	16.08	0	0	0	0	0	0
A0A3P1T040	Glycan biosynthesis and metabolism	Polyprenol monophosphomannose synthase	Prevotellaceae	Prevotella sp. OH937_COT-195	0	14.53	0	14.86	0	17.29	0	0	0	0	0
A0A2S7ZF41	Glycan biosynthesis and metabolism	Arylsulfatase	Veillonellaceae	Veillonella sp. T34266-5	16.31	0	0	15.19	0	0	14.92	0	0	0	0
A0A1I0QJY8	Glycan biosynthesis and metabolism	Beta-mannosidase	Prevotellaceae	Prevotella aff. ruminicola Tc2-24	0	0	0	14.52	0	15.99	0	15.31	0	0	0
A0A087E2J9	Glycan biosynthesis and metabolism	Mannosidase (EC 3.2.1.25)	Bifidobacteriaceae	Bifidobacterium thermacidophilum subsp. thermacidophilum	14.99	15.89	0	0	0	14.71	0	0	0	0	0
A0A250B987	Glycan biosynthesis and metabolism	Penicillin-binding protein 1C	Enterobacteriaceae	Gibbsiella quercinecans	15.87	14.8	14.59	0	0	0	0	0	0	0	0
D2MLW5	Glycan biosynthesis and metabolism	Serine-type D-Ala-D-Ala carboxypeptidase	Erysipelotrichaceae	Bulleidia extructa W1219	16.27	14.17	0	0	0	0	0	0	0	14.22	0
A0A3D1J7F6	Glycan biosynthesis and metabolism	Alpha-L-fucosidase	Enterococcaceae	Enterococcus sp.	0	15.16	0	14.57	0	0	0	0	0	0	14.86
A0A1E7X9S5	Glycan biosynthesis and metabolism	D-alanyl-D-alanine carboxypeptidase DacA (EC 3.4.16.4)	Lactobacillaceae	Lactobacillus sunkii	0	0	0	15.19	0	14.47	14.92	0	0	0	0
R5SR91	Glycan biosynthesis and metabolism	Transpeptidase domain-containing protein	Bacteroidaceae	Bacteroides sp. CAG:661	14.17	15.14	0	0	15.26	0	0	0	0	0	0
H1HM88	Glycan biosynthesis and metabolism	Undecaprenyl-diphosphatase (EC 3.6.1.27) (Bacitracin resistance protein) (Undecaprenyl pyrophosphate phosphatase)	Prevotellaceae	Prevotella maculosa OT 289	14.45	0	15.46	0	0	0	14.24	0	0	0	0
A0A345VM53	Glycan biosynthesis and metabolism	Undecaprenyl-diphosphatase (EC 3.6.1.27) (Bacitracin resistance protein) (Undecaprenyl pyrophosphate phosphatase)	Streptococcaceae	Streptococcus pluranimalium	0	0	13.9	15.09	0	0	15.15	0	0	0	0
A0A133QLE8	Glycan biosynthesis and metabolism	Transglycosylase	Prevotellaceae	Prevotella corporis	0	15.51	0	0	0	0	13.86	0	14.73	0	0
E6LCJ7	Glycan biosynthesis and metabolism	Penicillin-binding protein, transpeptidase domain protein	Enterococcaceae	Enterococcus italicus (strain DSM 15952 / LMG 22039 / TP 1.5)	0	0	0	0	14.27	0	0	13.26	0	0	16.34
A0A0F2D2B1	Glycan biosynthesis and metabolism	Serine/alanine adding enzyme	Streptococcaceae	Streptococcus oralis subsp. oralis	0	13.36	0	0	16.3	13.75	0	0	0	0	0
A0A3D5CT69	Glycan biosynthesis and metabolism	D-alanyl-D-alanine carboxypeptidase (Fragment)	Enterococcaceae	Enterococcus sp.	0	0	14.19	0	15.65	0	13.56	0	0	0	0
A0A3D3MQA9	Glycan biosynthesis and metabolism	3-deoxy-D-manno-octulosonate 8-phosphate phosphatase	Prevotellaceae	Prevotella sp.	14.38	14.31	14.48	0	0	0	0	0	0	0	0
A8RD52	Glycan biosynthesis and metabolism	Hyalurononglucosaminidase (EC 3.2.1.35)	Erysipelotrichaceae	Absiella dolichum DSM 3991	0	0	13.55	0	0	0	0	14.61	0	14.77	0
D4JFX1	Glycan biosynthesis and metabolism	Cell division protein FtsI/penicillin-binding protein 2	Erysipelotrichaceae	Faecalitalea cylindroides T2-87	0	0	0	14.14	0	0	15.3	0	0	0	13.24
A0A2W5AKW4	Glycan biosynthesis and metabolism	Penicillin-binding protein	Streptococcaceae	Streptococcus pyogenes	0	0	0	0	0	0	0	13.94	14.52	0	14.17
A0A0R1XC20	Glycan biosynthesis and metabolism	Alpha-mann_mid domain-containing protein	Lactobacillaceae	Lactobacillus harbinensis DSM 16991	15.79	0	0	12.09	0	0	14.75	0	0	0	0
A0A2T7B0J8	Glycan biosynthesis and metabolism	Phosphoethanolamine transferase EptA	Enterobacteriaceae	Cronobacter muytjensii	12.84	0	0	15.35	0	13.88	0	0	0	0	0
A0A482PK84	Glycan biosynthesis and metabolism	Lipid A biosynthesis myristoyltransferase (EC 2.3.1.243) (Kdo(2)-lauroyl-lipid IV(A) myristoyltransferase)	Enterobacteriaceae	Citrobacter rodentium	0	12.86	0	15.29	0	13.73	0	0	0	0	0
A0A0A0DGX5	Glycan biosynthesis and metabolism	Glycosyl hydrolase family 29 (Alpha-L-fucosidase)	Streptococcaceae	Streptococcus sinensis	0	15.83	0	0	0	13.39	0	0	0	0	12.57
A0A0R1JZ24	Glycan biosynthesis and metabolism	Alpha-mann_mid domain-containing protein	Lactobacillaceae	Lactobacillus nasuensis JCM 17158	0	0	0	0	15.9	13.83	0	0	0	0	12
D3ICG1	Glycan biosynthesis and metabolism	Penicillin-binding protein 2	Prevotellaceae	Prevotella sp. oral taxon 299 str. F0039	14.29	0	0	0	14.5	12.12	0	0	0	0	0
R7DMJ4	Glycan biosynthesis and metabolism	Alpha-mannosidase	Erysipelotrichaceae	Coprobacillus sp. CAG:826	14.6	0	12.33	0	13.83	0	0	0	0	0	0
A5LMB3	Glycan biosynthesis and metabolism	N-acetylglucosaminyl transferase	Streptococcaceae	Streptococcus pneumoniae SP6-BS73	0	0	0	0	12.27	0	0	12.54	15.81	0	0
I6D423	Glycan biosynthesis and metabolism	D-alanyl-D-alanine carboxypeptidase dacA (EC 3.5.2.6)	Enterobacteriaceae	Shigella flexneri K-315	0	13.05	0	0	0	0	13.09	12.96	0	0	0
R7EVN0	Glycan biosynthesis and metabolism	Undecaprenyl-diphosphatase (EC 3.6.1.27) (Bacitracin resistance protein) (Undecaprenyl pyrophosphate phosphatase)	Prevotellaceae	Prevotella sp. CAG:485	0	13.42	11.71	0	0	0	12.77	0	0	0	0
A0A261FEA8	Lipid metabolism	AMP-binding enzyme	Bifidobacteriaceae	Bifidobacterium myosotis	0	0	0	18.32	21.23	0	0	16.83	0	0	0
U2J3X3	Lipid metabolism	Phospholipase D domain protein	Streptococcaceae	Streptococcus sobrinus W1703	0	0	0	0	0	18.57	0	18.35	0	0	18.86
W4PRD0	Lipid metabolism	Anaerobic glycerol-3-phosphate dehydrogenase subunit C	Bacteroidaceae	Bacteroides pyogenes JCM 10003	0	19.43	20.76	13.84	0	0	0	0	0	0	0
A0A0S8JRX8	Lipid metabolism	Arylsulfatase	Bacteroidaceae	Bacteroides sp. SM23_62	0	0	19.22	17.3	15.19	0	0	0	0	0	0
A0A2S2JM27	Lipid metabolism	Lipoteichoic acid synthase 1	Lactobacillaceae	Lactobacillus kosoi	17.31	0	19.63	0	0	14.65	0	0	0	0	0
A0A0R2LAB5	Lipid metabolism	Sulfatase family protein	Lactobacillaceae	Lactobacillus pobuzihii	0	16.81	0	16.44	18.25	0	0	0	0	0	0
A0A2I2ADC9	Lipid metabolism	GP-PDE domain-containing protein	Lactobacillaceae	Lactobacillus agilis	0	0	17.73	0	18.07	0	0	0	14.13	0	0
G5K4B3	Lipid metabolism	Glycerol kinase (EC 2.7.1.30) (ATP:glycerol 3-phosphotransferase) (Glycerokinase) (GK)	Streptococcaceae	Streptococcus ictaluri 707-05	17.77	0	16.83	0	0	0	15.23	0	0	0	0
A0A352MJR2	Lipid metabolism	Glycerol-3-phosphate acyltransferase (G3P acyltransferase) (GPAT) (EC 2.3.1.15) (EC 2.3.1.n5) (Lysophosphatidic acid synthase) (LPA synthase)	Enterobacteriaceae	Escherichia sp.	16.86	0	16.84	0	0	0	15.98	0	0	0	0
A0A379D5V1	Lipid metabolism	Acyl-CoA thioesterase 2 (EC 3.1.2.-)	Enterobacteriaceae	Pluralibacter gergoviae (Enterobacter gergoviae)	17.94	0	0	14.94	0	16.32	0	0	0	0	0
M2NEF0	Lipid metabolism	3-oxoacyl-[acyl-carrier-protein] synthase 2 (EC 2.3.1.179)	Erysipelotrichaceae	Eggerthia catenaformis OT 569 = DSM 20559	0	0	18.58	0	0	0	0	0	15.75	14.82	0
B7C8F8	Lipid metabolism	CDP-diacylglycerol--glycerol-3-phosphate 3-phosphatidyltransferase (EC 2.7.8.5)	Erysipelotrichaceae	Holdemanella biformis DSM 3989	0	0	16.74	16.46	0	0	15.01	0	0	0	0
A0A430F5C3	Lipid metabolism	Fatty-acid synthase	Bifidobacteriaceae	Bifidobacterium castoris	15.63	0	0	16.65	0	0	0	15.84	0	0	0
E7FV99	Lipid metabolism	Glycerol-3-phosphate dehydrogenase [NAD(P)+] (EC 1.1.1.94) (NAD(P)H-dependent glycerol-3-phosphate dehydrogenase)	Erysipelotrichaceae	Erysipelothrix rhusiopathiae ATCC 19414	0	0	0	0	16.23	0	0	0	16.17	15.56	0
A0A1U7NJH0	Lipid metabolism	GP-PDE domain-containing protein	Erysipelotrichaceae	Dubosiella newyorkensis	0	0	15.49	12.36	18.66	0	0	0	0	0	0
A0A1Q9YMG5	Lipid metabolism	Glycerol-3-phosphate acyltransferase (Acyl-PO4 G3P acyltransferase) (Acyl-phosphate--glycerol-3-phosphate acyltransferase) (G3P acyltransferase) (GPAT) (EC 2.3.1.275) (Lysophosphatidic acid synthase) (LPA synthase)	Erysipelotrichaceae	Faecalibaculum rodentium	0	16.15	0	0	15.49	0	14.71	0	0	0	0
G1VAI2	Lipid metabolism	AMP-binding domain-containing protein	Prevotellaceae	Prevotella sp. C561	0	17.32	13	0	0	16	0	0	0	0	0
S3YPW3	Lipid metabolism	Enoyl-[acyl carrier protein] reductase II	Bacteroidaceae	Bacteroides stercoris CC31F	16.14	0	15.68	0	0	14.13	0	0	0	0	0
A0A485A9M4	Lipid metabolism	Beta-ketoadipyl-CoA thiolase (EC 2.3.1.174)	Enterobacteriaceae	Raoultella planticola (Klebsiella planticola)	16.35	15.01	0	0	0	0	0	14.55	0	0	0
A0A1L8QTM5	Lipid metabolism	Sialidase	Enterococcaceae	Enterococcus aquimarinus	0	0	0	0	0	15.54	0	15.43	0	0	14.81
A0A2S2JLC2	Lipid metabolism	Glycerol-3-phosphate dehydrogenase [NAD(P)+] (EC 1.1.1.94) (NAD(P)H-dependent glycerol-3-phosphate dehydrogenase)	Lactobacillaceae	Lactobacillus kosoi	0	0	15.82	13.89	16.05	0	0	0	0	0	0
A0A255T7F3	Lipid metabolism	Acyl-[acyl-carrier-protein] thioesterase	Prevotellaceae	Prevotella sp. P3-122	17.27	0	15.48	12.97	0	0	0	0	0	0	0
U4T059	Lipid metabolism	NAD_Gly3P_dh_N domain-containing protein	Erysipelotrichaceae	Erysipelotrichaceae bacterium 5_2_54FAA	0	0	0	15.11	15.44	0	0	14.99	0	0	0
U2VYE3	Lipid metabolism	Arylsulfatase (EC 3.1.6.-)	Streptococcaceae	Streptococcus pyogenes GA06023	15.69	15.43	14.13	0	0	0	0	0	0	0	0
A0A402W7J1	Lipid metabolism	PTS-dependent dihydroxyacetone kinase phosphotransferase subunit DhaM (Fragment)	Enterobacteriaceae	Salmonella enterica (Salmonella choleraesuis)	16.39	0	11.72	0	0	0	16.84	0	0	0	0
A0A2T4TTB9	Lipid metabolism	Acyl-[acyl-carrier-protein] thioesterase	Prevotellaceae	Prevotella sp. oral taxon 376	0	0	0	0	14.49	0	15.67	0	13.76	0	0
A0A239R0N8	Lipid metabolism	Cardiolipin synthase (CL synthase) (EC 2.7.8.-)	Prevotellaceae	Prevotellaceae bacterium MN60	15.17	0	0	13.53	0	0	0	14.36	0	0	0
A0A3D0FZU9	Lipid metabolism	Sulfatase domain-containing protein	Erysipelotrichaceae	Erysipelotrichaceae bacterium	15.82	13.38	0	0	0	0	13.72	0	0	0	0
A0A224XCZ6	Lipid metabolism	1-acyl-sn-glycerol-3-phosphate acyltransferase	Streptococcaceae	Lactococcus reticulitermitis	15.75	0	14.89	0	0	0	0	0	0	0	12.19
A0A415X2N9	Lipid metabolism	Arylsulfatase (EC 3.1.6.1)	Erysipelotrichaceae	Erysipelotrichaceae bacterium AM17-60	15.15	13.21	0	0	14.01	0	0	0	0	0	0
A0A166V1S1	Lipid metabolism	Phosphoglycerol transferase	Streptococcaceae	Lactococcus lactis subsp. cremoris (Streptococcus cremoris)	0	12.86	0	15.73	0	13.73	0	0	0	0	0
E6K922	Lipid metabolism	Phospholipase D domain protein (EC 3.1.-.-)	Prevotellaceae	Prevotella buccae ATCC 33574	14.53	12.71	0	0	0	0	14.17	0	0	0	0
A0A1K2H8L9	Lipid metabolism	GP-PDE domain-containing protein	Streptococcaceae	Lactococcus chungangensis CAU 28 = DSM 22330	0	0	0	14.01	12.73	0	0	0	0	0	14.1
A0A0R2A3Z0	Lipid metabolism	Putidaredoxin reductase	Lactobacillaceae	Lactobacillus vaccinostercus DSM 20634	0	0	0	12.05	0	0	14.37	14.37	0	0	0
A0A2C8EPM3	Lipid metabolism	Exported glycerol phosphate lipoteichoic acid synthetase and anion-binding protein	Lactobacillaceae	Lactobacillus algidus	0	14.81	0	11.82	0	13.98	0	0	0	0	0
A0A3A5JNR7	Lipid metabolism	Phosphatidylglycerophosphatase C	Enterobacteriaceae	Buttiauxella izardii	13.02	0	0	0	12.92	0	0	13.85	0	0	0
F9HI83	Lipid metabolism	Acyltransferase	Streptococcaceae	Streptococcus sp. oral taxon 056 str. F0418	13.14	0	0	0	12.57	0	0	0	0	14.04	0
A0A430ART6	Lipid metabolism	Malonyl CoA-acyl carrier protein transacylase (EC 2.3.1.39)	Enterococcaceae	Vagococcus elongatus	13.4	0	13.34	0	0	0	12.91	0	0	0	0
R2R0N1	Lipid metabolism	Glutathione peroxidase	Enterococcaceae	Enterococcus raffinosus ATCC 49464	0	0	0	11.88	0	12.61	0	0	0	12.9	0
A0A1Z5IYS7	Metabolism of cofactors and vitamins	Nicotinate phosphoribosyltransferase (EC 6.3.4.21)	Lactobacillaceae	Lactobacillus pentosiphilus	0	22.23	0	16.81	0	20.14	0	0	0	0	0
A0A248K686	Metabolism of cofactors and vitamins	6-carboxy-5,6,7,8-tetrahydropterin synthase (EC 4.-.-.-)	Enterobacteriaceae	Salmonella bongori serovar 66:z41:- str. SA19983605	0	0	0	19.82	17.26	0	0	17.92	0	0	0
A0A090NCG1	Metabolism of cofactors and vitamins	5-formyltetrahydrofolate cyclo-ligase (EC 6.3.3.2)	Enterobacteriaceae	Shigella dysenteriae WRSd3	16.36	0	0	17.93	19.2	0	0	0	0	0	0
A0A372YMM6	Metabolism of cofactors and vitamins	Biotin--[acetyl-CoA-carboxylase] ligase (EC 6.3.4.15)	Erysipelotrichaceae	Erysipelotrichaceae bacterium AM07-35-1	0	0	0	18.37	0	17.82	0	0	0	0	16.34
R7LDV3	Metabolism of cofactors and vitamins	Tetrahydrofolate synthase	Prevotellaceae	Prevotella sp. CAG:891	0	18.11	0	0	17.81	16.12	0	0	0	0	0
A0A3N0I3U9	Metabolism of cofactors and vitamins	Riboflavin biosynthesis protein RibF (EC 2.7.1.26) (EC 2.7.7.2)	Erysipelotrichaceae	Clostridium sp. YH-panp20	0	0	0	0	16.11	0	0	0	18.4	17.18	0
A0A2N6QT90	Metabolism of cofactors and vitamins	Probable nicotinate-nucleotide adenylyltransferase (EC 2.7.7.18) (Deamido-NAD(+) diphosphorylase) (Deamido-NAD(+) pyrophosphorylase) (Nicotinate mononucleotide adenylyltransferase) (NaMN adenylyltransferase)	Prevotellaceae	Prevotella buccalis	17.82	16.08	17.41	0	0	0	0	0	0	0	0
R7GVE7	Metabolism of cofactors and vitamins	1,4-dihydroxy-2-naphthoyl-CoA synthase (DHNA-CoA synthase) (EC 4.1.3.36)	Prevotellaceae	Prevotella stercorea CAG:629	16.63	16.79	0	0	0	17.88	0	0	0	0	0
G9QWG8	Metabolism of cofactors and vitamins	Glutamyl-tRNA reductase (GluTR) (EC 1.2.1.70)	Erysipelotrichaceae	Coprobacillus sp. 3_3_56FAA	0	19.25	0	13.82	0	17.9	0	0	0	0	0
R6F8U9	Metabolism of cofactors and vitamins	Anthranilate synthase	Prevotellaceae	Prevotella sp. CAG:520	18.19	0	19.31	0	0	0	13.05	0	0	0	0
A0A1X7I0Z6	Metabolism of cofactors and vitamins	Ubiquinone biosynthesis O-methyltransferase (2-polyprenyl-6-hydroxyphenol methylase) (EC 2.1.1.222) (3-demethylubiquinone 3-O-methyltransferase) (EC 2.1.1.64)	Enterobacteriaceae	Cedecea sp. NFIX57	17.34	0	0	0	17.1	0	0	15.23	0	0	0
D3IID7	Metabolism of cofactors and vitamins	6,7-dimethyl-8-ribityllumazine synthase (DMRL synthase) (LS) (Lumazine synthase) (EC 2.5.1.78)	Prevotellaceae	Prevotella sp. oral taxon 317 str. F0108	0	0	0	14.92	16.98	0	0	0	0	17	0
A0A0R1MMD0	Metabolism of cofactors and vitamins	Lipoate--protein ligase (EC 6.3.1.20)	Lactobacillaceae	Lactobacillus oeni DSM 19972	17.07	0	15.42	0	16.23	0	0	0	0	0	0
A0A1V8YBS3	Metabolism of cofactors and vitamins	Radical SAM/SPASM domain-containing protein	Enterococcaceae	Enterococcus villorum	0	0	18.86	0	15.11	14.75	0	0	0	0	0
A0A429ZZ22	Metabolism of cofactors and vitamins	Hydroxyethylthiazole kinase (EC 2.7.1.50) (4-methyl-5-beta-hydroxyethylthiazole kinase) (TH kinase) (Thz kinase)	Enterococcaceae	Vagococcus sp. SS1995	16.46	0	0	0	0	16	16.24	0	0	0	0
S5NDU1	Metabolism of cofactors and vitamins	Molybdopterin molybdenumtransferase (EC 2.10.1.1)	Lactobacillaceae	Lactobacillus reuteri TD1	0	0	0	15.34	0	15.85	0	17.5	0	0	0
A0A0R2IEB3	Metabolism of cofactors and vitamins	Small ribosomal subunit biogenesis GTPase RsgA (EC 3.6.1.-)	Lactobacillaceae	Pediococcus inopinatus	0	0	0	15.86	0	16.47	0	15.9	0	0	0
S4NQU0	Metabolism of cofactors and vitamins	TenA family transcriptional activator	Lactobacillaceae	Lactobacillus otakiensis DSM 19908 = JCM 15040	16.81	0	18.08	12.82	0	0	0	0	0	0	0
A0A250KHJ2	Metabolism of cofactors and vitamins	Chorismate_bind domain-containing protein	Prevotellaceae	Prevotella melaninogenica	16.6	18	0	0	0	12.55	0	0	0	0	0
A0A318I8I4	Metabolism of cofactors and vitamins	GTP cyclohydrolase-2 (EC 3.5.4.25) (GTP cyclohydrolase II)]";"Riboflavin biosynthesis protein RibBA [Includes: 3,4-dihydroxy-2-butanone 4-phosphate synthase (DHBP synthase) (EC 4.1.99.12)	Prevotellaceae	Prevotella shahii DSM 15611 = JCM 12083	17.34	17.87	0	0	11.94	0	0	0	0	0	0
A0A0R1RVP1	Metabolism of cofactors and vitamins	Cof-like hydrolase	Lactobacillaceae	Lactobacillus rossiae DSM 15814	19.12	12.88	0	0	14.97	0	0	0	0	0	0
K1A6W1	Metabolism of cofactors and vitamins	Dihydrofolate reductase (EC 1.5.1.3)	Streptococcaceae	Streptococcus sp. GMD6S	15.33	14.37	17.2	0	0	0	0	0	0	0	0
A0A387ARH1	Metabolism of cofactors and vitamins	Dihydrofolate reductase (EC 1.5.1.3)	Lactobacillaceae	Lactobacillus sp. BHWM-4	0	0	0	16.82	12.21	0	0	0	17.82	0	0
C3SI62	Metabolism of cofactors and vitamins	NADH pyrophosphatase (EC 3.6.1.22)	Enterobacteriaceae	Escherichia coli	0	17.46	0	0	15.84	0	0	0	13.22	0	0
K8CVE3	Metabolism of cofactors and vitamins	Molybdenum cofactor guanylyltransferase (MoCo guanylyltransferase) (EC 2.7.7.77) (GTP:molybdopterin guanylyltransferase) (Mo-MPT guanylyltransferase) (Molybdopterin guanylyltransferase) (Molybdopterin-guanine dinucleotide synthase) (MGD synthase)	Enterobacteriaceae	Cronobacter sakazakii 696	0	16.48	0	0	15.47	0	14.38	0	0	0	0
A0A1F0UU66	Metabolism of cofactors and vitamins	Coenzyme A biosynthesis bifunctional protein CoaBC (EC 4.1.1.36) (EC 6.3.2.5) (DNA/pantothenate metabolism flavoprotein)	Prevotellaceae	Prevotella sp. HMSC073D09	0	13.86	0	0	0	14.82	0	0	0	16.92	0
A0A1L8SXK7	Metabolism of cofactors and vitamins	Aminopyrimidine aminohydrolase (EC 3.5.99.2)	Enterococcaceae	Enterococcus devriesei	0	15.72	0	15.1	0	14.77	0	0	0	0	0
G5SMT7	Metabolism of cofactors and vitamins	Biotin synthase (EC 2.8.1.6)	Prevotellaceae	Paraprevotella clara YIT 11840	0	0	0	14.46	0	16.01	0	15.09	0	0	0
F9P5N6	Metabolism of cofactors and vitamins	HTH domain protein	Streptococcaceae	Streptococcus constellatus subsp. pharyngis SK1060 = CCUG 46377	0	0	0	14.92	0	16.3	0	14.23	0	0	0
R5AK48	Metabolism of cofactors and vitamins	1,4-dihydroxy-2-naphthoyl-CoA synthase (DHNA-CoA synthase) (EC 4.1.3.36)	Prevotellaceae	Prevotella sp. CAG:1031	0	15.53	0	0	15.61	0	0	14.22	0	0	0
U2JGY5	Metabolism of cofactors and vitamins	NH(3)-dependent NAD(+) synthetase (EC 6.3.1.5)	Streptococcaceae	Streptococcus sobrinus W1703	15.87	14.8	14.59	0	0	0	0	0	0	0	0
A0A1E5GCD6	Metabolism of cofactors and vitamins	Putative 2-succinyl-6-hydroxy-2,4-cyclohexadiene-1-carboxylate synthase (SHCHC synthase) (EC 4.2.99.20)	Enterococcaceae	Enterococcus ureasiticus	16.57	0	0	0	0	0	15.19	0	0	0	13.42
C2CZQ9	Metabolism of cofactors and vitamins	Aminopyrimidine aminohydrolase (EC 3.5.99.2)	Lactobacillaceae	Lactobacillus brevis subsp. gravesensis ATCC 27305	15.38	0	16.51	0	0	0	13.17	0	0	0	0
A0A3T9U1K8	Metabolism of cofactors and vitamins	Cobyric acid synthase	Enterobacteriaceae	Salmonella enterica (Salmonella choleraesuis)	0	13.62	0	0	15.35	0	15.81	0	0	0	0
A0A0R1XH05	Metabolism of cofactors and vitamins	Probable tRNA sulfurtransferase (EC 2.8.1.4) (Sulfur carrier protein ThiS sulfurtransferase) (Thiamine biosynthesis protein ThiI) (tRNA 4-thiouridine synthase)	Lactobacillaceae	Lactobacillus panis DSM 6035	14.34	14.57	0	0	0	0	15.68	0	0	0	0
S4CWI8	Metabolism of cofactors and vitamins	Dihydrofolate reductase (EC 1.5.1.3)	Enterococcaceae	Enterococcus faecalis 13-SD-W-01	0	0	15.47	13.65	0	0	0	15.15	0	0	0
R5NE24	Metabolism of cofactors and vitamins	Glutamate--tRNA ligase (EC 6.1.1.17) (Glutamyl-tRNA synthetase) (GluRS)	Prevotellaceae	Paraprevotella clara CAG:116	0	14.62	0	0	14.51	15.06	0	0	0	0	0
B1C3A5	Metabolism of cofactors and vitamins	Phosphopantetheine adenylyltransferase (EC 2.7.7.3) (Dephospho-CoA pyrophosphorylase) (Pantetheine-phosphate adenylyltransferase) (PPAT)	Erysipelotrichaceae	[Clostridium] spiroforme DSM 1552	0	0	0	14.51	0	15.32	0	0	0	0	14.31
E0NTN3	Metabolism of cofactors and vitamins	Lipoyl synthase (EC 2.8.1.8) (Lip-syn) (LS) (Lipoate synthase) (Lipoic acid synthase) (Sulfur insertion protein LipA)	Prevotellaceae	Prevotella marshii DSM 16973 = JCM 13450	0	0	0	0	14.35	15.69	13.9	0	0	0	0
A0A3S6QNQ9	Metabolism of cofactors and vitamins	NADPH-dependent oxidoreductase	Lactobacillaceae	Lactobacillus hordei	0	0	0	0	15.88	0	0	14.1	13.92	0	0
A0A385XRH9	Metabolism of cofactors and vitamins	NADPH-dependent oxidoreductase (EC 1.6.-.-)	Lactobacillaceae	Lactobacillus salivarius	0	14.66	0	0	0	14.13	0	0	0	15.11	0
A0A416FZT1	Metabolism of cofactors and vitamins	1-deoxy-D-xylulose-5-phosphate synthase (EC 2.2.1.7) (1-deoxyxylulose-5-phosphate synthase) (DXP synthase) (DXPS)	Erysipelotrichaceae	Coprobacillus sp. AF31-1BH	16.82	0	14.51	12.47	0	0	0	0	0	0	0
A0A350IX63	Metabolism of cofactors and vitamins	Coenzyme A biosynthesis bifunctional protein CoaBC (EC 4.1.1.36) (EC 6.3.2.5) (DNA/pantothenate metabolism flavoprotein)	Erysipelotrichaceae	Erysipelotrichaceae bacterium	0	0	0	0	13.5	15.94	0	0	0	0	14.15
B1BZK2	Metabolism of cofactors and vitamins	ATP-dependent dethiobiotin synthetase BioD (EC 6.3.3.3) (DTB synthetase) (DTBS) (Dethiobiotin synthase)	Erysipelotrichaceae	[Clostridium] spiroforme DSM 1552	0	0	0	0	0	0	12	16.31	15.19	0	0
A0A2T4T261	Metabolism of cofactors and vitamins	O-succinylbenzoic acid--CoA ligase	Prevotellaceae	Prevotella sp. oral taxon 820	0	0	0	0	0	14.68	14.54	0	14	0	0
A0A3D2NAN2	Metabolism of cofactors and vitamins	2-succinyl-5-enolpyruvyl-6-hydroxy-3-cyclohexene-1-carboxylate synthase (SEPHCHC synthase) (EC 2.2.1.9) (Menaquinone biosynthesis protein MenD)	Prevotellaceae	Prevotella sp.	14.86	12.48	15.75	0	0	0	0	0	0	0	0
A0A1C4DKU2	Metabolism of cofactors and vitamins	Soluble pyridine nucleotide transhydrogenase (STH) (EC 1.6.1.1) (NAD(P)(+) transhydrogenase [B-specific])	Enterobacteriaceae	Kosakonia oryzendophytica	0	0	0	0	15.28	13.89	0	0	13.8	0	0
Q57MX3	Metabolism of cofactors and vitamins	Cobalt-precorrin-2 C(20)-methyltransferase (EC 2.1.1.151)	Enterobacteriaceae	Salmonella choleraesuis (strain SC-B67)	14.83	0	14.05	0	0	14.06	0	0	0	0	0
A0A430AVI5	Metabolism of cofactors and vitamins	GTP cyclohydrolase 1 (EC 3.5.4.16) (GTP cyclohydrolase I) (GTP-CH-I)	Enterococcaceae	Vagococcus acidifermentans	16.42	0	0	13.52	0	0	12.79	0	0	0	0
A0A389M5J7	Metabolism of cofactors and vitamins	5-formyltetrahydrofolate cyclo-ligase (EC 6.3.3.2)	Erysipelotrichaceae	Erysipelotrichaceae bacterium	0	13.9	0	0	15.62	0	0	0	0	0	12.91
A0A1C0P984	Metabolism of cofactors and vitamins	Thiamine kinase (EC 2.7.1.89)	Enterobacteriaceae	Citrobacter freundii	14.72	0	0	13.43	0	0	0	14.17	0	0	0
A0A412G4N7	Metabolism of cofactors and vitamins	Bifunctional folylpolyglutamate synthase/dihydrofolate synthase	Erysipelotrichaceae	Holdemania filiformis	0	0	0	0	13.52	14.21	0	14.56	0	0	0
A0A3D5XRD0	Metabolism of cofactors and vitamins	Probable tRNA sulfurtransferase (EC 2.8.1.4) (Sulfur carrier protein ThiS sulfurtransferase) (Thiamine biosynthesis protein ThiI) (tRNA 4-thiouridine synthase)	Erysipelotrichaceae	Erysipelotrichaceae bacterium	0	0	0	13.18	0	13.97	0	0	0	0	14.98
A0A2R3MTX2	Metabolism of cofactors and vitamins	NADPH-dependent 7-cyano-7-deazaguanine reductase (EC 1.7.1.13) (7-cyano-7-carbaguanine reductase) (NADPH-dependent nitrile oxidoreductase) (PreQ(0) reductase)	Bacteroidaceae	Bacteroides heparinolyticus	0	15.73	0	12.07	0	0	14.15	0	0	0	0
C2ET91	Metabolism of cofactors and vitamins	Ferrochelatase (EC 4.99.1.1) (Heme synthase) (Protoheme ferro-lyase)	Lactobacillaceae	Lactobacillus vaginalis DSM 5837 = ATCC 49540	14.27	0	0	0	0	15.13	12.38	0	0	0	0
A0A3R9G392	Metabolism of cofactors and vitamins	Uroporphyrinogen-III synthase (EC 4.2.1.75)	Enterobacteriaceae	Atlantibacter subterranea	14.64	0	0	13.19	0	13.82	0	0	0	0	0
R2RIH8	Metabolism of cofactors and vitamins	Phosphomethylpyrimidine kinase	Enterococcaceae	Enterococcus raffinosus ATCC 49464	0	0	0	0	0	13.94	0	13.39	0	0	13.98
A0A2N6QT25	Metabolism of cofactors and vitamins	Pyridoxal 5'-phosphate synthase subunit PdxT (EC 4.3.3.6) (Pdx2) (Pyridoxal 5'-phosphate synthase glutaminase subunit) (EC 3.5.1.2)	Prevotellaceae	Prevotella buccalis	0	15.65	0	12.33	0	13.25	0	0	0	0	0
S7HH64	Metabolism of cofactors and vitamins	Demethylmenaquinone methyltransferase (EC 2.1.1.163)	Veillonellaceae	Megasphaera sp. NM10	0	14.03	11.18	0	0	15.99	0	0	0	0	0
K0NYY5	Metabolism of cofactors and vitamins	Pantothenate kinase (EC 2.7.1.33) (Pantothenic acid kinase)	Lactobacillaceae	Lactobacillus equicursoris DSM 19284 = JCM 14600 = CIP 110162	15.75	12.75	0	0	0	12.61	0	0	0	0	0
A8RBW5	Metabolism of cofactors and vitamins	Aminotransferase, class V	Erysipelotrichaceae	Absiella dolichum DSM 3991	0	13.27	0	0	0	0	0	0	12.67	15.11	0
R5CRX3	Metabolism of cofactors and vitamins	Tetrahydrofolate synthase	Prevotellaceae	Prevotella sp. CAG:1058	0	0	13.4	13.46	0	0	0	14.18	0	0	0
A0A3R9YDD6	Metabolism of cofactors and vitamins	FMN adenylyltransferase (EC 2.7.7.2) (FAD pyrophosphorylase) (FAD synthase)];Riboflavin biosynthesis protein [Includes: Riboflavin kinase (EC 2.7.1.26) (Flavokinase)	Enterococcaceae	Vagococcus humatus	0	0	0	14.38	0	0	13.45	0	0	0	13.18
I7J191	Metabolism of cofactors and vitamins	Possible thiamine diphosphokinase (EC 2.7.6.2)	Lactobacillaceae	Lactobacillus gigeriorum DSM 23908 = CRBIP 24.85	0	0	0	12.4	14.88	13.65	0	0	0	0	0
A0A2X3CX91	Metabolism of cofactors and vitamins	Metallo-beta-lactamase	Enterobacteriaceae	Klebsiella pneumoniae	0	0	0	0	15.25	0	0	0	13.12	12.53	0
A0A1E5GW16	Metabolism of cofactors and vitamins	2-succinylbenzoate--CoA ligase (EC 6.2.1.26) (o-succinylbenzoyl-CoA synthetase) (OSB-CoA synthetase)	Enterococcaceae	Enterococcus termitis	0	0	0	0	0	13.62	13.82	13.36	0	0	0
A0A1S1FEY3	Metabolism of cofactors and vitamins	Bifunctional ligase/repressor BirA (Biotin--[acetyl-CoA-carboxylase] ligase) (EC 6.3.4.15) (Biotin--protein ligase) (Biotin-[acetyl-CoA carboxylase] synthetase)	Streptococcaceae	Streptococcus sp. HMSC034B03	0	14.9	12.81	0	0	12.97	0	0	0	0	0
X8KGR3	Metabolism of cofactors and vitamins	GTP cyclohydrolase-2 (EC 3.5.4.25) (GTP cyclohydrolase II)]";"Riboflavin biosynthesis protein RibBA [Includes: 3,4-dihydroxy-2-butanone 4-phosphate synthase (DHBP synthase) (EC 4.1.99.12)	Streptococcaceae	Streptococcus sp. CM6	0	0	0	13.28	0	13.73	0	0	0	0	13.58
A0A1E9DWH6	Metabolism of cofactors and vitamins	Dihydrofolate synthase	Streptococcaceae	Streptococcus sp. HMSC062B01	0	0	0	0	13.81	0	0	14.38	0	0	12.21
A0A081BJF2	Metabolism of cofactors and vitamins	Nicotinate phosphoribosyltransferase (EC 6.3.4.21)	Lactobacillaceae	Lactobacillus oryzae JCM 18671	0	0	0	0	0	12.23	13.84	13.89	0	0	0
A0A415VF94	Metabolism of cofactors and vitamins	GTP cyclohydrolase 1 (EC 3.5.4.16) (GTP cyclohydrolase I) (GTP-CH-I)	Prevotellaceae	Prevotella sp. AM23-5	12.02	0	14.53	0	12.95	0	0	0	0	0	0
A0A242L9W1	Metabolism of cofactors and vitamins	Molybdopterin molybdenumtransferase (EC 2.10.1.1)	Enterococcaceae	Enterococcus termitis	0	11.62	0	0	14.6	0	0	0	0	13.05	0
A0A1U7NPJ4	Metabolism of cofactors and vitamins	Glutamyl-tRNA reductase (GluTR) (EC 1.2.1.70)	Erysipelotrichaceae	Dubosiella newyorkensis	12.62	13.32	0	0	0	12.96	0	0	0	0	0
A0A3A6D6K7	Metabolism of terpenoids and polyketides	dTDP-glucose 4,6-dehydratase (EC 4.2.1.46)	Erysipelotrichaceae	Erysipelotrichaceae bacterium AF15-26LB	16.95	18.13	0	0	0	0	0	0	16.03	0	0
A0A0R2JPD2	Metabolism of terpenoids and polyketides	Isopentenyl-diphosphate delta-isomerase (IPP isomerase) (EC 5.3.3.2) (Isopentenyl diphosphate:dimethylallyl diphosphate isomerase) (Isopentenyl pyrophosphate isomerase) (Type 2 isopentenyl diphosphate isomerase) (IDI-2)	Lactobacillaceae	Lactobacillus lindneri DSM 20690 = JCM 11027	15.72	15.72	17.21	0	0	0	0	0	0	0	0
J3JP89	Metabolism of terpenoids and polyketides	Diphosphomevalonate decarboxylase	Streptococcaceae	Streptococcus ratti FA-1 = DSM 20564	0	0	0	15.06	0	17.43	0	0	0	0	15
A0A0U2XJL7	Metabolism of terpenoids and polyketides	3-hydroxy-3-methylglutaryl coenzyme A reductase (HMG-CoA reductase) (EC 1.1.1.88)	Enterococcaceae	Enterococcus rotai	0	0	0	18.2	0	14.86	0	0	0	0	13.95
A0A2S7RWX7	Metabolism of terpenoids and polyketides	Glycosyltransferase	Enterococcaceae	Enterococcus mundtii	0	0	0	15.99	0	16.32	0	14.06	0	0	0
R0MUW4	Metabolism of terpenoids and polyketides	Mevalonate kinase	Streptococcaceae	Streptococcus mitis 11/5	0	0	0	16.44	14.86	14.09	0	0	0	0	0
I6T764	Metabolism of terpenoids and polyketides	dTDP-glucose 4,6-dehydratase (EC 4.2.1.46)	Enterococcaceae	Enterococcus hirae (strain ATCC 9790 / DSM 20160 / JCM 8729 / LMG 6399 / NBRC 3181 / NCIMB 6459 / NCDO 1258)	0	0	0	0	17.3	14.44	0	0	0	0	12.96
A0A429ZVD9	Metabolism of terpenoids and polyketides	4-diphosphocytidyl-2-C-methyl-D-erythritol kinase (CMK) (EC 2.7.1.148) (4-(cytidine-5'-diphospho)-2-C-methyl-D-erythritol kinase)	Enterococcaceae	Vagococcus sp. SS1995	0	0	0	0	13.24	0	15.37	15.96	0	0	0
A0A373IA13	Metabolism of terpenoids and polyketides	Polyprenyl synthetase family protein	Erysipelotrichaceae	Catenibacterium sp. AM22-15	0	14.72	14.57	0	0	0	0	0	15.16	0	0
A0A1L8X063	Metabolism of terpenoids and polyketides	dTDP-4-dehydrorhamnose 3,5-epimerase (EC 5.1.3.13) (Thymidine diphospho-4-keto-rhamnose 3,5-epimerase)	Enterococcaceae	Enterococcus raffinosus	0	0	13.43	0	17.44	0	0	13.49	0	0	0
S0NSW9	Metabolism of terpenoids and polyketides	Amino_oxidase domain-containing protein	Enterococcaceae	Enterococcus saccharolyticus subsp. saccharolyticus ATCC 43076	0	14.66	0	14.79	0	0	14.76	0	0	0	0
G9Z4G3	Metabolism of terpenoids and polyketides	Enterobactin synthetase component F	Enterobacteriaceae	Yokenella regensburgei ATCC 43003	0	0	0	0	13.98	16.03	13.9	0	0	0	0
R5AWZ8	Metabolism of terpenoids and polyketides	dTDP-4-dehydrorhamnose 3,5-epimerase (EC 5.1.3.13) (Thymidine diphospho-4-keto-rhamnose 3,5-epimerase)	Prevotellaceae	Prevotella sp. CAG:1031	16.32	0	0	14.52	0	0	13.04	0	0	0	0
K8A439	Metabolism of terpenoids and polyketides	Enterobactin synthetase component F, serine activating enzyme	Enterobacteriaceae	Cronobacter condimenti 1330	15.49	14.98	0	12.53	0	0	0	0	0	0	0
I0R959	Metabolism of terpenoids and polyketides	4-diphosphocytidyl-2-C-methyl-D-erythritol kinase (CMK) (EC 2.7.1.148) (4-(cytidine-5'-diphospho)-2-C-methyl-D-erythritol kinase)	Lachnospiraceae	Lachnoanaerobaculum saburreum F0468	0	0	0	0	13.68	0	0	12.24	0	16.79	0
A0A2A2X5M2	Metabolism of terpenoids and polyketides	dTDP-glucose 4,6-dehydratase (EC 4.2.1.46)	Lactobacillaceae	Lactobacillus salivarius	15.57	0	0	12.64	0	0	0	13.98	0	0	0
R9I5N0	Metabolism of terpenoids and polyketides	2-C-methyl-D-erythritol 4-phosphate cytidylyltransferase (EC 2.7.7.60) (4-diphosphocytidyl-2C-methyl-D-erythritol synthase) (MEP cytidylyltransferase) (MCT)	Bacteroidaceae	Bacteroides uniformis dnLKV2	0	13.02	0	0	0	0	0	0	13.73	0	15.32
R2PG07	Metabolism of terpenoids and polyketides	Heptaprenyl diphosphate synthase component I	Enterococcaceae	Enterococcus asini ATCC 700915	16.07	0	13.38	0	0	0	0	12.52	0	0	0
A0A1L8QQ69	Metabolism of terpenoids and polyketides	Glucose-1-phosphate thymidylyltransferase (EC 2.7.7.24)	Enterococcaceae	Enterococcus aquimarinus	0	0	16.07	10.94	0	0	13.67	0	0	0	0
F9DHG1	Metabolism of terpenoids and polyketides	tRNA dimethylallyltransferase (EC 2.5.1.75) (Dimethylallyl diphosphate:tRNA dimethylallyltransferase) (DMAPP:tRNA dimethylallyltransferase) (DMATase) (Isopentenyl-diphosphate:tRNA isopentenyltransferase) (IPP transferase) (IPPT) (IPTase)	Prevotellaceae	Prevotella pallens ATCC 700821	0	11.54	0	0	0	0	0	0	13.18	14.68	0
A0A242LSF5	Metabolism of terpenoids and polyketides	4-hydroxy-3-methylbut-2-enyl diphosphate reductase (HMBPP reductase) (EC 1.17.7.4)	Enterococcaceae	Enterococcus sp. 7D2_DIV0200	0	12.5	0	0	0	0	0	0	0	13.67	12.45
A0A3R6BJK2	Metabolism of terpenoids and polyketides	Isochorismatase	Enterobacteriaceae	Kosakonia cowanii	0	11.75	0	0	0	12.42	0	0	0	11.62	0
A0A1H2UZN3	Nucleotide metabolism	Ribonucleoside-triphosphate reductase class III catalytic subunit	Erysipelotrichaceae	Kandleria vitulina	0	0	0	17.58	19.38	0	0	0	0	0	16.2
A0A3C1E4H6	Nucleotide metabolism	dITP/XTP pyrophosphatase (EC 3.6.1.66) (Non-canonical purine NTP pyrophosphatase) (Non-standard purine NTP pyrophosphatase) (Nucleoside-triphosphate diphosphatase) (Nucleoside-triphosphate pyrophosphatase) (NTPase)	Prevotellaceae	Prevotella sp.	17.24	17	17.45	0	0	0	0	0	0	0	0
L1NAV3	Nucleotide metabolism	Guanylate kinase (EC 2.7.4.8) (GMP kinase)	Prevotellaceae	Prevotella saccharolytica F0055	18.29	0	17.23	0	0	0	16.13	0	0	0	0
A0A1A9FFF6	Nucleotide metabolism	Ribonucleoside-diphosphate reductase (EC 1.17.4.1)	Enterobacteriaceae	Lelliottia amnigena (Enterobacter amnigenus)	19.93	0	16.92	0	0	0	13.81	0	0	0	0
W4PH95	Nucleotide metabolism	5'-nucleotidase SurE (EC 3.1.3.5) (Nucleoside 5'-monophosphate phosphohydrolase)	Bacteroidaceae	Bacteroides pyogenes DSM 20611 = JCM 6294	16.51	14.19	18.93	0	0	0	0	0	0	0	0
A0A2S7RS38	Nucleotide metabolism	Phosphoribosylaminoimidazole-succinocarboxamide synthase (EC 6.3.2.6) (SAICAR synthetase)	Enterococcaceae	Enterococcus mundtii	16.22	14.33	18.56	0	0	0	0	0	0	0	0
A0A261FMN8	Nucleotide metabolism	Phosphoribosylformylglycinamidine synthase (EC 6.3.5.3)	Bifidobacteriaceae	Bifidobacterium myosotis	0	0	0	16.84	15.92	0	0	16.12	0	0	0
U2L8U0	Nucleotide metabolism	Guanylate kinase (EC 2.7.4.8) (GMP kinase)	Prevotellaceae	Prevotella salivae F0493	16.55	14.4	0	0	17.91	0	0	0	0	0	0
A0A139NNL4	Nucleotide metabolism	Phosphoribosylamine--glycine ligase (EC 6.3.4.13) (GARS) (Glycinamide ribonucleotide synthetase) (Phosphoribosylglycinamide synthetase)	Streptococcaceae	Streptococcus sp. DD11	14.97	0	0	15.61	18	0	0	0	0	0	0
A0A2T4T2Q7	Nucleotide metabolism	Deoxynucleoside kinase	Prevotellaceae	Prevotella sp. oral taxon 820	17.66	14.4	0	0	16.41	0	0	0	0	0	0
A0A2L2WNI4	Nucleotide metabolism	Bifunctional (P)ppGpp synthetase/guanosine-3',5'-bis(Diphosphate) 3'-pyrophosphohydrolase	Prevotellaceae	Prevotella sp. MGM1	15.45	0	16.95	0	15.94	0	0	0	0	0	0
E6LEE2	Nucleotide metabolism	Guanylate kinase (EC 2.7.4.8) (GMP kinase)	Enterococcaceae	Enterococcus italicus (strain DSM 15952 / LMG 22039 / TP 1.5)	17.07	0	0	0	0	0	16.66	0	0	0	14.6
D3IL86	Nucleotide metabolism	Phosphoribosylformylglycinamidine synthase (FGAM synthase) (FGAMS) (EC 6.3.5.3) (Formylglycinamide ribonucleotide amidotransferase) (FGAR amidotransferase) (FGAR-AT)	Prevotellaceae	Prevotella sp. oral taxon 317 str. F0108	16.91	14.54	0	0	16.69	0	0	0	0	0	0
G5KFJ5	Nucleotide metabolism	Amidophosphoribosyltransferase (ATase) (EC 2.4.2.14) (Glutamine phosphoribosylpyrophosphate amidotransferase) (GPATase)	Streptococcaceae	Streptococcus urinalis 2285-97	0	15.25	0	0	0	0	16.64	0	0	15.39	0
R7J2K0	Nucleotide metabolism	Phosphoribosylaminoimidazole-succinocarboxamide synthase (EC 6.3.2.6) (SAICAR synthetase)	Prevotellaceae	Prevotella sp. CAG:873	0	0	0	15.78	0	15.92	15.28	0	0	0	0
A0A0R1LHL6	Nucleotide metabolism	N-carbamoyl-L-amino-acid hydrolase	Lactobacillaceae	Lactobacillus acidifarinae DSM 19394	0	0	0	14.28	15.47	17.19	0	0	0	0	0
A0A415KPW2	Nucleotide metabolism	Carbamoyl-phosphate synthase (glutamine-hydrolyzing) (EC 6.3.5.5)	Prevotellaceae	Prevotella copri	16.07	13.9	16.71	0	0	0	0	0	0	0	0
R5GFK1	Nucleotide metabolism	Phosphoribosylamine--glycine ligase (EC 6.3.4.13) (GARS) (Glycinamide ribonucleotide synthetase) (Phosphoribosylglycinamide synthetase)	Prevotellaceae	Prevotella sp. CAG:755	0	0	0	0	0	17.72	14.71	14.13	0	0	0
A0A1Y4WL93	Nucleotide metabolism	Metal-dependent phosphohydrolase	Erysipelotrichaceae	Massilimicrobiota sp. An105	16.89	0	15.72	0	0	0	0	13.8	0	0	0
A0A2S7RTU4	Nucleotide metabolism	Nucleoside hydrolase	Enterococcaceae	Enterococcus mundtii	16.36	14.88	15.08	0	0	0	0	0	0	0	0
D1VYT1	Nucleotide metabolism	Phosphoribosylformylglycinamidine synthase (FGAM synthase) (FGAMS) (EC 6.3.5.3) (Formylglycinamide ribonucleotide amidotransferase) (FGAR amidotransferase) (FGAR-AT)	Prevotellaceae	Prevotella timonensis CRIS 5C-B1	0	15.86	0	15.22	15.22	0	0	0	0	0	0
A0A415VI03	Nucleotide metabolism	Uridine kinase (EC 2.7.1.48) (Cytidine monophosphokinase) (Uridine monophosphokinase)	Prevotellaceae	Prevotella sp. AM23-5	0	0	16.16	15.68	0	0	14.46	0	0	0	0
A0A3W6VNQ2	Nucleotide metabolism	5'/3'-nucleotidase SurE (EC 3.1.3.5) (EC 3.1.3.6) (Exopolyphosphatase) (EC 3.6.1.11) (Nucleoside monophosphate phosphohydrolase)	Enterobacteriaceae	Salmonella enterica (Salmonella choleraesuis)	15.51	0	0	13.62	0	17.09	0	0	0	0	0
A0A199QLL7	Nucleotide metabolism	GTP pyrophosphokinase	Lactobacillaceae	Lactobacillus plantarum	0	0	0	15.43	0	15.63	0	14.85	0	0	0
D3H9I8	Nucleotide metabolism	Nudix hydrolase domain-containing protein	Streptococcaceae	Streptococcus mitis (strain B6)	15.47	0	0	0	16.41	0	0	0	0	14.03	0
U6FMR1	Nucleotide metabolism	N5-carboxyaminoimidazole ribonucleotide synthase (N5-CAIR synthase) (EC 6.3.4.18) (5-(carboxyamino)imidazole ribonucleotide synthetase)	Lactobacillaceae	Lactobacillus helveticus CIRM-BIA 101	0	0	15.28	0	0	15.68	14.78	0	0	0	0
R5GHV7	Nucleotide metabolism	GMP synthase [glutamine-hydrolyzing] (EC 6.3.5.2) (GMP synthetase) (Glutamine amidotransferase)	Prevotellaceae	Prevotella sp. CAG:755	0	0	0	0	15.59	0	0	15.25	14.86	0	0
R5PTJ4	Nucleotide metabolism	Deoxyuridine 5'-triphosphate nucleotidohydrolase (dUTPase) (EC 3.6.1.23) (dUTP pyrophosphatase)	Prevotellaceae	Prevotella sp. CAG:1092	0	16.17	16.07	13.43	0	0	0	0	0	0	0
A0A432LHP1	Nucleotide metabolism	Carbamoyl-phosphate synthase (glutamine-hydrolyzing) (EC 6.3.5.5)	Prevotellaceae	Prevotella sp. KCOM 3155	0	0	0	15.56	16.26	0	0	13.75	0	0	0
A0A0R1ZTN1	Nucleotide metabolism	Thymidylate kinase (EC 2.7.4.9) (dTMP kinase)	Lactobacillaceae	Lactobacillus animalis KCTC 3501 = DSM 20602	14.6	14.08	0	0	0	16.85	0	0	0	0	0
A0A1T5F3P4	Nucleotide metabolism	Deoxyguanosinetriphosphate triphosphohydrolase-like protein	Lachnospiraceae	Lachnospiraceae bacterium	0	0	0	16.13	14.31	0	0	14.64	0	0	0
D6S445	Nucleotide metabolism	Deoxyuridine 5'-triphosphate nucleotidohydrolase (EC 3.6.1.23)	Lactobacillaceae	Lactobacillus jensenii JV-V16	17.92	0	15.41	11.71	0	0	0	0	0	0	0
I7JUF8	Nucleotide metabolism	CTP synthase (EC 6.3.4.2) (Cytidine 5'-triphosphate synthase) (Cytidine triphosphate synthetase) (CTP synthetase) (CTPS) (UTP--ammonia ligase)	Lactobacillaceae	Lactobacillus hominis DSM 23910 = CRBIP 24.179	0	15.47	16.45	0	0	12.96	0	0	0	0	0
A0A0R1S3N4	Nucleotide metabolism	Anaerobic ribonucleoside-triphosphate reductase	Lactobacillaceae	Lactobacillus psittaci DSM 15354	0	13.6	0	16.04	0	15.15	0	0	0	0	0
A0A0R2F1D0	Nucleotide metabolism	Deoxyuridine 5'-triphosphate nucleotidohydrolase (EC 3.6.1.23)	Lactobacillaceae	Lactobacillus similis DSM 23365 = JCM 2765	13.64	0	15.28	0	15.87	0	0	0	0	0	0
A0A1Q2D4R0	Nucleotide metabolism	GRAM_POS_ANCHORING domain-containing protein	Enterococcaceae	Vagococcus penaei	0	14.4	0	0	0	15.13	0	0	0	0	15.1
R5EUS1	Nucleotide metabolism	Amidophosphoribosyltransferase (ATase) (EC 2.4.2.14) (Glutamine phosphoribosylpyrophosphate amidotransferase)	Bacteroidaceae	Bacteroides sp. CAG:20	0	15.31	0	0	0	14.88	14.35	0	0	0	0
A0A264Y7Y1	Nucleotide metabolism	RelA/SpoT family protein	Prevotellaceae	Prevotella sp. 885	16.72	0	0	0	0	14.02	13.52	0	0	0	0
A0A415TE44	Nucleotide metabolism	Ribonucleoside-diphosphate reductase (EC 1.17.4.1)	Erysipelotrichaceae	Dielma fastidiosa	0	13.08	0	14.09	0	17.08	0	0	0	0	0
I0SNL7	Nucleotide metabolism	Cytidine and deoxycytidylate deaminase zinc-binding region	Streptococcaceae	Streptococcus oralis SK1074	16.36	10.89	16.96	0	0	0	0	0	0	0	0
A0A2L2WU11	Nucleotide metabolism	5'-nucleotidase SurE (EC 3.1.3.5) (Nucleoside 5'-monophosphate phosphohydrolase)	Prevotellaceae	Prevotella sp. MGM2	16.37	14.05	13.61	0	0	0	0	0	0	0	0
S0P0J8	Nucleotide metabolism	Anaerobic ribonucleoside-triphosphate reductase	Enterococcaceae	Enterococcus sulfureus ATCC 49903	0	0	16.95	0	0	0	12.3	0	0	0	14.78
R6W2P2	Nucleotide metabolism	GTP diphosphokinase	Prevotellaceae	Prevotella sp. CAG:592	0	0	0	0	0	0	0	13.39	15.02	15.07	0
U2QQG0	Nucleotide metabolism	Kinase, PfkB family	Lactobacillaceae	Lactobacillus brevis ATCC 14869 = DSM 20054	0	0	0	0	0	0	14.94	0	13.68	14.48	0
A0A3D2W5S2	Nucleotide metabolism	Hypoxanthine phosphoribosyltransferase (EC 2.4.2.8)	Erysipelotrichaceae	Erysipelotrichaceae bacterium	0	0	0	14.3	0	0	0	13.83	0	0	14.89
L1NHA9	Nucleotide metabolism	AIRS_C domain-containing protein	Prevotellaceae	Prevotella saccharolytica F0055	0	14.46	0	13.41	0	15.01	0	0	0	0	0
A0A109UHQ2	Nucleotide metabolism	Thymidylate kinase (EC 2.7.4.9) (dTMP kinase)	Erysipelotrichaceae	Erysipelothrix larvae	0	12.91	0	0	0	0	13.5	0	0	16.39	0
A0A401FKX3	Nucleotide metabolism	Uracil phosphoribosyltransferase (UPRTase) (EC 2.4.2.9)];Bifunctional protein PyrR [Includes: Pyrimidine operon regulatory protein	Lactobacillaceae	Lactobacillus curieae	0	14.26	0	0	14.11	0	14.32	0	0	0	0
A0A350IZ89	Nucleotide metabolism	Nucleoside kinase	Erysipelotrichaceae	Erysipelotrichaceae bacterium	14.04	0	0	0	13.25	15.27	0	0	0	0	0
U6FQT8	Nucleotide metabolism	Carbamoyl-phosphate synthase (glutamine-hydrolyzing) (EC 6.3.5.5)	Lactobacillaceae	Lactobacillus helveticus CIRM-BIA 101	0	0	16.58	12.34	0	0	13.54	0	0	0	0
A0A3M0DK43	Nucleotide metabolism	ADP-ribose pyrophosphatase (EC 3.6.1.13) (ADP-ribose pyrophosphatase YjhB (NUDIX family))	Enterobacteriaceae	Klebsiella pneumoniae	14.29	0	14.87	13.25	0	0	0	0	0	0	0
A0A2V2KYR7	Nucleotide metabolism	Phosphoribosylglycinamide formyltransferase 2 (Fragment)	Enterococcaceae	Enterococcus faecium (Streptococcus faecium)	0	13.46	0	0	14.34	0	0	0	0	0	14.54
B9Y556	Nucleotide metabolism	Ribonucleoside-diphosphate reductase (EC 1.17.4.1)	Erysipelotrichaceae	Holdemania filiformis DSM 12042	0	0	14.14	0	0	14.03	0	0	0	0	14.01
A0A1E5HAJ9	Nucleotide metabolism	Phosphoribosylamine--glycine ligase (EC 6.3.4.13) (GARS) (Glycinamide ribonucleotide synthetase) (Phosphoribosylglycinamide synthetase)	Enterococcaceae	Enterococcus ureilyticus	0	13.27	0	0	0	0	0	0	12.67	16.11	0
A0A3M0NHN9	Nucleotide metabolism	Thymidylate kinase (EC 2.7.4.9) (dTMP kinase)	Lactobacillaceae	Lactobacillus sp. ESL0263	0	12.91	0	0	0	0	13.5	0	0	15.39	0
E8JX06	Nucleotide metabolism	Thymidylate kinase (EC 2.7.4.9) (dTMP kinase)	Streptococcaceae	Streptococcus cristatus ATCC 51100	0	12.91	0	0	0	0	13.5	0	0	15.39	0
A0A3C1UBY6	Nucleotide metabolism	NDK domain-containing protein (Fragment)	Erysipelotrichaceae	Erysipelotrichaceae bacterium	0	0	0	13.72	0	0	0	13.27	0	0	14.66
B7CDN6	Nucleotide metabolism	Carbamoyl-phosphate synthase large chain (EC 6.3.5.5) (Carbamoyl-phosphate synthetase ammonia chain)	Erysipelotrichaceae	Holdemanella biformis DSM 3989	0	14.06	0	0	0	13.3	0	0	0	0	13.93
I7L7J6	Nucleotide metabolism	Uracil phosphoribosyltransferase (EC 2.4.2.9) (UMP pyrophosphorylase) (UPRTase)	Lactobacillaceae	Lactobacillus hominis DSM 23910 = CRBIP 24.179	0	0	0	0	0	0	0	14.12	13.23	13.92	0
A0A3D1JC95	Nucleotide metabolism	Aspartate carbamoyltransferase (EC 2.1.3.2) (Aspartate transcarbamylase) (ATCase)	Enterococcaceae	Enterococcus sp.	0	0	0	0	0	0	14.41	13.85	0	12.93	0
A0A1Q6FVN7	Nucleotide metabolism	ACT domain-containing protein	Bacteroidaceae	Bacteroides sp. CAG:1060_57_27	0	0	0	0	0	0	0	14.12	13.01	13.92	0
B9UXF8	Nucleotide metabolism	Thymidine kinase (EC 2.7.1.21) (Fragment)	Streptococcaceae	Streptococcus uberis	0	0	0	14.06	13.13	0	0	0	0	13.62	0
A0A1U7NJ54	Nucleotide metabolism	Phosphoribosylformylglycinamidine synthase (EC 6.3.5.3)	Erysipelotrichaceae	Ileibacterium valens	0	11.68	13.98	0	14.99	0	0	0	0	0	0
A0A351DIM5	Nucleotide metabolism	Xanthine phosphoribosyltransferase (XPRTase) (EC 2.4.2.22)	Lactobacillaceae	Lactobacillus sp.	0	0	12.44	14.74	0	0	13.28	0	0	0	0
R2T5D0	Nucleotide metabolism	Uridine kinase (EC 2.7.1.48) (Cytidine monophosphokinase) (Uridine monophosphokinase)	Enterococcaceae	Enterococcus pallens ATCC BAA-351	0	12.52	13.81	0	13.8	0	0	0	0	0	0
A0A3D1KG59	Nucleotide metabolism	CMP deaminase	Prevotellaceae	Prevotellaceae bacterium	14.77	0	0	11.1	0	0	0	14.1	0	0	0
A0A1H3WTF5	Nucleotide metabolism	GMP synthase [glutamine-hydrolyzing] (EC 6.3.5.2) (GMP synthetase) (Glutamine amidotransferase)	Prevotellaceae	Prevotella sp. tc2-28	12.85	0	0	0	13.96	0	0	0	12.74	0	0
A0A239R3Y2	Nucleotide metabolism	Adenylosuccinate lyase (ASL) (EC 4.3.2.2) (Adenylosuccinase)	Prevotellaceae	Prevotellaceae bacterium MN60	0	0	0	13.82	0	0	0	13.2	12.09	0	0
A0A242C5F6	Nucleotide metabolism	Amidophosphoribosyltransferase (ATase) (EC 2.4.2.14) (Glutamine phosphoribosylpyrophosphate amidotransferase) (GPATase)	Enterococcaceae	Enterococcus sp. 4G2_DIV0659	0	0	0	0	0	0	12.36	0	13.24	0	11.81
S0KM54	Nucleotide metabolism	Nucleoside diphosphate kinase (NDK) (NDP kinase) (EC 2.7.4.6) (Nucleoside-2-P kinase)	Enterococcaceae	Enterococcus dispar ATCC 51266	12.14	0	0	0	14.19	0	0	0	0	0	11.03
A0A369AZ64	Xenobiotics biodegradation and metabolism	2-haloacid dehalogenase (Noncanonical pyrimidine nucleotidase, YjjG family)	Enterococcaceae	Vagococcus fluvialis	0	0	0	0	18.81	0	0	19.14	0	0	13.66
A0A080N2C6	Xenobiotics biodegradation and metabolism	HAD-superfamily hydrolase, subfamily IA, variant 3	Bifidobacteriaceae	Bifidobacterium bombi DSM 19703	15.89	0	16.61	0	0	0	17.02	0	0	0	0
A0A1L8TPC5	Xenobiotics biodegradation and metabolism	Glyoxalase family protein	Enterococcaceae	Enterococcus hermanniensis	17.02	0	17.15	0	0	0	13.7	0	0	0	0
A0A2X3CNY3	Xenobiotics biodegradation and metabolism	Putative enzyme	Enterobacteriaceae	Klebsiella pneumoniae	0	0	0	14.52	0	15.99	0	15.31	0	0	0
A0A291DV27	Xenobiotics biodegradation and metabolism	Cysteine hydrolase (Peroxyureidoacrylate/ureidoacrylate amidohydrolase RutB) (EC 3.5.1.-)	Enterobacteriaceae	Cedecea neteri	0	0	0	14.41	15.79	0	0	0	15.06	0	0
A0A0Y1ZA28	Xenobiotics biodegradation and metabolism	Haloacid dehalogenase-like family hydrolase (EC 3.-.-.-)	Streptococcaceae	Streptococcus pneumoniae	0	0	16.14	13.76	0	0	14.34	0	0	0	0
A0A370QEI7	Xenobiotics biodegradation and metabolism	Haloacetate dehalogenase	Enterobacteriaceae	Enterobacillus tribolii	0	0	15.92	0	0	12.81	0	13.54	0	0	0
A0A0A6UV23	Amino acid metabolism	Urocanate hydratase (Urocanase) (EC 4.2.1.49) (Imidazolonepropionate hydrolase)	Streptococcaceae	Streptococcus uberis	0	0	0	22.41	21.57	0	0	0	0	0	0
R7HSS3	Amino acid metabolism	Histidinol dehydrogenase	Prevotellaceae	Prevotella sp. CAG:279	0	0	0	19.82	0	0	0	18.43	0	0	0
A0A3X9IBJ8	Amino acid metabolism	Putative glutamate--cysteine ligase 2 (EC 6.3.2.2) (Gamma-glutamylcysteine synthetase 2) (GCS 2) (Gamma-GCS 2)	Enterobacteriaceae	Salmonella enterica I	0	0	0	0	0	21.7	0	16.49	0	0	0
A0A1E5GHC9	Amino acid metabolism	L-seryl-tRNA selenium transferase	Enterococcaceae	Enterococcus ureasiticus	0	0	21.78	0	16.29	0	0	0	0	0	0
A0A1I0M3J7	Amino acid metabolism	Cytosine-specific methyltransferase (EC 2.1.1.37)	Prevotellaceae	Prevotella sp. khp7	18.97	0	0	18.62	0	0	0	0	0	0	0
E7RRC5	Amino acid metabolism	Aspartate--ammonia ligase (EC 6.3.1.1) (Asparagine synthetase A)	Prevotellaceae	Prevotella oralis ATCC 33269	0	0	0	0	16.69	0	0	20.54	0	0	0
A0A1X6WM66	Amino acid metabolism	Ornithine cyclodeaminase (EC 4.3.1.12)	Enterococcaceae	Vagococcus fluvialis bH819	0	16.73	20.16	0	0	0	0	0	0	0	0
G8P9D4	Amino acid metabolism	Anthranilate synthase, aminase component (EC 4.1.3.27)	Streptococcaceae	Lactococcus lactis subsp. cremoris A76	18.78	0	0	0	0	17.33	0	0	0	0	0
A0A3G9J9G6	Amino acid metabolism	Aminotransferase	Erysipelotrichaceae	Intestinibaculum porci	16.82	0	18.81	0	0	0	0	0	0	0	0
A0A1Y4QR65	Amino acid metabolism	S-ribosylhomocysteine lyase (EC 4.4.1.21)	Erysipelotrichaceae	Erysipelatoclostridium sp. An15	0	0	0	17.59	0	0	0	0	0	0	17.78
A0A1I2T5X8	Amino acid metabolism	Chorismate synthase (CS) (EC 4.2.3.5) (5-enolpyruvylshikimate-3-phosphate phospholyase)	Prevotellaceae	Prevotella sp. KH2C16	0	15.92	0	0	18.8	0	0	0	0	0	0
A0A1P8Q2U6	Amino acid metabolism	L-seryl-tRNA(Sec) selenium transferase (EC 2.9.1.1) (Selenocysteine synthase) (Sec synthase) (Selenocysteinyl-tRNA(Sec) synthase)	Lactobacillaceae	Lactobacillus allii	17.52	17.04	0	0	0	0	0	0	0	0	0
A0A3P2AH03	Amino acid metabolism	5-methyltetrahydrofolate--homocysteine methyltransferase	Bacteroidaceae	Bacteroides heparinolyticus	15.88	0	18.64	0	0	0	0	0	0	0	0
V8CI49	Amino acid metabolism	5'-methylthioadenosine/S-adenosylhomocysteine nucleosidase (EC 3.2.2.9)	Prevotellaceae	Prevotella nigrescens CC14M	0	0	0	15.84	0	0	0	0	18.53	0	0
A0A416DRU8	Amino acid metabolism	Alanine racemase (EC 5.1.1.1)	Erysipelotrichaceae	Coprobacillus sp. AF34-1BH	0	0	0	0	19.64	0	0	0	0	0	14.73
A0A376KNJ1	Amino acid metabolism	Diaminopimelate decarboxylase (EC 4.1.1.20)	Enterobacteriaceae	Escherichia coli	0	0	0	17.16	0	16.92	0	0	0	0	0
A0A286TFD7	Amino acid metabolism	Type II 5-cytosoine methyltransferase	Bifidobacteriaceae	Bifidobacterium bifidum LMG 13195	0	0	0	0	0	16.72	0	0	0	0	17.19
A0A0R2HJU7	Amino acid metabolism	L-aspartate oxidase	Erysipelotrichaceae	Kandleria vitulina DSM 20405	18.59	0	0	0	0	0	15.12	0	0	0	0
A0A1V8WFJ5	Amino acid metabolism	Asparagine synthase (Glutamine-hydrolyzing)	Enterococcaceae	Enterococcus hirae	0	0	0	0	0	17.71	15.98	0	0	0	0
A0A3M0LWW4	Amino acid metabolism	D-alanine--D-alanine ligase (EC 6.3.2.4) (D-Ala-D-Ala ligase) (D-alanylalanine synthetase)	Lactobacillaceae	Lactobacillus sp. ESL0246	0	0	17.25	16.38	0	0	0	0	0	0	0
A0A0A1GWX4	Amino acid metabolism	Cystathionine beta-lyase	Lactobacillaceae	Lactobacillus hokkaidonensis JCM 18461	0	15.84	17.46	0	0	0	0	0	0	0	0
A0A255TRD0	Amino acid metabolism	Cysteine desulfurase (EC 2.8.1.7)	Prevotellaceae	Prevotella sp. P2-180	0	0	0	16.9	0	16.35	0	0	0	0	0
A0A087BJW9	Amino acid metabolism	Aminopeptidase N (EC 3.4.11.2)	Bifidobacteriaceae	Bifidobacterium minimum	0	0	0	0	16.59	16.6	0	0	0	0	0
R9ID42	Amino acid metabolism	Histidine ammonia-lyase	Bacteroidaceae	Bacteroides sartorii	18.25	0	0	0	0	14.89	0	0	0	0	0
A0A2S6HZ66	Amino acid metabolism	Cystathionine beta-lyase	Bacteroidaceae	Bacteroides xylanolyticus	0	0	0	15.05	18.05	0	0	0	0	0	0
R3TX99	Amino acid metabolism	Cytosine-specific methyltransferase (EC 2.1.1.37)	Enterococcaceae	Enterococcus phoeniculicola ATCC BAA-412	0	18.54	0	0	14.54	0	0	0	0	0	0
L1NAF9	Amino acid metabolism	Putative acetylornithine transaminase	Prevotellaceae	Prevotella saccharolytica F0055	0	18.75	0	0	0	0	14.24	0	0	0	0
S0KRW1	Amino acid metabolism	4-hydroxy-tetrahydrodipicolinate synthase (HTPA synthase) (EC 4.3.3.7)	Enterococcaceae	Enterococcus columbae DSM 7374 = ATCC 51263	0	0	0	16.78	16.11	0	0	0	0	0	0
A0A1U7NIH2	Amino acid metabolism	Methionine--tRNA ligase (EC 6.1.1.10) (Methionyl-tRNA synthetase) (MetRS)	Erysipelotrichaceae	Ileibacterium valens	0	0	0	0	0	16.8	0	0	0	0	16.06
D0TA49	Amino acid metabolism	Cytosine-specific methyltransferase (EC 2.1.1.37)	Bacteroidaceae	Bacteroides sp. 2_1_33B	0	16.25	0	0	16.56	0	0	0	0	0	0
A0A3E2CWX1	Amino acid metabolism	Prephenate dehydrogenase (Fragment)	Bifidobacteriaceae	Bifidobacteriaceae bacterium NR015	0	0	16.46	0	0	0	0	0	16.31	0	0
A0A200JDX1	Amino acid metabolism	Histidinol-phosphate aminotransferase (EC 2.6.1.9) (Imidazole acetol-phosphate transaminase)	Enterococcaceae	Enterococcus sp. 9D6_DIV0238	0	16.19	0	0	0	0	0	0	0	0	16.55
A0A354QTY2	Amino acid metabolism	4-hydroxy-tetrahydrodipicolinate synthase (EC 4.3.3.7) (Fragment)	Streptococcaceae	Streptococcus sp.	15.87	0	0	0	16.8	0	0	0	0	0	0
G6ENR1	Amino acid metabolism	Aspartate--ammonia ligase (EC 6.3.1.1)	Streptococcaceae	Streptococcus thermophilus CNCM I-1630	0	0	0	0	15.36	0	0	17.31	0	0	0
R5UJ20	Amino acid metabolism	Aminotransferase (EC 2.6.1.-)	Bacteroidaceae	Bacteroides sp. CAG:702	17.06	0	0	0	15.54	0	0	0	0	0	0
A0A498R1R7	Amino acid metabolism	Aminotransferase class i/classii	Veillonellaceae	Lucifera butyrica	0	17.2	0	0	0	0	0	0	0	0	15.34
L0M519	Amino acid metabolism	Urea carboxylase	Enterobacteriaceae	Enterobacteriaceae bacterium (strain FGI 57)	0	0	16.46	0	16.07	0	0	0	0	0	0
R5M6E2	Amino acid metabolism	Histidinol-phosphate aminotransferase (EC 2.6.1.9) (Imidazole acetol-phosphate transaminase)	Prevotellaceae	Prevotella sp. CAG:1185	0	16.52	0	15.93	0	0	0	0	0	0	0
F3YAY1	Amino acid metabolism	UDP-N-acetylmuramate--L-alanine ligase (EC 6.3.2.8) (UDP-N-acetylmuramoyl-L-alanine synthetase)	Enterococcaceae	Melissococcus plutonius (strain ATCC 35311 / CIP 104052 / LMG 20360 / NCIMB 702443)	0	0	0	0	17.3	0	0	15.08	0	0	0
T0UDG4	Amino acid metabolism	Histidinol-phosphatase (HolPase) (EC 3.1.3.15)	Enterococcaceae	Enterococcus sp. HSIEG1	17.53	14.79	0	0	0	0	0	0	0	0	0
A0A2A5SEM7	Amino acid metabolism	Diaminopimelate decarboxylase	Streptococcaceae	Lactococcus raffinolactis	0	0	0	0	0	0	0	0	17.04	15.24	0
A0A0U5JPL2	Amino acid metabolism	Pyr_redox_2 domain-containing protein	Lactobacillaceae	Lactobacillus reuteri	0	0	0	0	0	0	0	14.78	17.5	0	0
A0A0R1LEB2	Amino acid metabolism	3-hydroxyisobutyrate dehydrogenase	Lactobacillaceae	Lactobacillus acidifarinae DSM 19394	17.32	14.95	0	0	0	0	0	0	0	0	0
R6JNP4	Amino acid metabolism	DNA (Cytosine-5-)-methyltransferase	Bacteroidaceae	Bacteroides ovatus CAG:22	0	14.73	0	0	17.47	0	0	0	0	0	0
A0A1C7CQK9	Amino acid metabolism	Argininosuccinate synthase (EC 6.3.4.5) (Citrulline--aspartate ligase)	Streptococcaceae	Streptococcus salivarius	0	0	0	0	15.33	0	0	0	0	0	16.77
A0A3G5F2L2	Amino acid metabolism	UDP-N-acetylmuramoylalanine--D-glutamate ligase (EC 6.3.2.9) (D-glutamic acid-adding enzyme) (UDP-N-acetylmuramoyl-L-alanyl-D-glutamate synthetase)	Enterococcaceae	Tetragenococcus koreensis	0	15.19	0	16.73	0	0	0	0	0	0	0
A0A1E8GL12	Amino acid metabolism	Ornithine carbamoyltransferase (OTCase) (EC 2.1.3.3)	Streptococcaceae	Floricoccus tropicus	16.4	0	15.43	0	0	0	0	0	0	0	0
S0JKU4	Amino acid metabolism	Ornithine carbamoyltransferase (OTCase) (EC 2.1.3.3)	Enterococcaceae	Enterococcus saccharolyticus subsp. saccharolyticus ATCC 43076	16.4	0	15.43	0	0	0	0	0	0	0	0
A0A0J1VXW7	Amino acid metabolism	D-cysteine desulfhydrase (EC 4.4.1.15)	Enterobacteriaceae	Enterobacter sp. BIDMC92	0	0	15.37	0	0	16.45	0	0	0	0	0
A0A3G5FGG2	Amino acid metabolism	Glutamate 5-kinase (EC 2.7.2.11) (Gamma-glutamyl kinase) (GK)	Enterococcaceae	Tetragenococcus halophilus (Pediococcus halophilus)	0	0	0	17.66	0	14.13	0	0	0	0	0
F9PV01	Amino acid metabolism	Cytosine-specific methyltransferase (EC 2.1.1.37)	Streptococcaceae	Streptococcus infantis SK970	0	15.06	0	0	0	0	0	16.69	0	0	0
A0A412IX87	Amino acid metabolism	Histidinol-phosphatase (HolPase) (EC 3.1.3.15)	Erysipelotrichaceae	Holdemanella biformis	0	0	0	15.5	0	0	0	0	0	0	16.15
H1HQ31	Amino acid metabolism	Aminotransferase (EC 2.6.1.-)	Prevotellaceae	Prevotella maculosa OT 289	0	14.32	17.32	0	0	0	0	0	0	0	0
A0A3C1N2N3	Amino acid metabolism	UDP-N-acetylmuramyl-tripeptide synthetase (EC 6.3.2.-)	Erysipelotrichaceae	Erysipelotrichaceae bacterium	0	0	14.8	0	0	0	0	0	16.81	0	0
A0A316M404	Amino acid metabolism	Prephenate dehydrogenase/arogenate dehydrogenase family protein	Veillonellaceae	Veillonellaceae bacterium	0	0	0	14.87	0	16.71	0	0	0	0	0
A0A242K8B7	Amino acid metabolism	Indole-3-glycerol phosphate synthase (IGPS) (EC 4.1.1.48)	Enterococcaceae	Enterococcus sp. 9E7_DIV0242	15.87	15.67	0	0	0	0	0	0	0	0	0
A0A316NUP8	Amino acid metabolism	Cytosol nonspecific dipeptidase	Prevotellaceae	Prevotellaceae bacterium	0	15.71	15.82	0	0	0	0	0	0	0	0
A0A484XHV7	Amino acid metabolism	Indole-3-glycerol phosphate synthase (IGPS) (EC 4.1.1.48)	Enterobacteriaceae	Enterobacter cancerogenus	15.69	0	0	0	0	15.82	0	0	0	0	0
E1NU55	Amino acid metabolism	Methionine--tRNA ligase (EC 6.1.1.10)	Lactobacillaceae	Lactobacillus iners LactinV 01V1-a	0	15.81	0	0	0	15.68	0	0	0	0	0
K8AEH8	Amino acid metabolism	Glutamine synthetase family protein	Enterobacteriaceae	Cronobacter condimenti 1330	0	14.62	0	0	16.84	0	0	0	0	0	0
A0A2I1WGL6	Amino acid metabolism	S-adenosyl-L-homocysteine hydrolase	Lactobacillaceae	Lactobacillus crispatus	14.8	0	16.66	0	0	0	0	0	0	0	0
A0A379TPZ5	Amino acid metabolism	Phosphoribosyl-ATP pyrophosphatase (PRA-PH) (EC 3.6.1.31)	Enterobacteriaceae	Salmonella enterica (Salmonella choleraesuis)	0	11.85	19.57	0	0	0	0	0	0	0	0
A0A3E2W1Y1	Amino acid metabolism	NAD(P)-dependent oxidoreductase	Erysipelotrichaceae	Clostridium innocuum	15.74	0	0	0	15.67	0	0	0	0	0	0
A0A087CCX8	Amino acid metabolism	Anthranilate synthase component 1 (EC 4.1.3.27)	Bifidobacteriaceae	Bifidobacterium psychraerophilum	0	0	0	16.31	0	0	0	15.08	0	0	0
A0A3G2IJ01	Amino acid metabolism	Pyridoxal phosphate-dependent aminotransferase	Enterobacteriaceae	Buttiauxella sp. 3AFRM03	15.25	0	16.13	0	0	0	0	0	0	0	0
A0A1P8Q699	Amino acid metabolism	Diaminopimelate decarboxylase (DAP decarboxylase) (DAPDC) (EC 4.1.1.20)	Lactobacillaceae	Lactobacillus allii	17.92	0	0	0	0	13.45	0	0	0	0	0
X5NVL2	Amino acid metabolism	L-aspartate beta-decarboxylase (EC 4.1.1.12)	Enterococcaceae	Enterococcus faecalis CBRD01	16.89	0	14.48	0	0	0	0	0	0	0	0
A0A498RHT9	Amino acid metabolism	Glycine radical	Veillonellaceae	Lucifera butyrica	14.24	17	0	0	0	0	0	0	0	0	0
A0A1H0CYD4	Amino acid metabolism	UDP-N-acetylmuramoyl-tripeptide--D-alanyl-D-alanine ligase (EC 6.3.2.10) (D-alanyl-D-alanine-adding enzyme)	Prevotellaceae	Prevotella sp. BP1-145	0	0	0	15.3	0	15.93	0	0	0	0	0
A0A1U7NHQ7	Amino acid metabolism	Ornithine carbamoyltransferase (OTCase) (EC 2.1.3.3)	Erysipelotrichaceae	Ileibacterium valens	14.6	0	16.62	0	0	0	0	0	0	0	0
R7GNU4	Amino acid metabolism	Putative UDP-N-acetylmuramate--L-alanine ligase	Erysipelotrichaceae	Catenibacterium sp. CAG:290	0	15.63	0	0	0	0	0	0	15.56	0	0
R2S2J7	Amino acid metabolism	L-seryl-tRNA(Sec) selenium transferase (EC 2.9.1.1) (Selenocysteine synthase) (Sec synthase) (Selenocysteinyl-tRNA(Sec) synthase)	Enterococcaceae	Enterococcus raffinosus ATCC 49464	0	0	0	0	0	0	14.24	0	0	0	16.95
A0A1E8GMG8	Amino acid metabolism	Glutaminase (EC 3.5.1.2)	Streptococcaceae	Floricoccus tropicus	0	0	0	0	16.13	0	0	0	14.98	0	0
A0A1C0BUJ2	Amino acid metabolism	UDP-N-acetylmuramyl-tripeptide synthetase (EC 6.3.2.-) (UDP-MurNAc-tripeptide synthetase)	Erysipelotrichaceae	Erysipelotrichaceae bacterium MTC7	15.25	15.86	0	0	0	0	0	0	0	0	0
F5VY72	Amino acid metabolism	Glutamine amidotransferase, class I	Streptococcaceae	Streptococcus infantis SK1076	0	0	0	0	17.68	0	0	0	13.41	0	0
S6BV72	Amino acid metabolism	Aspartokinase (EC 2.7.2.4)	Lactobacillaceae	Lactobacillus casei subsp. casei ATCC 393	0	0	16.21	0	14.85	0	0	0	0	0	0
A0A2A2INK4	Amino acid metabolism	Glutamate 5-kinase (EC 2.7.2.11) (Gamma-glutamyl kinase) (GK)	Veillonellaceae	Megasphaera sp. ASD88	0	0	15.52	0	0	0	15.45	0	0	0	0
R5BH91	Amino acid metabolism	Branched-chain-amino-acid transaminase	Bacteroidaceae	Bacteroides sp. CAG:1060	0	0	16.87	0	0	14.07	0	0	0	0	0
A0A1Y4W366	Amino acid metabolism	Homocysteine methyltransferase	Erysipelotrichaceae	Massilimicrobiota sp. An105	0	0	0	0	16.07	0	0	0	0	14.79	0
A0A226RRM8	Amino acid metabolism	UDP-N-acetylmuramate--L-alanine ligase (EC 6.3.2.8) (UDP-N-acetylmuramoyl-L-alanine synthetase)	Lactobacillaceae	Lactobacillus agilis	0	0	0	15.77	15.03	0	0	0	0	0	0
D1PV64	Amino acid metabolism	Diaminopimelate decarboxylase (DAP decarboxylase) (DAPDC) (EC 4.1.1.20)	Prevotellaceae	Prevotella bergensis DSM 17361	16.31	14.43	0	0	0	0	0	0	0	0	0
R5GD55	Amino acid metabolism	Carboxynorspermidine decarboxylase	Prevotellaceae	Prevotella sp. CAG:755	14.69	16.01	0	0	0	0	0	0	0	0	0
I8ZG70	Amino acid metabolism	Glutamate formiminotransferase	Bacteroidaceae	Bacteroides uniformis CL03T12C37	0	0	14.98	15.69	0	0	0	0	0	0	0
K8ATY6	Amino acid metabolism	UDP-N-acetylmuramoylalanine--D-glutamate ligase (EC 6.3.2.9) (D-glutamic acid-adding enzyme) (UDP-N-acetylmuramoyl-L-alanyl-D-glutamate synthetase)	Enterobacteriaceae	Cronobacter dublinensis 1210	0	0	0	15.2	0	15.46	0	0	0	0	0
A0A250AVR4	Amino acid metabolism	Aspartate aminotransferase	Enterobacteriaceae	Gibbsiella quercinecans	15.91	0	14.71	0	0	0	0	0	0	0	0
A0A1X1JXQ9	Amino acid metabolism	D-alanine--D-alanine ligase (EC 6.3.2.4) (D-Ala-D-Ala ligase) (D-alanylalanine synthetase)	Streptococcaceae	Streptococcus mitis	0	14.19	16.43	0	0	0	0	0	0	0	0
A0A0P7JQY7	Amino acid metabolism	5-methyltetrahydropteroyltriglutamate--homocysteine S-methyltransferase	Lactobacillaceae	Lactobacillus kunkeei	15	0	15.55	0	0	0	0	0	0	0	0
A0A1X6WNH2	Amino acid metabolism	UDP-N-acetylmuramate--L-alanine ligase (EC 6.3.2.8) (UDP-N-acetylmuramoyl-L-alanine synthetase)	Enterococcaceae	Vagococcus fluvialis bH819	0	0	0	15.08	0	0	0	15.47	0	0	0
A0A3D3PWA9	Amino acid metabolism	D-alanine--D-alanine ligase (EC 6.3.2.4) (Fragment)	Enterobacteriaceae	Leclercia sp.	13.99	0	16.54	0	0	0	0	0	0	0	0
A0A1I0GHW0	Amino acid metabolism	UDP-N-acetylmuramoyl-tripeptide--D-alanyl-D-alanine ligase (EC 6.3.2.10) (D-alanyl-D-alanine-adding enzyme)	Erysipelotrichaceae	[Clostridium] cocleatum	15.59	0	0	0	14.89	0	0	0	0	0	0
E0NT58	Amino acid metabolism	Urocanate hydratase (Urocanase) (EC 4.2.1.49) (Imidazolonepropionate hydrolase)	Prevotellaceae	Prevotella marshii DSM 16973 = JCM 13450	0	14.85	15.61	0	0	0	0	0	0	0	0
R6ALK2	Amino acid metabolism	3-dehydroquinate dehydratase (3-dehydroquinase) (EC 4.2.1.10) (Type II DHQase)	Prevotellaceae	Prevotella sp. CAG:5226	0	0	0	14.21	0	0	16.24	0	0	0	0
A0A3P1SBM6	Amino acid metabolism	Pyridoxal phosphate-dependent aminotransferase	Erysipelotrichaceae	Erysipelotrichaceae bacterium OH741_COT-311	15.38	15.06	0	0	0	0	0	0	0	0	0
G5K7Y0	Amino acid metabolism	Glutamate 5-kinase (EC 2.7.2.11) (Gamma-glutamyl kinase) (GK)	Streptococcaceae	Streptococcus pseudoporcinus LQ 940-04	14.95	0	15.43	0	0	0	0	0	0	0	0
A0A0R1Q426	Amino acid metabolism	5-methyltetrahydropteroyltriglutamate--homocysteine methyltransferase (EC 2.1.1.14) (Cobalamin-independent methionine synthase) (Methionine synthase, vitamin-B12 independent isozyme)	Lactobacillaceae	Lactobacillus uvarum DSM 19971	0	0	0	15.42	0	14.93	0	0	0	0	0
A0A412MZK6	Amino acid metabolism	3-phosphoshikimate 1-carboxyvinyltransferase (EC 2.5.1.19) (5-enolpyruvylshikimate-3-phosphate synthase) (EPSP synthase) (EPSPS)	Bacteroidaceae	Bacteroides clarus	0	0	0	0	15.15	0	0	0	15.19	0	0
A0A0Z8HT41	Amino acid metabolism	Dihydroxy-acid dehydratase (DAD) (EC 4.2.1.9)	Streptococcaceae	Streptococcus suis	15.19	0	0	15.14	0	0	0	0	0	0	0
A0A3B9G1X4	Amino acid metabolism	UDP-N-acetylmuramate--alanine ligase	Erysipelotrichaceae	Erysipelotrichaceae bacterium	0	15.36	0	0	0	0	0	14.97	0	0	0
A0A0R1VRQ9	Amino acid metabolism	Chorismate synthase (CS) (EC 4.2.3.5) (5-enolpyruvylshikimate-3-phosphate phospholyase)	Lactobacillaceae	Lactobacillus farraginis DSM 18382 = JCM 14108	0	0	0	0	0	0	14.58	0	0	15.7	0
A0A415RHU2	Amino acid metabolism	Histidinol-phosphatase (HolPase) (EC 3.1.3.15)	Erysipelotrichaceae	Coprobacillus sp. AF33-1AC	0	0	0	15.63	0	0	0	14.65	0	0	0
D3ICY6	Amino acid metabolism	GAF domain-containing protein	Prevotellaceae	Prevotella sp. oral taxon 299 str. F0039	0	0	0	0	15.19	0	0	15.08	0	0	0
A0A242AVI1	Amino acid metabolism	Dihydrodipicolinate synthase	Enterococcaceae	Enterococcus sp. 7F3_DIV0205	16.24	0	0	14.02	0	0	0	0	0	0	0
A0A1Y4HYG9	Amino acid metabolism	Glutamate 5-kinase (EC 2.7.2.11) (Gamma-glutamyl kinase) (GK)	Bacteroidaceae	Mediterranea sp. An20	0	0	0	13.67	0	0	0	0	0	0	16.59
A0A155YNB1	Amino acid metabolism	Diadenosine tetraphosphatase (EC 2.6.1.76)	Enterobacteriaceae	Enterobacter cloacae	0	0	0	15.23	0	0	15	0	0	0	0
R7GMD3	Amino acid metabolism	Dipeptidase PepV	Erysipelotrichaceae	Catenibacterium sp. CAG:290	0	0	15.04	0	0	0	15.19	0	0	0	0
R6VRK5	Amino acid metabolism	Aminoacyl-histidine dipeptidase	Prevotellaceae	Prevotella sp. CAG:474	15.75	0	0	0	14.47	0	0	0	0	0	0
A0A2R3MVA0	Amino acid metabolism	Aminotransferase (EC 2.6.1.-)	Bacteroidaceae	Bacteroides heparinolyticus	0	13.8	16.35	0	0	0	0	0	0	0	0
C4NZP0	Amino acid metabolism	D-alanine--D-alanine ligase (EC 6.3.2.4) (D-Ala-D-Ala ligase) (D-alanylalanine synthetase)	Enterococcaceae	Enterococcus faecium (Streptococcus faecium)	0	0	0	0	15.11	0	0	15.03	0	0	0
A0A139P9L9	Amino acid metabolism	D-alanine--D-alanyl carrier protein ligase (DCL) (EC 6.2.1.54) (D-alanine--poly(phosphoribitol) ligase subunit 1) (D-alanine-activating enzyme) (DAE)	Streptococcaceae	Streptococcus sp. DD11	0	13.53	16.61	0	0	0	0	0	0	0	0
A0A2Z5TQ45	Amino acid metabolism	L-threonine dehydratase (EC 4.3.1.19) (Threonine deaminase)	Streptococcaceae	Streptococcus ruminantium	0	0	0	0	15.76	0	0	0	0	0	14.38
V6DM99	Amino acid metabolism	Argininosuccinate lyase (ASAL) (EC 4.3.2.1) (Arginosuccinase)	Lactobacillaceae	Lactobacillus salivarius cp400	0	0	0	0	0	0	0	0	14.4	15.73	0
A0A242BTY3	Amino acid metabolism	Phosphoribosyl-ATP pyrophosphatase (PRA-PH) (EC 3.6.1.31)];Histidine biosynthesis bifunctional protein HisIE [Includes: Phosphoribosyl-AMP cyclohydrolase (PRA-CH) (EC 3.5.4.19)	Enterococcaceae	Enterococcus sp. 5B3_DIV0040	14.91	0	0	0	0	0	0	0	0	15.16	0
A0A1I4WBG7	Amino acid metabolism	L-aspartate oxidase (EC 1.4.3.16)	Enterobacteriaceae	Izhakiella capsodis	13.67	0	16.4	0	0	0	0	0	0	0	0
A0A0R2L461	Amino acid metabolism	S-adenosylmethionine synthase (AdoMet synthase) (EC 2.5.1.6) (MAT) (Methionine adenosyltransferase)	Lactobacillaceae	Lactobacillus pobuzihii	0	14.43	15.62	0	0	0	0	0	0	0	0
A0A0J6WUP4	Amino acid metabolism	Cystathionine gamma-lyase	Veillonellaceae	Megasphaera cerevisiae DSM 20462	15.64	0	0	0	0	0	0	14.4	0	0	0
R6VZ80	Amino acid metabolism	Urocanate hydratase (Urocanase) (EC 4.2.1.49) (Imidazolonepropionate hydrolase)	Prevotellaceae	Prevotella sp. CAG:592	0	15.08	14.96	0	0	0	0	0	0	0	0
A0A1I5ICE0	Amino acid metabolism	Phenylacetate-coenzyme A ligase (EC 6.2.1.30) (Phenylacetyl-CoA ligase)	Prevotellaceae	Prevotella sp. tf2-5	0	0	17.03	12.92	0	0	0	0	0	0	0
A0A192H4K1	Amino acid metabolism	Argininosuccinate synthase (EC 6.3.4.5) (Citrulline--aspartate ligase)	Lactobacillaceae	Lactobacillus backii	0	0	0	15.44	0	14.49	0	0	0	0	0
A0A415EPU1	Amino acid metabolism	Gamma-glutamyl phosphate reductase (GPR) (EC 1.2.1.41) (Glutamate-5-semialdehyde dehydrogenase) (Glutamyl-gamma-semialdehyde dehydrogenase) (GSA dehydrogenase)	Enterococcaceae	Enterococcus casseliflavus (Enterococcus flavescens)	0	0	15.58	0	0	0	0	0	14.33	0	0
A0A3R9ZWQ0	Amino acid metabolism	Aspartate ammonia-lyase (EC 4.3.1.1)	Enterococcaceae	Vagococcus humatus	0	15.81	14.01	0	0	0	0	0	0	0	0
A0A179EPF9	Amino acid metabolism	Glutamate 5-kinase (EC 2.7.2.11) (Gamma-glutamyl kinase) (GK)	Enterococcaceae	Enterococcus thailandicus	0	0	0	0	0	0	15.69	14.1	0	0	0
F3QU28	Amino acid metabolism	Dihydroxy-acid dehydratase (DAD) (EC 4.2.1.9)	Prevotellaceae	Paraprevotella xylaniphila YIT 11841	0	0	0	15.14	0	0	14.64	0	0	0	0
R3K9B7	Amino acid metabolism	Cytosine-specific methyltransferase (EC 2.1.1.37)	Enterococcaceae	Enterococcus faecalis ATCC 6055	0	0	0	15.31	0	0	0	0	0	0	14.46
A0A255U3M6	Amino acid metabolism	Peptidase_M1 domain-containing protein	Prevotellaceae	Prevotella sp. P4-51	0	0	0	0	0	0	0	15.63	14.11	0	0
A0A483KGR3	Amino acid metabolism	Urocanate hydratase (Urocanase) (EC 4.2.1.49) (Imidazolonepropionate hydrolase)	Enterobacteriaceae	Klebsiella quasipneumoniae	0	0	16.01	0	13.72	0	0	0	0	0	0
A0A174SVN1	Amino acid metabolism	D-alanine--D-alanine ligase (EC 6.3.2.4) (D-Ala-D-Ala ligase) (D-alanylalanine synthetase)	Erysipelotrichaceae	Turicibacter sanguinis	0	0	0	0	0	14.96	0	0	0	0	14.77
A0A3D2NA68	Amino acid metabolism	Aspartate aminotransferase	Prevotellaceae	Prevotella sp.	15.12	14.61	0	0	0	0	0	0	0	0	0
A0A140DVZ8	Amino acid metabolism	Phosphoribosyl-AMP cyclohydrolase (PRA-CH) (EC 3.5.4.19)	Erysipelotrichaceae	Faecalibaculum rodentium	0	15.64	0	14.08	0	0	0	0	0	0	0
A0A1Z5IAP2	Amino acid metabolism	Proline iminopeptidase (PIP) (EC 3.4.11.5) (Prolyl aminopeptidase)	Lactobacillaceae	Lactobacillus mixtipabuli	0	0	0	15.2	0	14.52	0	0	0	0	0
T0UPS1	Amino acid metabolism	Tryptophan synthase alpha chain (EC 4.2.1.20)	Streptococcaceae	Streptococcus sp. HSISS2	0	0	0	0	15.02	0	0	14.7	0	0	0
A0A255TJ24	Amino acid metabolism	Phosphoribosyl-ATP pyrophosphatase (PRA-PH) (EC 3.6.1.31)];Histidine biosynthesis bifunctional protein HisIE [Includes: Phosphoribosyl-AMP cyclohydrolase (PRA-CH) (EC 3.5.4.19)	Prevotellaceae	Prevotella sp. P2-180	0	0	0	14.38	0	15.33	0	0	0	0	0
H1LKV8	Amino acid metabolism	Asparagine synthase	Lactobacillaceae	Lactobacillus kisonensis F0435	15.63	0	0	0	0	0	0	0	14.06	0	0
A0A1H2U548	Amino acid metabolism	Asparagine synthase (Glutamine-hydrolysing)	Erysipelotrichaceae	Kandleria vitulina	0	14.09	15.6	0	0	0	0	0	0	0	0
A0A1Y4SUX8	Amino acid metabolism	Pyrroline-5-carboxylate reductase (P5C reductase) (P5CR) (EC 1.5.1.2) (PCA reductase)	Erysipelotrichaceae	Massilimicrobiota timonensis	15.61	14.08	0	0	0	0	0	0	0	0	0
A0A163YW12	Amino acid metabolism	Gamma-glutamyl-putrescine synthetase (EC 6.3.1.11)	Enterobacteriaceae	Klebsiella oxytoca	0	0	0	0	16.28	0	0	13.38	0	0	0
A0A413H711	Amino acid metabolism	Indole-3-glycerol phosphate synthase (EC 4.1.1.48)	Bacteroidaceae	Bacteroides stercorirosoris	0	0	0	13.84	15.82	0	0	0	0	0	0
S0J7Y6	Amino acid metabolism	Ketol-acid reductoisomerase (NADP(+)) (KARI) (EC 1.1.1.86) (Acetohydroxy-acid isomeroreductase) (AHIR) (Alpha-keto-beta-hydroxylacyl reductoisomerase)	Enterococcaceae	Enterococcus saccharolyticus subsp. saccharolyticus ATCC 43076	0	0	0	0	0	14.31	0	0	0	0	15.35
A0A2A5MX62	Amino acid metabolism	Methylthioribulose-1-phosphate dehydratase (MTRu-1-P dehydratase) (EC 4.2.1.109)	Enterobacteriaceae	Enterobacter cloacae	0	15.41	0	0	0	14.19	0	0	0	0	0
F9ML90	Amino acid metabolism	DNA (Cytosine-5-)-methyltransferase	Streptococcaceae	Streptococcus mitis SK569	12.53	17.06	0	0	0	0	0	0	0	0	0
A0A2I5KDB6	Amino acid metabolism	Threonine synthase	Streptococcaceae	Streptococcus suis	0	0	0	0	0	16.15	0	0	0	0	13.41
E7G5L1	Amino acid metabolism	Aspartate--ammonia ligase (EC 6.3.1.1) (Asparagine synthetase A)	Erysipelotrichaceae	Coprobacillus cateniformis	0	14.72	0	0	0	14.83	0	0	0	0	0
A0A0S8KZW2	Amino acid metabolism	D-alanine--D-alanine ligase	Bacteroidaceae	Bacteroides sp. SM1_62	0	0	0	0	0	14.57	14.92	0	0	0	0
I1ZNK3	Amino acid metabolism	Alanine racemase (EC 5.1.1.1)	Streptococcaceae	Streptococcus parasanguinis FW213	0	0	15.84	0	13.64	0	0	0	0	0	0
A0A3N0I5F3	Amino acid metabolism	Branched-chain amino acid aminotransferase (EC 2.6.1.42)	Erysipelotrichaceae	Clostridium sp. YH-panp20	0	14.75	0	0	0	14.73	0	0	0	0	0
A0A437SSQ9	Amino acid metabolism	Aminotransferase class I/II-fold pyridoxal phosphate-dependent enzyme	Lactobacillaceae	Lactobacillus sp. HT111-2	0	0	0	0	15.32	0	0	0	14.15	0	0
A0A255SNW4	Amino acid metabolism	Glutaminase (EC 3.5.1.2)	Prevotellaceae	Prevotella sp. P5-92	0	0	0	0	0	0	0	13.89	15.58	0	0
A0A3M0P3J4	Amino acid metabolism	4-hydroxy-tetrahydrodipicolinate synthase (HTPA synthase) (EC 4.3.3.7)	Lactobacillaceae	Lactobacillus sp. ESL0260	0	16.16	0	0	0	0	0	0	0	0	13.3
A0A417JNM6	Amino acid metabolism	Chorismate synthase (CS) (EC 4.2.3.5) (5-enolpyruvylshikimate-3-phosphate phospholyase)	Erysipelotrichaceae	Absiella sp. AM27-20	0	0	0	15.11	0	0	0	0	0	0	14.29
A0A3C1EBP8	Amino acid metabolism	Gamma-glutamyltransferase (Fragment)	Erysipelotrichaceae	Erysipelotrichaceae bacterium	0	0	0	0	0	0	15.09	0	14.3	0	0
A0A1B1IC30	Amino acid metabolism	Lipoate--protein ligase	Prevotellaceae	Prevotella scopos JCM 17725	0	0	0	0	0	0	0	0	12.54	16.79	0
A0A1L8RE46	Amino acid metabolism	UDP-N-acetylmuramoyl-tripeptide--D-alanyl-D-alanine ligase (EC 6.3.2.10) (D-alanyl-D-alanine-adding enzyme)	Enterococcaceae	Enterococcus canis	0	0	0	0	0	0	0	0	14.73	0	14.59
E2SPL2	Amino acid metabolism	S-ribosylhomocysteine lyase (EC 4.4.1.21)	Erysipelotrichaceae	Erysipelotrichaceae bacterium 3_1_53	13.35	15.95	0	0	0	0	0	0	0	0	0
D1W791	Amino acid metabolism	Aminotransferase, class I/II (EC 2.6.1.-)	Prevotellaceae	Prevotella buccalis ATCC 35310	0	0	0	15.43	0	13.84	0	0	0	0	0
A0A369AZ31	Amino acid metabolism	Cytosine-specific methyltransferase (EC 2.1.1.37)	Enterococcaceae	Vagococcus fluvialis	0	0	0	0	0	13.99	0	15.23	0	0	0
F9PW92	Amino acid metabolism	3-phosphoshikimate 1-carboxyvinyltransferase (EC 2.5.1.19) (5-enolpyruvylshikimate-3-phosphate synthase) (EPSP synthase) (EPSPS)	Streptococcaceae	Streptococcus infantis SK970	0	0	16.41	0	0	0	12.8	0	0	0	0
A0A2T4TTL5	Amino acid metabolism	Carboxynorspermidine decarboxylase	Prevotellaceae	Prevotella sp. oral taxon 376	0	14.23	0	0	14.98	0	0	0	0	0	0
A0A1I4V2D2	Amino acid metabolism	Anthranilate phosphoribosyltransferase (EC 2.4.2.18)	Enterobacteriaceae	Izhakiella capsodis	0	0	0	0	0	0	0	0	14.47	14.71	0
A0A239RKZ3	Amino acid metabolism	Methionine--tRNA ligase (EC 6.1.1.10) (Methionyl-tRNA synthetase) (MetRS)	Prevotellaceae	Prevotellaceae bacterium KH2P17	0	14.82	0	0	0	14.36	0	0	0	0	0
A0A2X2VG86	Amino acid metabolism	Aspartate ammonia-lyase (EC 4.3.1.1)	Enterobacteriaceae	Citrobacter koseri (Citrobacter diversus)	14.17	0	0	14.94	0	0	0	0	0	0	0
A0A2D3NAK5	Amino acid metabolism	Aspartokinase (EC 2.7.2.4)	Prevotellaceae	Prevotella intermedia	0	0	0	0	0	0	0	0	14.57	14.5	0
D7NAV0	Amino acid metabolism	Diaminopimelate decarboxylase (DAP decarboxylase) (DAPDC) (EC 4.1.1.20)	Prevotellaceae	Prevotella oris C735	0	0	0	0	14.34	0	0	0	0	14.72	0
A0A239QYS9	Amino acid metabolism	Aspartate kinase	Prevotellaceae	Prevotellaceae bacterium MN60	0	0	0	0	0	0	15.42	0	0	13.6	0
A0A0R1UDX2	Amino acid metabolism	Modification methylase rho11Si family protein	Lactobacillaceae	Lactobacillus ingluviei DSM 15946	14.73	14.26	0	0	0	0	0	0	0	0	0
A0A1Y4R3X1	Amino acid metabolism	GNAT family N-acetyltransferase	Erysipelotrichaceae	Massilimicrobiota sp. An142	13.35	15.63	0	0	0	0	0	0	0	0	0
A0A3D4J5S7	Amino acid metabolism	Cytosine-specific methyltransferase (EC 2.1.1.37)	Erysipelotrichaceae	Erysipelotrichaceae bacterium	0	0	14.94	0	0	13.98	0	0	0	0	0
R6A2T6	Amino acid metabolism	Anthranilate phosphoribosyltransferase (EC 2.4.2.18)	Prevotellaceae	Prevotella sp. CAG:5226	0	0	0	0	0	15.3	0	13.61	0	0	0
K8A2L7	Amino acid metabolism	N-succinylarginine dihydrolase (EC 3.5.3.23)	Enterobacteriaceae	Cronobacter condimenti 1330	0	0	0	14.27	0	14.63	0	0	0	0	0
A0A1L8STJ1	Amino acid metabolism	Phosphonoacetaldehyde hydrolase (Phosphonatase) (EC 3.11.1.1) (Phosphonoacetaldehyde phosphonohydrolase)	Enterococcaceae	Enterococcus devriesei	0	14.17	0	0	14.71	0	0	0	0	0	0
A0A369AVD0	Amino acid metabolism	Asparagine synthase (Glutamine-hydrolysing) (Asparagine synthase (Glutamine-hydrolyzing))	Enterococcaceae	Vagococcus fluvialis	13.24	0	15.63	0	0	0	0	0	0	0	0
A0A1E8GMX8	Amino acid metabolism	Anthranilate synthase component 1 (EC 4.1.3.27)	Streptococcaceae	Floricoccus tropicus	15.07	13.79	0	0	0	0	0	0	0	0	0
R5JBD9	Amino acid metabolism	ATP phosphoribosyltransferase (ATP-PRT) (ATP-PRTase) (EC 2.4.2.17)	Bacteroidaceae	Bacteroides sp. CAG:189	0	0	0	14.02	0	0	0	14.83	0	0	0
R2PTD4	Amino acid metabolism	Homoserine dehydrogenase (EC 1.1.1.3)	Enterococcaceae	Enterococcus pallens ATCC BAA-351	0	0	0	0	0	0	14.89	13.94	0	0	0
A0A378GIG5	Amino acid metabolism	3-phenylpropionate/cinnamic acid dioxygenase subunit alpha (EC 1.14.12.19)	Enterobacteriaceae	Kluyvera ascorbata	0	0	0	0	0	0	0	0	14.96	13.85	0
A0A318M8T9	Amino acid metabolism	5-methyltetrahydropteroyltriglutamate--homocysteine methyltransferase (EC 2.1.1.14) (Cobalamin-independent methionine synthase) (Methionine synthase, vitamin-B12 independent isozyme)	Bifidobacteriaceae	Bifidobacterium asteroides	0	15.08	0	0	0	0	0	0	13.7	0	0
E1M6S9	Amino acid metabolism	Aspartate aminotransferase	Streptococcaceae	Streptococcus infantis SK1302	13.75	0	0	0	0	0	15.02	0	0	0	0
A0A1L8WQC3	Amino acid metabolism	L-seryl-tRNA(Ser) seleniumtransferase	Enterococcaceae	Enterococcus raffinosus	0	0	0	0	0	0	0	0	14.01	14.72	0
A0A1V4DF50	Amino acid metabolism	Phosphonoacetaldehyde hydrolase (Phosphonatase) (EC 3.11.1.1) (Phosphonoacetaldehyde phosphonohydrolase)	Enterococcaceae	Vagococcus martis	14.69	14.01	0	0	0	0	0	0	0	0	0
A0A378GH14	Amino acid metabolism	Bifunctional glutathionylspermidine synthetase/amidase	Enterobacteriaceae	Kluyvera ascorbata	0	0	0	0	13.78	0	0	14.87	0	0	0
A0A3G9J505	Amino acid metabolism	Branched-chain-amino-acid aminotransferase 2	Erysipelotrichaceae	Intestinibaculum porci	0	0	0	13.76	0	0	0	0	0	0	14.88
R5QAW4	Amino acid metabolism	1-(5-phosphoribosyl)-5-[(5-phosphoribosylamino)methylideneamino] imidazole-4-carboxamide isomerase (EC 5.3.1.16) (Phosphoribosylformimino-5-aminoimidazole carboxamide ribotide isomerase)	Erysipelotrichaceae	Coprobacillus sp. CAG:235	0	0	0	0	0	0	0	14.35	14.22	0	0
A0A3X9E579	Amino acid metabolism	N-succinylglutamate 5-semialdehyde dehydrogenase (EC 1.2.1.71) (Succinylglutamic semialdehyde dehydrogenase) (SGSD)	Enterobacteriaceae	Salmonella enterica I	0	0	0	0	14.52	0	0	14.03	0	0	0
A0A3C1E334	Amino acid metabolism	Branched chain amino acid aminotransferase	Prevotellaceae	Prevotella sp.	0	0	14.51	0	0	0	14.03	0	0	0	0
A0A1Y4WFK9	Amino acid metabolism	Aspartokinase (EC 2.7.2.4)	Erysipelotrichaceae	Massilimicrobiota sp. An105	0	0	0	0	14.7	0	0	0	13.83	0	0
A0A430B8I1	Amino acid metabolism	Alanine dehydrogenase (EC 1.4.1.1)	Enterococcaceae	Vagococcus carniphilus	0	0	0	0	0	15.3	0	0	0	0	13.19
E1KQH7	Amino acid metabolism	Aminotransferase, class I/II (EC 2.6.1.-)	Prevotellaceae	Prevotella disiens FB035-09AN	0	0	14.45	0	14.02	0	0	0	0	0	0
R5PC24	Amino acid metabolism	UDP-N-acetylmuramate--L-alanine ligase (EC 6.3.2.8) (UDP-N-acetylmuramoyl-L-alanine synthetase)	Prevotellaceae	Prevotella sp. CAG:487	0	0	0	0	0	14.2	0	14.24	0	0	0
A0A429ZW33	Amino acid metabolism	Amidase domain-containing protein	Enterococcaceae	Vagococcus salmoninarum	14.33	0	0	0	0	0	14.1	0	0	0	0
A0A3R9YJR6	Amino acid metabolism	Chorismate synthase (CS) (EC 4.2.3.5) (5-enolpyruvylshikimate-3-phosphate phospholyase)	Enterococcaceae	Vagococcus humatus	0	0	0	0	0	13.69	0	0	0	0	14.72
E2SL84	Amino acid metabolism	N-acetyl-gamma-glutamyl-phosphate reductase (AGPR) (EC 1.2.1.38) (N-acetyl-glutamate semialdehyde dehydrogenase) (NAGSA dehydrogenase)	Erysipelotrichaceae	Erysipelotrichaceae bacterium 3_1_53	0	0	0	0	0	0	0	0	0	14.36	14.05
A0A3R5V2R3	Amino acid metabolism	L-threonine dehydratase catabolic TdcB (EC 4.3.1.19) (Threonine deaminase)	Lactobacillaceae	Lactobacillus curvatus	0	14.73	0	0	0	13.67	0	0	0	0	0
A0A429ZVJ9	Amino acid metabolism	Cysteine desulfurase (EC 2.8.1.7)	Enterococcaceae	Vagococcus salmoninarum	13.73	0	0	14.66	0	0	0	0	0	0	0
A0A087B6K0	Amino acid metabolism	L-serine dehydratase (EC 4.3.1.17)	Bifidobacteriaceae	Bifidobacterium catenulatum subsp. kashiwanohense JCM 15439 = DSM 21854	0	14.13	0	0	0	14.26	0	0	0	0	0
G8LDV7	Amino acid metabolism	Betaine aldehyde dehydrogenase	Enterobacteriaceae	Enterobacter ludwigii	0	0	13.22	0	0	0	15.15	0	0	0	0
G5JTZ7	Amino acid metabolism	Bifunctional homocysteine S-methyltransferase/5,10-methylenetetrahydrofolate reductase protein (EC 2.1.1.10)	Streptococcaceae	Streptococcus macacae NCTC 11558	0	13.94	0	0	0	14.42	0	0	0	0	0
A0A482PLD4	Amino acid metabolism	Cytosine-specific methyltransferase (EC 2.1.1.37)	Enterobacteriaceae	Citrobacter rodentium	0	0	0	0	0	13.8	0	0	14.56	0	0
A0A139MY57	Amino acid metabolism	Putative amino-acid acetyltransferase complementing ArgA function in Arginine Biosynthesis pathway (EC 2.3.1.1)	Streptococcaceae	Streptococcus cristatus	0	0	0	14.28	14.03	0	0	0	0	0	0
C2ERV3	Amino acid metabolism	UDP-N-acetylmuramoylalanine--D-glutamate ligase (EC 6.3.2.9) (D-glutamic acid-adding enzyme) (UDP-N-acetylmuramoyl-L-alanyl-D-glutamate synthetase)	Lactobacillaceae	Lactobacillus vaginalis DSM 5837 = ATCC 49540	0	0	0	0	0	0	0	0	14.84	13.46	0
R5KW54	Amino acid metabolism	Aspartate kinase/homoserine dehydrogenase	Prevotellaceae	Prevotella sp. CAG:1124	0	0	15.07	0	0	0	0	0	13.2	0	0
A0A3E3E2I8	Amino acid metabolism	Diaminopimelate epimerase (DAP epimerase) (EC 5.1.1.7) (PLP-independent amino acid racemase)	Erysipelotrichaceae	Faecalicoccus pleomorphus	0	0	0	0	0	0	0	14.34	0	0	13.93
A0A2L2WM10	Amino acid metabolism	3-dehydroquinate synthase	Prevotellaceae	Prevotella sp. MGM1	0	0	14.13	0	0	14.07	0	0	0	0	0
A0A2U2NCJ3	Amino acid metabolism	Anthranilate synthase component 1 (EC 4.1.3.27)	Bifidobacteriaceae	Bifidobacterium callitrichidarum	0	13.42	0	0	0	0	0	0	14.78	0	0
A0A318FPM9	Amino acid metabolism	Phospho-2-dehydro-3-deoxyheptonate aldolase (EC 2.5.1.54)	Enterobacteriaceae	Klebsiella oxytoca	14.09	0	14.09	0	0	0	0	0	0	0	0
A0A3R6LMK3	Amino acid metabolism	S-adenosylmethionine synthase (AdoMet synthase) (EC 2.5.1.6) (MAT) (Methionine adenosyltransferase)	Erysipelotrichaceae	Erysipelotrichaceae bacterium AM17-60	0	14.79	13.35	0	0	0	0	0	0	0	0
A0A140DYV1	Amino acid metabolism	Dihydrodipicolinate synthase (EC 4.3.3.7)	Erysipelotrichaceae	Faecalibaculum rodentium	0	0	0	0	0	15.03	13.08	0	0	0	0
E2SKU7	Amino acid metabolism	Cytosine-specific methyltransferase (EC 2.1.1.37)	Erysipelotrichaceae	Erysipelotrichaceae bacterium 3_1_53	0	0	0	0	0	13.9	0	0	0	0	14.16
A0A349NF58	Amino acid metabolism	Imidazole glycerol phosphate synthase subunit HisF (EC 4.3.2.10) (IGP synthase cyclase subunit) (IGP synthase subunit HisF) (ImGP synthase subunit HisF) (IGPS subunit HisF)	Prevotellaceae	Prevotella sp.	0	0	0	0	0	13.99	0	0	0	0	14.07
A0A0X4ES82	Amino acid metabolism	Formimidoylglutamase (EC 3.5.3.8) (Formiminoglutamase) (Formiminoglutamate hydrolase)	Enterobacteriaceae	Enterobacter genomosp. O	0	0	0	0	0	13.23	14.8	0	0	0	0
A0A1X6WK94	Amino acid metabolism	Glutamate formiminotransferase @ Glutamate formyltransferase (EC 2.1.2.5)	Enterococcaceae	Vagococcus fluvialis bH819	15.52	12.47	0	0	0	0	0	0	0	0	0
A0A210VK34	Amino acid metabolism	Arginine N-succinyltransferase (EC 2.3.1.109) (Fragment)	Enterobacteriaceae	Klebsiella pneumoniae	0	0	0	0	0	0	0	14.52	13.43	0	0
A0A2A5RZV7	Amino acid metabolism	Chorismate synthase (CS) (EC 4.2.3.5) (5-enolpyruvylshikimate-3-phosphate phospholyase)	Streptococcaceae	Lactococcus plantarum	0	0	0	13.72	0	0	0	0	0	0	14.22
A0A430A7L7	Amino acid metabolism	Ornithine carbamoyltransferase (OTCase) (EC 2.1.3.3)	Enterococcaceae	Vagococcus fessus	0	0	0	0	0	0	0	14.15	0	0	13.77
R6ECB0	Amino acid metabolism	Chorismate synthase (CS) (EC 4.2.3.5) (5-enolpyruvylshikimate-3-phosphate phospholyase)	Prevotellaceae	Prevotella sp. CAG:1320	0	0	0	0	0	0	13.16	0	14.73	0	0
A8RDB1	Amino acid metabolism	Alanine racemase (EC 5.1.1.1)	Erysipelotrichaceae	Absiella dolichum DSM 3991	15.01	0	0	0	0	0	0	12.8	0	0	0
A0A1Q6HCK7	Amino acid metabolism	Prephenate dehydratase	Bacteroidaceae	Bacteroides sp. 43_108	13.6	0	0	14.18	0	0	0	0	0	0	0
A0A3D2MUG6	Amino acid metabolism	Agmatinase	Erysipelotrichaceae	Erysipelotrichaceae bacterium	0	14.63	0	0	0	13.1	0	0	0	0	0
F3UWA6	Amino acid metabolism	M20/M25/M40 family peptidase	Streptococcaceae	Streptococcus sanguinis SK49	16.2	0	0	0	11.42	0	0	0	0	0	0
D2MNN9	Amino acid metabolism	Methionine adenosyltransferase (EC 2.5.1.6)	Erysipelotrichaceae	Bulleidia extructa W1219	0	13.45	0	0	0	0	0	0	0	14.15	0
A0A387BL38	Amino acid metabolism	Asparagine synthase B (EC 6.3.5.4)	Streptococcaceae	Lactococcus sp. 1JSPR-7	0	13.68	0	0	0	13.9	0	0	0	0	0
R9ICA0	Amino acid metabolism	Glutamate 5-kinase (EC 2.7.2.11) (Gamma-glutamyl kinase) (GK)	Bacteroidaceae	Bacteroides sartorii	0	0	0	0	0	0	14.64	0	0	12.91	0
V8AN70	Amino acid metabolism	Glutamate racemase (EC 5.1.1.3)];Multifunctional fusion protein [Includes: dITP/XTP pyrophosphatase (EC 3.6.1.66) (Non-canonical purine NTP pyrophosphatase) (Non-standard purine NTP pyrophosphatase) (Nucleoside-triphosphate diphosphatase) (Nucleoside-triphosphate pyrophosphatase) (NTPase)	Streptococcaceae	Lactococcus garvieae TRF1	0	13.1	0	0	14.39	0	0	0	0	0	0
S0NJ11	Amino acid metabolism	N-acetyl-gamma-glutamyl-phosphate reductase (AGPR) (EC 1.2.1.38) (N-acetyl-glutamate semialdehyde dehydrogenase) (NAGSA dehydrogenase)	Enterococcaceae	Enterococcus saccharolyticus subsp. saccharolyticus ATCC 43076	0	14.16	0	0	0	0	0	0	0	0	13.33
E5YKM0	Amino acid metabolism	T-protein	Enterobacteriaceae	Enterobacteriaceae bacterium 9_2_54FAA	0	0	13.4	0	0	0	0	0	14.08	0	0
A0A2S1Y943	Amino acid metabolism	Pyrroline-5-carboxylate reductase (P5C reductase) (P5CR) (EC 1.5.1.2) (PCA reductase)	Enterobacteriaceae	Escherichia coli	13.16	14.29	0	0	0	0	0	0	0	0	0
G2GX54	Amino acid metabolism	Homoserine kinase (HK) (HSK) (EC 2.7.1.39)	Enterobacteriaceae	Candidatus Regiella insecticola 5.15	0	0	0	0	0	14.02	0	13.41	0	0	0
A0A1X6WKT9	Amino acid metabolism	S-adenosylhomocysteine deaminase Methylthioadenosine deaminase (EC 3.5.4.28)	Enterococcaceae	Vagococcus fluvialis bH819	0	0	0	0	0	0	0	0	0	14.09	13.32
S1RM21	Amino acid metabolism	Branched-chain-amino-acid aminotransferase (EC 2.6.1.42)	Enterococcaceae	Enterococcus cecorum DSM 20682 = ATCC 43198	0	14.13	0	13.27	0	0	0	0	0	0	0
A0A0R1MG94	Amino acid metabolism	Imidazole glycerol phosphate synthase subunit HisH (EC 4.3.2.10) (IGP synthase glutaminase subunit) (EC 3.5.1.2) (IGP synthase subunit HisH) (ImGP synthase subunit HisH) (IGPS subunit HisH)	Lactobacillaceae	Lactobacillus capillatus DSM 19910	0	13.55	0	0	0	0	0	0	13.82	0	0
A0A1W7QHU9	Amino acid metabolism	Thioredoxin reductase (EC 1.8.1.9)	Lactobacillaceae	Lactobacillus acidipiscis	0	0	0	12.13	0	0	0	0	0	15.21	0
H5V324	Amino acid metabolism	AHS2 domain-containing protein	Enterobacteriaceae	Atlantibacter hermannii NBRC 105704	13.66	0	13.68	0	0	0	0	0	0	0	0
A0A1E8GJC4	Amino acid metabolism	Phospho-2-dehydro-3-deoxyheptonate aldolase (EC 2.5.1.54)	Streptococcaceae	Floricoccus tropicus	14.56	0	0	0	0	0	0	0	0	0	12.73
D1YFL7	Amino acid metabolism	Proline iminopeptidase (PIP) (EC 3.4.11.5) (Prolyl aminopeptidase)	Lactobacillaceae	Lactobacillus gasseri 224-1	13.8	0	0	13.39	0	0	0	0	0	0	0
D4BBX9	Amino acid metabolism	Thioredoxin reductase (EC 1.8.1.9)	Enterobacteriaceae	Citrobacter youngae ATCC 29220	14.04	13.13	0	0	0	0	0	0	0	0	0
S0JAI2	Amino acid metabolism	Glutathione synthetase (EC 6.3.2.3) (GSH synthetase) (GS) (GSH-S) (GSHase) (Glutathione synthase)];Glutathione biosynthesis bifunctional protein GshAB (Gamma-GCS-GS) (GCS-GS) [Includes: Glutamate--cysteine ligase (EC 6.3.2.2) (Gamma-ECS) (GCS) (Gamma-glutamylcysteine synthetase)	Enterococcaceae	Enterococcus saccharolyticus subsp. saccharolyticus ATCC 43076	0	0	15.75	0	0	0	11.33	0	0	0	0
I7KKK0	Amino acid metabolism	Lactobacillus pasteurii CRBIP 24.76 WGS project CAKD00000000 data, contig 6	Lactobacillaceae	Lactobacillus pasteurii DSM 23907 = CRBIP 24.76	0	12.92	0	0	0	0	0	0	0	14.09	0
A0A414XGA7	Amino acid metabolism	Prephenate dehydrogenase (EC 1.3.1.12)	Enterococcaceae	Vagococcus sp. AM17-17	13.87	0	0	0	13.14	0	0	0	0	0	0
A0A0R1GYA2	Amino acid metabolism	Cysteine desulfurase (EC 2.8.1.7)	Lactobacillaceae	Lactobacillus bifermentans DSM 20003	0	0	0	0	0	0	0	12.29	14.67	0	0
V5XLM2	Amino acid metabolism	S-ribosylhomocysteine lyase (EC 4.4.1.21) (AI-2 synthesis protein) (Autoinducer-2 production protein LuxS)	Enterococcaceae	Enterococcus mundtii QU 25	0	0	0	0	13.81	0	0	0	13.11	0	0
A0A350IYG4	Amino acid metabolism	Cysteine desulfurase (Fragment)	Erysipelotrichaceae	Erysipelotrichaceae bacterium	0	12.12	0	0	0	0	0	0	0	14.77	0
A0A0R1TWG7	Amino acid metabolism	Phosphonoacetaldehyde hydrolase (Phosphonatase) (EC 3.11.1.1) (Phosphonoacetaldehyde phosphonohydrolase)];Multifunctional fusion protein [Includes: 2-aminoethylphosphonate--pyruvate transaminase (EC 2.6.1.37) (2-aminoethylphosphonate aminotransferase) (AEP transaminase) (AEPT)	Lactobacillaceae	Lactobacillus pantheris DSM 15945 = JCM 12539 = NBRC 106106	13.94	0	12.92	0	0	0	0	0	0	0	0
A0A1L7LKX9	Amino acid metabolism	Ornithine carbamoyltransferase (EC 2.1.3.3)	Streptococcaceae	Streptococcus troglodytae	0	0	0	0	13.57	0	0	0	0	13.22	0
D5EY73	Amino acid metabolism	O-acetylhomoserine aminocarboxypropyltransferase/cysteine synthase family protein	Prevotellaceae	Prevotella ruminicola (strain ATCC 19189 / JCM 8958 / 23)	0	0	0	0	0	13.55	0	13.19	0	0	0
A0A242A929	Amino acid metabolism	Diaminopimelate epimerase (DAP epimerase) (EC 5.1.1.7) (PLP-independent amino acid racemase)	Enterococcaceae	Enterococcus sp. 8G7_MSG3316	0	0	0	0	0	0	0	13.47	0	0	13.26
N9VF95	Amino acid metabolism	Aminotran_1_2 domain-containing protein	Erysipelotrichaceae	[Clostridium] innocuum 2959	0	14.52	0	12.16	0	0	0	0	0	0	0
A0A3D5N2C6	Amino acid metabolism	Asparagine synthetase B (Fragment)	Erysipelotrichaceae	Erysipelotrichaceae bacterium	0	0	0	0	0	0	14.29	0	0	12.39	0
A0A3B9GNQ4	Amino acid metabolism	DNA (Cytosine-5-)-methyltransferase	Prevotellaceae	Prevotellaceae bacterium	0	0	0	0	0	11.81	0	0	14.84	0	0
A0A418H0E6	Amino acid metabolism	Glutamate--cysteine ligase (EC 6.3.2.2) (Fragment)	Enterobacteriaceae	Escherichia coli	0	0	0	0	0	0	0	11.49	15.14	0	0
A0A091C7B2	Amino acid metabolism	Vitamin-B12 independent methionine synthase (EC 2.1.1.14)	Enterococcaceae	Tetragenococcus muriaticus PMC-11-5	14.88	0	0	11.74	0	0	0	0	0	0	0
U5F947	Amino acid metabolism	L-serine ammonia-lyase	Erysipelotrichaceae	Erysipelotrichaceae bacterium 5_2_54FAA	0	15.74	0	10.8	0	0	0	0	0	0	0
A0A0Z8EMW9	Amino acid metabolism	Cytosine-specific methyltransferase (EC 2.1.1.37)	Streptococcaceae	Streptococcus suis	14.77	11.7	0	0	0	0	0	0	0	0	0
A0A414PNG0	Amino acid metabolism	Imidazole glycerol phosphate synthase subunit HisH (EC 4.3.2.10) (IGP synthase glutaminase subunit) (EC 3.5.1.2) (IGP synthase subunit HisH) (ImGP synthase subunit HisH) (IGPS subunit HisH)	Bacteroidaceae	Bacteroides stercoris	14.77	11.7	0	0	0	0	0	0	0	0	0
A0A366ULK9	Amino acid metabolism	L-seryl-tRNA(Ser) seleniumtransferase	Enterococcaceae	Enterococcus hirae	0	0	0	0	0	0	0	0	13.46	12.96	0
B9YAS9	Amino acid metabolism	Putative aspartate ammonia-lyase	Erysipelotrichaceae	Holdemania filiformis DSM 12042	0	0	0	0	0	0	0	0	0	13.03	13.15
A0A430B8T8	Amino acid metabolism	Oxidoreductase	Enterococcaceae	Vagococcus carniphilus	0	0	0	0	11.28	0	0	0	14.66	0	0
A0A3D8ZTY0	Amino acid metabolism	Diaminopimelate decarboxylase (DAP decarboxylase) (DAPDC) (EC 4.1.1.20)	Enterococcaceae	Enterococcus pseudoavium	0	0	0	0	0	0	13.04	0	0	0	12.85
S4EFV3	Amino acid metabolism	D-alanyl carrier protein (DCP) (D-alanine--poly(phosphoribitol) ligase subunit 2)	Enterococcaceae	Enterococcus faecalis 13-SD-W-01	12.89	0	0	0	0	0	12.8	0	0	0	0
A0A415TDJ0	Amino acid metabolism	Gamma-glutamyl phosphate reductase (GPR) (EC 1.2.1.41) (Glutamate-5-semialdehyde dehydrogenase) (Glutamyl-gamma-semialdehyde dehydrogenase) (GSA dehydrogenase)	Erysipelotrichaceae	Dielma fastidiosa	12.34	0	13.35	0	0	0	0	0	0	0	0
A0A1Q9YI47	Amino acid metabolism	Phosphoribosyl-AMP cyclohydrolase (PRA-CH) (EC 3.5.4.19)	Erysipelotrichaceae	Faecalibaculum rodentium	0	13.6	0	12.07	0	0	0	0	0	0	0
A0A430ABL3	Amino acid metabolism	Phenylacetate-coenzyme A ligase (EC 6.2.1.30) (Phenylacetyl-CoA ligase)	Enterococcaceae	Vagococcus fessus	0	14.06	0	0	0	0	11.57	0	0	0	0
A0A1Y4QXR0	Amino acid metabolism	Glutathione synthetase (EC 6.3.2.3) (GSH synthetase) (GS) (GSH-S) (GSHase) (Glutathione synthase)];Glutathione biosynthesis bifunctional protein GshAB (Gamma-GCS-GS) (GCS-GS) [Includes: Glutamate--cysteine ligase (EC 6.3.2.2) (Gamma-ECS) (GCS) (Gamma-glutamylcysteine synthetase)	Enterococcaceae	Enterococcus cecorum	12.98	0	12.55	0	0	0	0	0	0	0	0
A0A415TLM7	Amino acid metabolism	Cytosine-specific methyltransferase (EC 2.1.1.37)	Erysipelotrichaceae	Dielma fastidiosa	0	0	0	0	0	12.28	0	0	0	0	13.24
A0A0R1KIM1	Amino acid metabolism	Dihydrodipicolinate synthase	Lactobacillaceae	Lactobacillus nodensis DSM 19682 = JCM 14932 = NBRC 107160	12.33	0	0	0	0	0	0	0	0	13.19	0
F9P9M9	Amino acid metabolism	Glutamate--cysteine ligase (EC 6.3.2.2)	Streptococcaceae	Streptococcus constellatus subsp. pharyngis SK1060 = CCUG 46377	0	12.38	0	0	0	0	0	0	0	13.04	0
A0A430AME2	Amino acid metabolism	Tryptophan synthase beta chain (EC 4.2.1.20)	Enterococcaceae	Vagococcus elongatus	0	0	13.4	0	0	0	0	0	11.58	0	0
A0A443WX29	Amino acid metabolism	1,2-phenylacetyl-CoA epoxidase subunit A	Enterobacteriaceae	Klebsiella pneumoniae	0	0	0	0	0	12.33	12.41	0	0	0	0
A0A1E8GQB2	Amino acid metabolism	Amidase domain-containing protein	Streptococcaceae	Floricoccus tropicus	0	0	0	12.83	0	0	0	0	11.83	0	0
R6WCA0	Amino acid metabolism	Aminopeptidase N	Prevotellaceae	Prevotella sp. CAG:592	12.44	0	0	0	0	0	0	0	0	0	12.04
D7IVR4	Amino acid metabolism	Aspartokinase/homoserine dehydrogenase, threonine-sensitive	Bacteroidaceae	Bacteroides sp. 3_1_19	11.89	0	12.55	0	0	0	0	0	0	0	0
A0A242LA41	Amino acid metabolism	N-acetyl-gamma-glutamyl-phosphate reductase (AGPR) (EC 1.2.1.38) (N-acetyl-glutamate semialdehyde dehydrogenase) (NAGSA dehydrogenase)	Enterococcaceae	Enterococcus termitis	0	12.26	12.1	0	0	0	0	0	0	0	0
G5K4C8	Amino acid metabolism	Gamma-glutamyl phosphate reductase (GPR) (EC 1.2.1.41) (Glutamate-5-semialdehyde dehydrogenase) (Glutamyl-gamma-semialdehyde dehydrogenase) (GSA dehydrogenase)	Streptococcaceae	Streptococcus ictaluri 707-05	0	0	0	11.96	0	0	0	0	0	0	12.22
A0A1B2IYT9	Amino acid metabolism	5-methyltetrahydropteroyltriglutamate--homocysteine methyltransferase	Lactobacillaceae	Lactobacillus paracollinoides	0	11.18	0	0	12.95	0	0	0	0	0	0
A0A429ZH31	Amino acid metabolism	S-methyl-5-thioribose kinase	Enterococcaceae	Vagococcus lutrae	0	11.79	0	0	0	12.28	0	0	0	0	0
A0A3E1ST27	Amino acid metabolism	N-succinylarginine dihydrolase (EC 3.5.3.23)	Enterobacteriaceae	Klebsiella oxytoca	11.64	0	0	12.2	0	0	0	0	0	0	0
S3JJN6	Amino acid metabolism	Glutathione S-transferase protein	Enterobacteriaceae	Cedecea davisae DSM 4568	0	0	0	0	0	11.87	0	0	0	11.91	0
A0A380K580	Amino acid metabolism	Glutamate 5-kinase (EC 2.7.2.11) (Gamma-glutamyl kinase) (GK)	Streptococcaceae	Streptococcus hyointestinalis	0	0	0	10.8	0	0	12.91	0	0	0	0
A0A429ZBD5	Amino acid metabolism	Selenide, water dikinase (EC 2.7.9.3) (Selenium donor protein) (Selenophosphate synthase)	Enterococcaceae	Vagococcus lutrae	10.67	0	0	12.99	0	0	0	0	0	0	0
Q492U4	Amino acid metabolism	Cysteine desulfurase (EC 2.8.1.7)	Enterobacteriaceae	Blochmannia pennsylvanicus (strain BPEN)	0	0	0	0	11.88	0	11.68	0	0	0	0
A0A1H7YN79	Amino acid metabolism	Asparagine synthase (Glutamine-hydrolysing)	Prevotellaceae	Prevotella sp. ne3005	0	0	0	11.57	0	11.98	0	0	0	0	0
R5GQD3	Amino acid metabolism	Cytoplasmic L-asparaginase I	Prevotellaceae	Prevotella sp. CAG:755	11.05	0	0	0	0	0	0	11.17	0	0	0
A0A2I8QA64	Amino acid metabolism	Cystathionine beta-lyase	Enterobacteriaceae	Enterobacteriaceae bacterium ENNIH1	0	0	0	0	0	0	0	10.88	0	0	10.43
A0A1M6DR87	Biosynthesis of other secondary metabolites	Cephalosporin-C deacetylase	Bacteroidaceae	Bacteroides stercorirosoris	0	0	0	17.01	0	20.72	0	0	0	0	0
A0A3G2IEC6	Biosynthesis of other secondary metabolites	Penicillin acylase	Enterobacteriaceae	Buttiauxella sp. 3AFRM03	16.59	14.97	0	0	0	0	0	0	0	0	0
A0A2L0E640	Biosynthesis of other secondary metabolites	Serine hydrolase	Lactobacillaceae	Lactobacillus sakei	0	0	0	0	14.99	0	0	14.57	0	0	0
U2KIU4	Biosynthesis of other secondary metabolites	O-methyltransferase	Prevotellaceae	Prevotella sp. F0091	0	12.2	0	0	11.85	0	0	0	0	0	0
A0A3P1SXD6	Carbohydrate metabolism	Pyruvate, phosphate dikinase (EC 2.7.9.1)	Prevotellaceae	Prevotella sp. OH937_COT-195	21.7	0	22.03	0	0	0	0	0	0	0	0
A0A3D9A1D3	Carbohydrate metabolism	Fructose-1,6-bisphosphatase class 3 (FBPase class 3) (EC 3.1.3.11) (D-fructose-1,6-bisphosphate 1-phosphohydrolase class 3)	Enterococcaceae	Enterococcus pseudoavium	22.45	0	0	0	0	0	0	0	0	20.36	0
A0A3S4FQP1	Carbohydrate metabolism	Acylphosphatase (EC 3.6.1.7) (Acylphosphate phosphohydrolase)	Enterobacteriaceae	Kluyvera intermedia (Enterobacter intermedius)	20.96	0	21.08	0	0	0	0	0	0	0	0
A0A1L8WQT3	Carbohydrate metabolism	Mannitol dehydrogenase	Enterococcaceae	Enterococcus ratti	0	0	0	21.93	0	19.96	0	0	0	0	0
K1AFB0	Carbohydrate metabolism	UDP-N-acetylglucosamine 2-epimerase (Fragment)	Streptococcaceae	Streptococcus sp. GMD4S	19.55	0	22.28	0	0	0	0	0	0	0	0
A0A0R1YEL0	Carbohydrate metabolism	Sucrose-6-phosphate hydrolase (EC 3.2.1.26) (Invertase)	Lactobacillaceae	Lactobacillus hamsteri DSM 5661 = JCM 6256	21.45	0	0	0	0	0	0	0	0	20.36	0
A0A1G4VFM3	Carbohydrate metabolism	Alpha-galactosidase (EC 3.2.1.22)	Lachnospiraceae	Lachnospiraceae bacterium YSD2013	0	0	19.84	0	0	0	0	0	21.26	0	0
A0A174NVE1	Carbohydrate metabolism	Oligo-1,6-glucosidase (EC 3.2.1.10)	Erysipelotrichaceae	Turicibacter sanguinis	21.89	0	18.74	0	0	0	0	0	0	0	0
A0A430AKT0	Carbohydrate metabolism	3-isopropylmalate dehydratase large subunit (EC 4.2.1.33) (Alpha-IPM isomerase) (IPMI) (Isopropylmalate isomerase)	Enterococcaceae	Vagococcus entomophilus	0	0	0	20.62	18.6	0	0	0	0	0	0
A0A0H1RNR4	Carbohydrate metabolism	Flavocytochrome c	Streptococcaceae	Lactococcus lactis subsp. lactis (Streptococcus lactis)	18.9	0	20.18	0	0	0	0	0	0	0	0
A0A1Y4A3U0	Carbohydrate metabolism	Beta-galactosidase (EC 3.2.1.23)	Bacteroidaceae	Bacteroides sp. An322	21.97	0	0	0	16.64	0	0	0	0	0	0
A0A377D755	Carbohydrate metabolism	Putative methylmalonyl-CoA mutase (EC 5.4.99.2)	Enterobacteriaceae	Escherichia coli	0	21.09	0	17.44	0	0	0	0	0	0	0
R5QPD5	Carbohydrate metabolism	AP_endonuc_2 domain-containing protein	Erysipelotrichaceae	Coprobacillus sp. CAG:235	0	0	18.67	0	0	0	0	0	19.68	0	0
A0A3A5JUB8	Carbohydrate metabolism	6-phospho-beta-glucosidase (EC 3.2.1.86)	Enterobacteriaceae	Buttiauxella izardii	0	0	0	0	18.81	0	0	19.14	0	0	0
U4THU6	Carbohydrate metabolism	Permease IIC component	Lactobacillaceae	Lactobacillus shenzhenensis LY-73	20.08	0	17.86	0	0	0	0	0	0	0	0
A0A0K1NL34	Carbohydrate metabolism	Beta-galactosidase (EC 3.2.1.23) (Lactase)	Prevotellaceae	Prevotella fusca JCM 17724	0	0	18.63	0	0	0	18.89	0	0	0	0
B9DRD5	Carbohydrate metabolism	Glucosamine-1-phosphate N-acetyltransferase (EC 2.3.1.157)];Bifunctional protein GlmU [Includes: UDP-N-acetylglucosamine pyrophosphorylase (EC 2.7.7.23) (N-acetylglucosamine-1-phosphate uridyltransferase)	Streptococcaceae	Streptococcus uberis (strain ATCC BAA-854 / 0140J)	16.81	0	20.27	0	0	0	0	0	0	0	0
A0A3M6SI78	Carbohydrate metabolism	Acetyl-CoA carboxylase carboxyl transferase subunit alpha	Lactobacillaceae	Lactobacillus reuteri	0	0	19.1	0	0	0	17.86	0	0	0	0
S0RX36	Carbohydrate metabolism	Formate acetyltransferase	Enterococcaceae	Enterococcus avium ATCC 14025	0	20.1	0	16.68	0	0	0	0	0	0	0
V5T859	Carbohydrate metabolism	Glyceraldehyde-3-phosphate dehydrogenase	Bifidobacteriaceae	Bifidobacterium sp. Bin2N	0	0	0	0	0	19.96	0	16.75	0	0	0
A0A1Q2D7X7	Carbohydrate metabolism	Pyruvate:ferredoxin (Flavodoxin) oxidoreductase	Enterococcaceae	Vagococcus penaei	0	18.97	0	0	17.74	0	0	0	0	0	0
R2RUC8	Carbohydrate metabolism	Xylan 1,4-beta-xylosidase	Enterococcaceae	Enterococcus asini ATCC 700915	0	0	21.09	0	0	15.6	0	0	0	0	0
A0A0R1XRS7	Carbohydrate metabolism	Glycosyl hydrolase family 2, TIM barrel domain protein	Lactobacillaceae	Lactobacillus composti DSM 18527 = JCM 14202	18.07	0	18.55	0	0	0	0	0	0	0	0
F5VYV3	Carbohydrate metabolism	Pyruvate, phosphate dikinase (EC 2.7.9.1)	Streptococcaceae	Streptococcus infantis SK1076	0	0	0	0	0	0	19.18	17.42	0	0	0
R5KGK1	Carbohydrate metabolism	Maltodextrin phosphorylase	Prevotellaceae	Prevotella sp. CAG:1124	18.63	0	17.83	0	0	0	0	0	0	0	0
Q03F04	Carbohydrate metabolism	PTS system D-fructose-specific IIC component (F1P-forming), Frc family / PTS system D-fructose-specific IIB component (F1P-forming), Frc family / PTS system D-fructose-specific IIA component (F1P-f...	Lactobacillaceae	Pediococcus pentosaceus (strain ATCC 25745 / CCUG 21536 / LMG 10740 / 183-1w)	0	20.34	0	15.91	0	0	0	0	0	0	0
A0A3E3EAH8	Carbohydrate metabolism	Carbohydrate kinase	Erysipelotrichaceae	Faecalicoccus pleomorphus	0	16.41	19.82	0	0	0	0	0	0	0	0
A0A430AC50	Carbohydrate metabolism	Formate C-acetyltransferase	Enterococcaceae	Vagococcus fessus	0	16.28	19.92	0	0	0	0	0	0	0	0
K0NZ08	Carbohydrate metabolism	Glucose-1-phosphate adenylyltransferase, GlgD subunit	Lactobacillaceae	Lactobacillus equicursoris DSM 19284 = JCM 14600 = CIP 110162	18.78	0	0	0	0	17.33	0	0	0	0	0
A0A2X3UGX5	Carbohydrate metabolism	Alpha-amylase (EC 3.2.1.1) (EC 3.2.1.98)	Streptococcaceae	Streptococcus thermophilus	19.46	16.49	0	0	0	0	0	0	0	0	0
A0A0E2LY82	Carbohydrate metabolism	Alcohol dehydrogenase (D-arabitol-phosphate dehydrogenase) (EC 1.1.1.301)	Lactobacillaceae	Lactobacillus paracasei	0	0	0	0	0	17.58	18.31	0	0	0	0
A0A2S5CEC6	Carbohydrate metabolism	2,3-dehydroadipyl-CoA hydratase	Enterobacteriaceae	Lelliottia sp. 7254-16	0	19.35	0	16.39	0	0	0	0	0	0	0
A0A134BJ55	Carbohydrate metabolism	UDP-glucose 6-dehydrogenase (EC 1.1.1.22)	Prevotellaceae	Prevotella sp. DNF00663	18.84	16.84	0	0	0	0	0	0	0	0	0
A0A350B832	Carbohydrate metabolism	FAD-binding protein	Erysipelotrichaceae	Erysipelotrichaceae bacterium	17.59	0	18.06	0	0	0	0	0	0	0	0
A0A1Y4HMV0	Carbohydrate metabolism	Alcohol dehydrogenase	Bacteroidaceae	Mediterranea sp. An20	0	18.37	0	0	17.11	0	0	0	0	0	0
A0A3G5FBF2	Carbohydrate metabolism	PTS trehalose transporter subunit IIBC	Enterococcaceae	Tetragenococcus osmophilus	0	0	0	0	0	17.56	0	0	0	0	17.9
A0A3C1E4N6	Carbohydrate metabolism	Phosphoglucosamine mutase	Prevotellaceae	Prevotella sp.	17.33	0	18.06	0	0	0	0	0	0	0	0
A0A318M4A3	Carbohydrate metabolism	Gluconokinase (EC 2.7.1.12)	Bifidobacteriaceae	Bifidobacterium indicum	0	0	0	0	17.46	0	0	17.92	0	0	0
A0A2C9XNN9	Carbohydrate metabolism	Alpha-galactosidase (EC 3.2.1.22)	Enterococcaceae	Enterococcus sp. 10A9_DIV0425	17.99	17.3	0	0	0	0	0	0	0	0	0
R6VRN7	Carbohydrate metabolism	Beta-N-acetylhexosaminidase	Prevotellaceae	Prevotella sp. CAG:474	14.92	0	0	0	0	20.33	0	0	0	0	0
A0A0P6S6Y6	Carbohydrate metabolism	Glucose-1-phosphate adenylyltransferase	Streptococcaceae	Streptococcus phocae	0	21.09	0	14.03	0	0	0	0	0	0	0
A0A1C3SVZ2	Carbohydrate metabolism	Fumarate reductase flavoprotein subunit (EC 1.-.-.-)	Streptococcaceae	Lactococcus piscium	0	0	17.01	0	0	17.92	0	0	0	0	0
A0A0R1YH54	Carbohydrate metabolism	Probable phosphoketolase (EC 4.1.2.-)	Lactobacillaceae	Lactobacillus amylophilus DSM 20533 = JCM 1125	0	0	0	0	0	16.73	0	18.14	0	0	0
A0A1Q9YNK1	Carbohydrate metabolism	Glycogen synthase (EC 2.4.1.21) (Starch [bacterial glycogen] synthase)	Erysipelotrichaceae	Faecalibaculum rodentium	15.22	19.65	0	0	0	0	0	0	0	0	0
A0A120JTJ3	Carbohydrate metabolism	Glucose-6-phosphate 1-dehydrogenase (G6PD) (EC 1.1.1.49)	Erysipelotrichaceae	Erysipelothrix larvae	19.38	15.43	0	0	0	0	0	0	0	0	0
A0A430AQB2	Carbohydrate metabolism	Acetolactate synthase (EC 2.2.1.6)	Enterococcaceae	Vagococcus elongatus	0	0	0	0	17.86	0	0	0	0	16.83	0
A0A2M9H7J4	Carbohydrate metabolism	Inositol monophosphatase	Bifidobacteriaceae	Bifidobacterium primatium	0	17.14	0	0	0	0	17.54	0	0	0	0
C2E532	Carbohydrate metabolism	Putative Deoxyribose-phosphate aldolase	Lactobacillaceae	Lactobacillus johnsonii ATCC 33200	16.59	0	18.06	0	0	0	0	0	0	0	0
A0A1I0HKJ3	Carbohydrate metabolism	1,4-alpha-glucan branching enzyme (EC 2.4.1.18)	Erysipelotrichaceae	[Clostridium] cocleatum	0	0	0	0	0	17.42	0	0	0	0	17.03
A0A1Y4QQ60	Carbohydrate metabolism	Pyruvate kinase (EC 2.7.1.40)	Erysipelotrichaceae	Erysipelatoclostridium sp. An15	0	0	0	16.78	0	17.65	0	0	0	0	0
A0A3M0NUF4	Carbohydrate metabolism	Family 3 glycosyl hydrolase	Lactobacillaceae	Lactobacillus sp. ESL0261	0	16.51	0	0	17.84	0	0	0	0	0	0
I4MDT0	Carbohydrate metabolism	UDP-glucose 4-epimerase	Bifidobacteriaceae	Gardnerella vaginalis 6119V5	0	19.65	0	0	14.65	0	0	0	0	0	0
T0VAJ4	Carbohydrate metabolism	6-phospho-beta-glucosidase (EC 3.2.1.86)	Enterococcaceae	Enterococcus sp. HSIEG1	16.67	0	17.54	0	0	0	0	0	0	0	0
G5G9D8	Carbohydrate metabolism	Probable glycine dehydrogenase (decarboxylating) subunit 1 (EC 1.4.4.2) (Glycine cleavage system P-protein subunit 1) (Glycine decarboxylase subunit 1) (Glycine dehydrogenase (aminomethyl-transferring) subunit 1)	Prevotellaceae	Alloprevotella rava F0323	16.68	0	17.48	0	0	0	0	0	0	0	0
R2P7D6	Carbohydrate metabolism	Alpha-1,4 glucan phosphorylase (EC 2.4.1.1)	Enterococcaceae	Enterococcus raffinosus ATCC 49464	0	0	18.81	0	0	0	15.29	0	0	0	0
A0A3M0PL99	Carbohydrate metabolism	D-2-hydroxyacid dehydrogenase	Lactobacillaceae	Lactobacillus sp. ESL0259	0	14.61	0	0	19.49	0	0	0	0	0	0
A0A3D3MV90	Carbohydrate metabolism	Beta-glucuronidase	Prevotellaceae	Prevotella sp.	0	0	14.83	0	19.14	0	0	0	0	0	0
A0A427L4I1	Carbohydrate metabolism	Acetate CoA-transferase YdiF (EC 2.8.3.8)	Enterobacteriaceae	Citrobacter freundii	0	0	17.01	0	0	16.92	0	0	0	0	0
R6XD01	Carbohydrate metabolism	1,4-alpha-glucan branching enzyme (EC 2.4.1.18)	Prevotellaceae	Prevotella sp. CAG:732	0	16.6	17.28	0	0	0	0	0	0	0	0
S0KM51	Carbohydrate metabolism	6-phospho-beta-glucosidase	Enterococcaceae	Enterococcus dispar ATCC 51266	0	0	0	18.32	0	0	0	15.55	0	0	0
J3AJC9	Carbohydrate metabolism	Oxaloacetate decarboxylase (EC 4.1.1.3)	Streptococcaceae	Streptococcus ratti FA-1 = DSM 20564	0	17.9	0	0	0	0	0	0	0	0	15.97
A0A3P5DTX9	Carbohydrate metabolism	Aminoimidazole riboside kinase (Fructokinase) (EC 2.7.1.4)	Enterobacteriaceae	Escherichia coli	0	0	0	0	17.19	0	0	0	16.65	0	0
A0A2W4BND1	Carbohydrate metabolism	L-ribulose-5-phosphate 4-epimerase (EC 5.1.3.4)	Enterococcaceae	Enterococcus plantarum	0	0	19.47	0	0	0	14.35	0	0	0	0
A0A242CJ83	Carbohydrate metabolism	Phosphoglucomutase/phosphomannomutase	Enterococcaceae	Enterococcus sp. 4G2_DIV0659	16.43	0	17.36	0	0	0	0	0	0	0	0
A0A430A2I3	Carbohydrate metabolism	Glucohydrolase	Enterococcaceae	Vagococcus sp. SS1995	16.78	0	17	0	0	0	0	0	0	0	0
A0A366K9D5	Carbohydrate metabolism	Alpha-galactosidase (EC 3.2.1.22)	Bifidobacteriaceae	Bifidobacterium aemilianum	19.25	0	0	0	0	0	14.5	0	0	0	0
E7MKU8	Carbohydrate metabolism	Tagatose-6-phosphate kinase (EC 2.7.1.144)	Erysipelotrichaceae	Solobacterium moorei F0204	0	0	0	0	0	20.33	0	0	0	0	13.4
A0A1Y0VVU0	Carbohydrate metabolism	Cell wall protein PRY3	Lactobacillaceae	Pediococcus pentosaceus	0	0	0	0	0	0	16.45	0	0	0	17.24
A0A376TWF3	Carbohydrate metabolism	Transaldolase (EC 2.2.1.2)	Enterobacteriaceae	Escherichia coli	18.79	0	0	0	0	0	14.89	0	0	0	0
A0A3B9UAG9	Carbohydrate metabolism	Mannose-1-phosphate guanylyltransferase	Prevotellaceae	Prevotella sp.	0	14.94	18.73	0	0	0	0	0	0	0	0
A0A1C0BV48	Carbohydrate metabolism	PTS EIIA type-4 domain-containing protein	Erysipelotrichaceae	Erysipelotrichaceae bacterium MTC7	0	0	0	0	17.99	15.68	0	0	0	0	0
E7MMY7	Carbohydrate metabolism	Carbohydrate kinase, FGGY family protein	Erysipelotrichaceae	Solobacterium moorei F0204	15.39	0	0	0	0	18.24	0	0	0	0	0
V3QX60	Carbohydrate metabolism	UDP-glucose 6-dehydrogenase (EC 1.1.1.22)	Enterobacteriaceae	Enterobacter sp. MGH 24	0	0	0	16.49	0	0	0	0	17.14	0	0
Q2WCR1	Carbohydrate metabolism	Transketolase (Fragment)	Lactobacillaceae	Lactobacillus plantarum	0	19.37	14.24	0	0	0	0	0	0	0	0
A0A3P1ZB14	Carbohydrate metabolism	Transketolase	Prevotellaceae	Alloprevotella sp. OH1205_COT-284	14.97	0	18.59	0	0	0	0	0	0	0	0
B9DV95	Carbohydrate metabolism	Putative N-acetylglucosamine-6-phosphate deacetylase	Streptococcaceae	Streptococcus uberis (strain ATCC BAA-854 / 0140J)	0	0	15.95	0	0	0	17.6	0	0	0	0
A0A0R2DFD8	Carbohydrate metabolism	Beta-galactosidase (EC 3.2.1.23)	Lactobacillaceae	Lactobacillus senmaizukei DSM 21775 = NBRC 103853	16.34	0	0	17.19	0	0	0	0	0	0	0
V8CSJ2	Carbohydrate metabolism	DUF3417 domain-containing protein	Prevotellaceae	Prevotella nigrescens CC14M	0	0	0	18.56	14.95	0	0	0	0	0	0
A0A242K1S1	Carbohydrate metabolism	Alpha-L-AF_C domain-containing protein	Enterococcaceae	Enterococcus sp. 9E7_DIV0242	0	0	0	0	17.17	0	0	0	16.31	0	0
A0A2A5RMZ5	Carbohydrate metabolism	6-phospho-beta-glucosidase	Streptococcaceae	Lactococcus fujiensis JCM 16395	0	0	0	15.37	0	0	0	0	0	0	18.09
A0A173M338	Carbohydrate metabolism	6-phospho-beta-glucosidase GmuD	Streptococcaceae	Lactococcus garvieae	17.48	0	0	0	15.98	0	0	0	0	0	0
S6CIT7	Carbohydrate metabolism	5-deoxy-glucuronate isomerase (5DG isomerase) (EC 5.3.1.30)	Lactobacillaceae	Lactobacillus casei subsp. casei ATCC 393	0	0	0	0	0	0	0	0	16.02	17.38	0
J3A289	Carbohydrate metabolism	Alpha-1,4 glucan phosphorylase (EC 2.4.1.1)	Streptococcaceae	Streptococcus ratti FA-1 = DSM 20564	0	0	0	0	17.09	0	0	0	16.27	0	0
G4L977	Carbohydrate metabolism	Phosphoglycerate kinase (EC 2.7.2.3)	Enterococcaceae	Tetragenococcus halophilus (strain DSM 20338 / JCM 20259 / NCIMB 9735 / NBRC 12172) (Pediococcus halophilus)	17.76	15.58	0	0	0	0	0	0	0	0	0
A0A3S0PC15	Carbohydrate metabolism	Type I pullulanase (EC 3.2.1.41)	Prevotellaceae	Prevotella sp. KCOM 3155	0	0	0	18.01	0	0	15.33	0	0	0	0
A0A3E2VP39	Carbohydrate metabolism	LPXTG cell wall anchor domain-containing protein	Erysipelotrichaceae	Clostridium innocuum	0	0	0	0	0	0	0	17.92	0	0	15.37
A0A355X2K0	Carbohydrate metabolism	UTP--glucose-1-phosphate uridylyltransferase (EC 2.7.7.9) (UDP-glucose pyrophosphorylase) (Fragment)	Lactobacillaceae	Lactobacillus johnsonii	16.79	0	16.45	0	0	0	0	0	0	0	0
A0A2T4T706	Carbohydrate metabolism	Beta-glucosidase	Prevotellaceae	Prevotella sp. oral taxon 820	17.51	0	0	0	0	0	0	0	15.72	0	0
A0A3C1U9P3	Carbohydrate metabolism	Beta-N-acetylhexosaminidase (EC 3.2.1.52)	Erysipelotrichaceae	Erysipelotrichaceae bacterium	16.23	0	16.98	0	0	0	0	0	0	0	0
K9IF57	Carbohydrate metabolism	Cellulase	Lactobacillaceae	Pediococcus acidilactici NGRI 0510Q	16.82	0	16.39	0	0	0	0	0	0	0	0
A0A261EU89	Carbohydrate metabolism	Pyruvate oxidase	Bifidobacteriaceae	Bombiscardovia coagulans	17.56	0	0	0	0	0	0	0	15.65	0	0
A0A413U9N0	Carbohydrate metabolism	Type I pullulanase (EC 3.2.1.41)	Erysipelotrichaceae	Holdemanella biformis	0	0	0	16.78	0	0	16.37	0	0	0	0
A0A412G3M8	Carbohydrate metabolism	4-deoxy-L-threo-5-hexosulose-uronate ketol-isomerase (EC 5.3.1.17) (5-keto-4-deoxyuronate isomerase) (DKI isomerase)	Erysipelotrichaceae	Holdemania filiformis	0	0	0	0	0	19.49	0	0	0	0	13.61
A0A172QAG7	Carbohydrate metabolism	Alpha-1,4 glucan phosphorylase (EC 2.4.1.1)	Streptococcaceae	Streptococcus pantholopis	0	0	18.34	0	14.75	0	0	0	0	0	0
A0A2Y9TZ08	Carbohydrate metabolism	Glyoxylate/hydroxypyruvate reductase GhrB	Enterobacteriaceae	Limnobaculum parvum	0	0	0	0	15.45	0	0	0	17.64	0	0
A0A1X1I4B4	Carbohydrate metabolism	Sucrose phosphorylase (EC 2.4.1.7) (Sucrose glucosyltransferase)	Streptococcaceae	Streptococcus oralis subsp. oralis	0	17.39	0	0	0	0	15.67	0	0	0	0
A0A139PG84	Carbohydrate metabolism	Trehalose-6-phosphate hydrolase (EC 3.2.1.93)	Streptococcaceae	Streptococcus oralis	0	0	0	15.69	0	0	0	0	0	0	17.35
A0A2Z6TDE8	Carbohydrate metabolism	Beta-glucosidase	Lactobacillaceae	Lactobacillus rodentium	0	0	0	14.96	18.06	0	0	0	0	0	0
A0A3B9FBW1	Carbohydrate metabolism	Glucosamine-6-phosphate deaminase (EC 3.5.99.6)	Prevotellaceae	Prevotella sp.	0	0	0	0	15.47	0	0	0	17.5	0	0
A0A1V2SPB0	Carbohydrate metabolism	Glucosamine-1-phosphate N-acetyltransferase (EC 2.3.1.157)];Bifunctional protein GlmU [Includes: UDP-N-acetylglucosamine pyrophosphorylase (EC 2.7.7.23) (N-acetylglucosamine-1-phosphate uridyltransferase)	Streptococcaceae	Streptococcus azizii	0	17.36	0	0	0	15.58	0	0	0	0	0
A0A3D3MR39	Carbohydrate metabolism	Beta-galactosidase	Prevotellaceae	Prevotella sp.	0	14.2	18.71	0	0	0	0	0	0	0	0
A0A1K2I821	Carbohydrate metabolism	Pyruvate-flavodoxin oxidoreductase (EC 1.2.7.-)	Lactobacillaceae	Lactobacillus rennini	17.16	15.73	0	0	0	0	0	0	0	0	0
Q3XXA3	Carbohydrate metabolism	UDP-N-acetylglucosamine 2-epimerase (EC 5.1.3.14)	Enterococcaceae	Enterococcus faecium (strain ATCC BAA-472 / TX0016 / DO)	0	14.28	0	0	0	18.58	0	0	0	0	0
A0A242AA04	Carbohydrate metabolism	YkfB	Enterococcaceae	Enterococcus sp. 8G7_MSG3316	0	0	0	0	16.3	0	0	16.52	0	0	0
A0A3C1EB38	Carbohydrate metabolism	Mannonate dehydratase (EC 4.2.1.8) (Fragment)	Erysipelotrichaceae	Erysipelotrichaceae bacterium	0	17.28	15.51	0	0	0	0	0	0	0	0
R5FV69	Carbohydrate metabolism	Putative 3-hydroxybutyryl-CoA dehydrogenase	Erysipelotrichaceae	Coprobacillus sp. CAG:698	0	0	0	0	16.24	0	0	0	0	16.55	0
A0A430FSY5	Carbohydrate metabolism	Alpha-amylase (EC 3.2.1.1)	Bifidobacteriaceae	Bifidobacterium dolichotidis	17.94	0	0	0	14.83	0	0	0	0	0	0
A0A3E5FND8	Carbohydrate metabolism	Beta-N-acetylhexosaminidase (EC 3.2.1.52)	Erysipelotrichaceae	[Clostridium] spiroforme	0	0	0	0	0	0	16.42	0	16.35	0	0
A0A1T5HN82	Carbohydrate metabolism	NADP-dependent alcohol dehydrogenase	Enterobacteriaceae	Kosakonia oryzae	15.11	0	0	0	0	0	0	0	17.65	0	0
A0A2R3JNZ0	Carbohydrate metabolism	Glycerate kinase	Lactobacillaceae	Lactobacillus sp. CBA3605	16.25	16.49	0	0	0	0	0	0	0	0	0
A0A429ZBR8	Carbohydrate metabolism	Glucose-6-phosphate 1-dehydrogenase (G6PD) (EC 1.1.1.49)	Enterococcaceae	Vagococcus lutrae	15.87	0	0	0	16.8	0	0	0	0	0	0
G5K6L7	Carbohydrate metabolism	PTS system sorbose-specific iic component	Streptococcaceae	Streptococcus pseudoporcinus LQ 940-04	14.93	17.69	0	0	0	0	0	0	0	0	0
A0A2R7ZUH1	Carbohydrate metabolism	Formate acetyltransferase (EC 2.3.1.54)	Streptococcaceae	Lactococcus piscium	15.15	0	17.46	0	0	0	0	0	0	0	0
W1WEQ6	Carbohydrate metabolism	Aldehyde dehydrogenase (NAD) family protein	Veillonellaceae	Veillonella sp. DORA_A_3_16_22	0	15.55	0	0	17.05	0	0	0	0	0	0
A0A2C8EHB7	Carbohydrate metabolism	Periplasmic beta-glucosidase (EC 3.2.1.21)	Streptococcaceae	Lactococcus piscium	0	0	0	0	0	0	0	17.04	0	15.56	0
A0A0H3H260	Carbohydrate metabolism	Oxaloacetate decarboxylase (EC 4.1.1.3)	Enterobacteriaceae	Klebsiella oxytoca (strain ATCC 8724 / DSM 4798 / JCM 20051 / NBRC 3318 / NRRL B-199 / KCTC 1686)	13.57	0	19.01	0	0	0	0	0	0	0	0
F3QQD2	Carbohydrate metabolism	Putative 4-alpha-glucanotransferase	Prevotellaceae	Paraprevotella xylaniphila YIT 11841	0	19.9	0	12.66	0	0	0	0	0	0	0
A0A0L0AYK6	Carbohydrate metabolism	Altronate hydrolase	Enterobacteriaceae	Klebsiella sp. RIT-PI-d	16.11	16.4	0	0	0	0	0	0	0	0	0
A0A429ZKI1	Carbohydrate metabolism	Flavocytochrome c	Enterococcaceae	Vagococcus sp. SS1994	0	15.04	17.46	0	0	0	0	0	0	0	0
A0A1C5TVV0	Carbohydrate metabolism	Retaining alpha-galactosidase (EC 3.2.1.22)	Bacteroidaceae	uncultured Bacteroides sp.	0	0	0	16.9	0	15.56	0	0	0	0	0
A0A485A535	Carbohydrate metabolism	Alpha-amylase (EC 3.2.1.1)	Enterobacteriaceae	Kluyvera cryocrescens (Kluyvera citrophila)	0	0	0	0	17	0	0	0	15.45	0	0
E8JYM7	Carbohydrate metabolism	Alpha amylase, catalytic domain protein (EC 3.2.1.135)	Streptococcaceae	Streptococcus infantis ATCC 700779	0	0	0	0	15.79	16.63	0	0	0	0	0
A0A261FTX1	Carbohydrate metabolism	Beta-xylosidase	Bifidobacteriaceae	Bifidobacterium lemurum	16.92	0	0	0	15.47	0	0	0	0	0	0
A0A0R1LVT9	Carbohydrate metabolism	Xylulose kinase (Xylulokinase) (EC 2.7.1.17)	Lactobacillaceae	Lactobacillus odoratitofui DSM 19909 = JCM 15043	0	0	0	0	16.18	0	0	16.21	0	0	0
A0A121ALR2	Carbohydrate metabolism	Citrate synthase	Streptococcaceae	Streptococcus pneumoniae	16.22	0	0	0	0	0	0	0	0	0	16.15
A0A1L8QMU9	Carbohydrate metabolism	Alpha-N-arabinofuranosidase	Enterococcaceae	Enterococcus aquimarinus	0	0	0	17.59	0	14.77	0	0	0	0	0
A0A1X1HAT9	Carbohydrate metabolism	Beta-galactosidase	Streptococcaceae	Streptococcus oralis subsp. oralis	0	17.27	0	0	0	0	0	0	0	0	15.08
A0A1H2QM37	Carbohydrate metabolism	1,4-alpha-glucan branching enzyme (EC 2.4.1.18)	Erysipelotrichaceae	Kandleria vitulina	0	0	0	15.6	0	16.71	0	0	0	0	0
A0A023CWI5	Carbohydrate metabolism	Phosphoglucomutase	Lactobacillaceae	Lactobacillus sucicola DSM 21376 = JCM 15457	0	18.35	0	0	0	13.95	0	0	0	0	0
A0A015ZCE4	Carbohydrate metabolism	ROK family protein	Bacteroidaceae	Bacteroides fragilis str. 2-F-2 #4	19.36	0	0	12.94	0	0	0	0	0	0	0
A0A242K1H5	Carbohydrate metabolism	Sucrose-6-phosphate hydrolase (EC 3.2.1.26) (Invertase)	Enterococcaceae	Enterococcus sp. 9E7_DIV0242	17.48	14.82	0	0	0	0	0	0	0	0	0
A0A2H6CR37	Carbohydrate metabolism	Putative N-acetylmannosamine-6-phosphate 2-epimerase (EC 5.1.3.9) (ManNAc-6-P epimerase)	Enterococcaceae	Tetragenococcus halophilus subsp. halophilus	0	16.63	0	15.62	0	0	0	0	0	0	0
A0A2V2FX20	Carbohydrate metabolism	Pentose-5-phosphate 3-epimerase	Erysipelotrichaceae	Dielma fastidiosa	15.53	0	0	0	0	0	0	0	0	16.7	0
A0A1Y4QWI8	Carbohydrate metabolism	Beta-galactosidase	Enterococcaceae	Enterococcus cecorum	0	0	0	0	17.13	0	0	0	15.09	0	0
Q5ETW9	Carbohydrate metabolism	Beta-galactosidase (EC 3.2.1.23) (Fragment)	Enterobacteriaceae	Citrobacter freundii	16.17	0	16.03	0	0	0	0	0	0	0	0
A0A1Q6FRX2	Carbohydrate metabolism	2-isopropylmalate synthase (EC 2.3.3.13) (Alpha-IPM synthase) (Alpha-isopropylmalate synthase)	Bacteroidaceae	Bacteroides sp. CAG:1060_57_27	16.62	0	15.57	0	0	0	0	0	0	0	0
G1WE41	Carbohydrate metabolism	Beta-galactosidase (EC 3.2.1.23) (Lactase)	Prevotellaceae	Prevotella oulorum F0390	16.11	16.08	0	0	0	0	0	0	0	0	0
A0A1Y4QAJ0	Carbohydrate metabolism	Fn3_like domain-containing protein	Erysipelotrichaceae	[Clostridium] spiroforme	16.62	0	15.57	0	0	0	0	0	0	0	0
R2T4V7	Carbohydrate metabolism	Galactose-1-phosphate uridylyltransferase (Gal-1-P uridylyltransferase) (EC 2.7.7.12) (UDP-glucose--hexose-1-phosphate uridylyltransferase)	Enterococcaceae	Enterococcus haemoperoxidus ATCC BAA-382	0	0	0	17.31	0	0	0	0	0	0	14.85
A0A120MHF8	Carbohydrate metabolism	Beta-galactosidase	Streptococcaceae	Streptococcus mitis	0	15.57	0	16.54	0	0	0	0	0	0	0
A0A1Q8EDU3	Carbohydrate metabolism	Alpha-1,4 glucan phosphorylase (EC 2.4.1.1)	Streptococcaceae	Streptococcus acidominimus	0	0	16.46	0	0	0	0	0	15.56	0	0
A0A429ZZQ4	Carbohydrate metabolism	Glucokinase	Enterococcaceae	Vagococcus sp. SS1995	0	0	0	15.65	0	0	0	0	0	0	16.37
H4L9Z6	Carbohydrate metabolism	Metallo-beta-lactamase superfamily protein	Enterobacteriaceae	Escherichia coli DEC2E	0	0	0	15.8	0	0	0	16.21	0	0	0
A0A139NSI9	Carbohydrate metabolism	1,4-alpha-glucan branching enzyme (EC 2.4.1.18)	Streptococcaceae	Streptococcus sp. DD13	0	0	0	13.13	0	18.87	0	0	0	0	0
A0A0R2E2G7	Carbohydrate metabolism	Trehalose-6-phosphate hydrolase	Lactobacillaceae	Lactobacillus sucicola DSM 21376 = JCM 15457	0	0	0	18.97	0	0	13.03	0	0	0	0
A0A2N3QEP8	Carbohydrate metabolism	Alpha-galactosidase	Bifidobacteriaceae	Bifidobacterium thermophilum	0	0	0	0	0	0	0	0	16.75	15.24	0
A0A3E1SWG3	Carbohydrate metabolism	2-isopropylmalate synthase (EC 2.3.3.13) (Alpha-IPM synthase) (Alpha-isopropylmalate synthase)	Enterobacteriaceae	Klebsiella oxytoca	0	15.46	0	0	16.51	0	0	0	0	0	0
A0A417K8M1	Carbohydrate metabolism	6-phospho-alpha-glucosidase	Erysipelotrichaceae	Absiella sp. AM27-20	0	0	0	15.74	0	0	0	0	0	0	16.23
A0A429ZLX8	Carbohydrate metabolism	Alpha-ketoacid dehydrogenase subunit beta	Enterococcaceae	Vagococcus sp. SS1994	0	15.26	0	16.71	0	0	0	0	0	0	0
E7FX85	Carbohydrate metabolism	Glyceraldehyde-3-phosphate dehydrogenase (EC 1.2.1.-)	Erysipelotrichaceae	Erysipelothrix rhusiopathiae ATCC 19414	0	0	0	0	17.36	0	14.61	0	0	0	0
A0A0R1HLH6	Carbohydrate metabolism	Beta-xylosidase	Lactobacillaceae	Lactobacillus kimchicus JCM 15530	14.45	0	17.51	0	0	0	0	0	0	0	0
A0A2X4Z4A2	Carbohydrate metabolism	Pyruvate formate-lyase (EC 4.1.1.83)	Enterobacteriaceae	Klebsiella oxytoca	0	0	0	0	15.51	16.4	0	0	0	0	0
A0A255S6T9	Carbohydrate metabolism	Alpha-galactosidase (EC 3.2.1.22)	Prevotellaceae	Prevotella sp. P3-120	0	0	0	0	0	0	14.26	0	0	17.59	0
S0RTM5	Carbohydrate metabolism	Sucrose-6-phosphate hydrolase (EC 3.2.1.26) (Invertase)	Enterococcaceae	Enterococcus avium ATCC 14025	15.83	0	0	0	0	0	0	0	16.01	0	0
A0A417C7D5	Carbohydrate metabolism	Glutamine--fructose-6-phosphate aminotransferase [isomerizing] (EC 2.6.1.16) (D-fructose-6-phosphate amidotransferase) (GFAT) (Glucosamine-6-phosphate synthase) (Hexosephosphate aminotransferase) (L-glutamine--D-fructose-6-phosphate amidotransferase)	Erysipelotrichaceae	Erysipelatoclostridium sp. AM42-17	0	16.51	0	0	0	0	0	0	15.29	0	0
A0A430AGL6	Carbohydrate metabolism	Aldehyde-alcohol dehydrogenase	Enterococcaceae	Vagococcus entomophilus	16.07	0	15.68	0	0	0	0	0	0	0	0
M4RRC1	Carbohydrate metabolism	Succinate dehydrogenase iron-sulfur subunit	Bifidobacteriaceae	Bifidobacterium thermophilum RBL67	0	0	16.15	0	15.6	0	0	0	0	0	0
A0A0M3F891	Carbohydrate metabolism	Maltodextrin glucosidase	Enterobacteriaceae	Enterobacter cloacae	0	0	0	14.91	16.78	0	0	0	0	0	0
V8LSF8	Carbohydrate metabolism	Ribulose-phosphate 3-epimerase (EC 5.1.3.1)	Streptococcaceae	Streptococcus thermophilus TH1435	0	14.6	0	0	17.07	0	0	0	0	0	0
S1N628	Carbohydrate metabolism	Alpha-1,4 glucan phosphorylase (EC 2.4.1.1)	Enterococcaceae	Enterococcus columbae DSM 7374 = ATCC 51263	0	0	0	0	0	0	0	0	14.7	16.93	0
D3IKF9	Carbohydrate metabolism	Mannan endo-1,4-beta-mannosidase (EC 3.2.1.78)	Prevotellaceae	Prevotella sp. oral taxon 317 str. F0108	15.83	0	0	0	15.79	0	0	0	0	0	0
F2KTV6	Carbohydrate metabolism	Glycosyl hydrolase family 20, catalytic domain protein	Prevotellaceae	Prevotella denticola (strain F0289)	0	0	0	0	0	0	0	15.65	15.96	0	0
A0A1Q8YRH2	Carbohydrate metabolism	Permease IIC component	Enterobacteriaceae	Klebsiella michiganensis	0	0	0	0	15.55	0	0	0	16.06	0	0
R7GN97	Carbohydrate metabolism	Putative 3-hydroxybutyryl-CoA dehydrogenase	Erysipelotrichaceae	Catenibacterium sp. CAG:290	0	0	0	0	0	0	15.61	0	0	0	15.96
V7ZRD9	Carbohydrate metabolism	Sorbitol-6-phosphate 2-dehydrogenase (EC 1.1.1.140)	Enterococcaceae	Enterococcus faecalis PF3	16.01	15.56	0	0	0	0	0	0	0	0	0
D5ETG4	Carbohydrate metabolism	Putative alpha-N-arabinofuranosidase	Prevotellaceae	Prevotella ruminicola (strain ATCC 19189 / JCM 8958 / 23)	0	16.41	0	0	15.15	0	0	0	0	0	0
A0A430AX76	Carbohydrate metabolism	6-phosphogluconate dehydrogenase, decarboxylating (EC 1.1.1.44)	Enterococcaceae	Vagococcus elongatus	15.05	0	0	0	0	0	0	16.49	0	0	0
A0A3C0KLU8	Carbohydrate metabolism	Serine hydroxymethyltransferase (EC 2.1.2.1) (Fragment)	Erysipelotrichaceae	Erysipelotrichaceae bacterium	0	15.98	0	0	0	0	15.55	0	0	0	0
A0A3D2SDW8	Carbohydrate metabolism	Alpha-galactosidase (EC 3.2.1.22) (Melibiase)	Bacteroidaceae	Bacteroides graminisolvens	0	0	0	0	14.88	16.64	0	0	0	0	0
A0A2S6HRU5	Carbohydrate metabolism	Alpha galactosidase A	Bacteroidaceae	Bacteroides xylanolyticus	16.25	0	0	0	15.22	0	0	0	0	0	0
R2XEL6	Carbohydrate metabolism	Rhamnulose-1-phosphate aldolase (EC 4.1.2.19)	Enterococcaceae	Enterococcus gilvus ATCC BAA-350	15.35	0	16.08	0	0	0	0	0	0	0	0
F7QZF9	Carbohydrate metabolism	6-phospho-beta-galactosidase (EC 3.2.1.85)	Lactobacillaceae	Lactobacillus ruminis SPM0211	0	16.14	0	0	0	0	15.27	0	0	0	0
A0A447LTG2	Carbohydrate metabolism	Glycine cleavage system T protein (EC 2.1.2.10)	Enterobacteriaceae	Atlantibacter hermannii (Escherichia hermannii)	0	0	16.89	0	14.51	0	0	0	0	0	0
A0A3S0A525	Carbohydrate metabolism	2-dehydro-3-deoxygluconokinase	Enterococcaceae	Vagococcus humatus	0	0	16.26	0	0	0	0	0	0	0	15.13
S0S6I2	Carbohydrate metabolism	Fe-ADH domain-containing protein	Enterococcaceae	Enterococcus avium ATCC 14025	0	15.92	0	15.46	0	0	0	0	0	0	0
A0A429ZZP6	Carbohydrate metabolism	Fructose-1,6-bisphosphatase class 3 (FBPase class 3) (EC 3.1.3.11) (D-fructose-1,6-bisphosphate 1-phosphohydrolase class 3)	Enterococcaceae	Vagococcus sp. SS1995	0	0	0	0	16.22	15.15	0	0	0	0	0
T0U822	Carbohydrate metabolism	Acetolactate synthase (EC 2.2.1.6)	Veillonellaceae	Veillonella parvula HSIVP1	0	0	0	16.54	0	0	0	0	14.8	0	0
A0A242A3L6	Carbohydrate metabolism	6-phospho-beta-glucosidase	Enterococcaceae	Enterococcus sp. 8G7_MSG3316	16.22	0	15.1	0	0	0	0	0	0	0	0
A0A0K1NHC4	Carbohydrate metabolism	Beta-galactosidase (EC 3.2.1.23) (Lactase)	Prevotellaceae	Prevotella fusca JCM 17724	0	0	19.09	0	0	0	0	12.23	0	0	0
A0A0E2IQM5	Carbohydrate metabolism	Alpha-1,4 glucan phosphorylase (EC 2.4.1.1)	Streptococcaceae	Streptococcus intermedius SK54 = ATCC 27335	0	15.1	0	0	16.21	0	0	0	0	0	0
B9YEB2	Carbohydrate metabolism	Alpha amylase, catalytic domain protein	Erysipelotrichaceae	Holdemania filiformis DSM 12042	0	0	0	0	15.78	0	0	15.5	0	0	0
J0WYU4	Carbohydrate metabolism	Fructose-bisphosphate aldolase (FBP aldolase) (EC 4.1.2.13)	Bifidobacteriaceae	Scardovia wiggsiae F0424	0	0	16.13	0	0	0	0	15.15	0	0	0
Q71ID0	Carbohydrate metabolism	Ribose-phosphate pyrophosphokinase (EC 2.7.6.1) (Fragment)	Lactobacillaceae	Lactobacillus delbrueckii subsp. lactis	0	0	0	15.92	15.36	0	0	0	0	0	0
Q9EW05	Carbohydrate metabolism	Glucose kinase (Fragment)	Streptococcaceae	Streptococcus pyogenes	17	0	0	0	0	0	14.25	0	0	0	0
A0A0U2X217	Carbohydrate metabolism	Acetaldehyde dehydrogenase	Enterococcaceae	Enterococcus rotai	0	15.76	0	0	15.45	0	0	0	0	0	0
U7U304	Carbohydrate metabolism	Pyruvate dehydrogenase E1 component subunit alpha (EC 1.2.4.1)	Enterococcaceae	Enterococcus faecium 10/96A	15.53	0	15.68	0	0	0	0	0	0	0	0
A0A242K4S8	Carbohydrate metabolism	Pbg	Enterococcaceae	Enterococcus sp. 9E7_DIV0242	0	0	0	0	14.93	0	16.27	0	0	0	0
R2RS51	Carbohydrate metabolism	Pectinesterase (EC 3.1.1.11)	Enterococcaceae	Enterococcus asini ATCC 700915	0	0	0	0	0	0	18.01	0	0	0	13.18
A0A1I0MM87	Carbohydrate metabolism	Alpha-galactosidase (EC 3.2.1.22) (Melibiase)	Prevotellaceae	Prevotella aff. ruminicola Tc2-24	0	0	0	14.6	0	16.58	0	0	0	0	0
I7LNN9	Carbohydrate metabolism	N-acetylglucosamine-6-phosphate deacetylase (EC 3.5.1.25)	Streptococcaceae	Lactococcus raffinolactis 4877	0	0	0	0	0	15.07	0	0	0	0	16.1
A0A357QXG7	Carbohydrate metabolism	Phosphoglucosamine mutase (Fragment)	Erysipelotrichaceae	Erysipelotrichaceae bacterium	0	0	18.48	0	0	0	0	0	0	0	12.67
X8JA85	Carbohydrate metabolism	Alpha-acetolactate decarboxylase (EC 4.1.1.5)	Streptococcaceae	Streptococcus sp. ACS2	0	0	0	0	16.26	0	0	0	0	0	14.84
R6A9E4	Carbohydrate metabolism	Beta-galactosidase (EC 3.2.1.23) (Lactase)	Bacteroidaceae	Bacteroides stercoris CAG:120	0	0	15.41	0	0	0	0	0	0	15.67	0
A0A0U0KQ26	Carbohydrate metabolism	3-isopropylmalate dehydratase small subunit (EC 4.2.1.33) (Alpha-IPM isomerase) (IPMI) (Isopropylmalate isomerase)	Streptococcaceae	Streptococcus pneumoniae	0	15.08	15.96	0	0	0	0	0	0	0	0
A0A318KUL2	Carbohydrate metabolism	Acetyl-CoA C-acetyltransferase	Erysipelotrichaceae	Dielma fastidiosa	15.63	0	15.41	0	0	0	0	0	0	0	0
J3JQC6	Carbohydrate metabolism	Phosphoketolase	Streptococcaceae	Streptococcus ratti FA-1 = DSM 20564	0	15.61	0	15.42	0	0	0	0	0	0	0
A0A330I938	Carbohydrate metabolism	Alpha,alpha-phosphotrehalase (EC 3.2.1.93)	Enterobacteriaceae	Klebsiella oxytoca	0	0	0	0	0	15.57	15.45	0	0	0	0
H1Q330	Carbohydrate metabolism	Pyrophosphate--fructose 6-phosphate 1-phosphotransferase (EC 2.7.1.90) (6-phosphofructokinase, pyrophosphate dependent) (PPi-dependent phosphofructokinase) (PPi-PFK) (Pyrophosphate-dependent 6-phosphofructose-1-kinase)	Prevotellaceae	Prevotella micans F0438	0	0	15.72	0	0	0	0	0	15.28	0	0
Q7WWQ5	Carbohydrate metabolism	Sucrose phosphorylase (EC 2.4.1.7) (Sucrose glucosyltransferase)	Lactobacillaceae	Lactobacillus acidophilus	0	16.33	0	0	0	0	14.67	0	0	0	0
A0A423XPL3	Carbohydrate metabolism	Mannonate dehydratase (EC 4.2.1.8) (Fragment)	Enterobacteriaceae	Cronobacter malonaticus	0	17.1	0	0	13.84	0	0	0	0	0	0
A0A242LDI3	Carbohydrate metabolism	1,4-alpha-glucan branching enzyme (EC 2.4.1.18)	Enterococcaceae	Enterococcus sp. 7D2_DIV0200	0	0	0	0	0	15.24	0	15.67	0	0	0
A0A1W7QKE9	Carbohydrate metabolism	2,3-bisphosphoglycerate-dependent phosphoglycerate mutase (BPG-dependent PGAM) (PGAM) (Phosphoglyceromutase) (dPGM) (EC 5.4.2.11)	Lactobacillaceae	Lactobacillus acidipiscis	16.54	0	0	0	0	14.36	0	0	0	0	0
A0A2I1M386	Carbohydrate metabolism	Alpha-L-arabinofuranosidase	Bifidobacteriaceae	Alloscardovia omnicolens	0	0	0	15.23	15.66	0	0	0	0	0	0
G1VBH9	Carbohydrate metabolism	CBM20 domain-containing protein	Prevotellaceae	Prevotella sp. C561	14.52	16.37	0	0	0	0	0	0	0	0	0
A0A255TW18	Carbohydrate metabolism	Glycosyl hydrolase	Prevotellaceae	Prevotella sp. P2-180	15.03	0	0	0	15.86	0	0	0	0	0	0
S1RM44	Carbohydrate metabolism	Ribokinase (RK) (EC 2.7.1.15)	Enterococcaceae	Enterococcus cecorum DSM 20682 = ATCC 43198	0	0	0	0	15.26	0	0	15.61	0	0	0
A0A377W4L0	Carbohydrate metabolism	Putative NADH:flavin oxidoreductase (EC 1.-.-.-)	Enterobacteriaceae	Klebsiella pneumoniae	0	0	16.11	0	14.71	0	0	0	0	0	0
A0A166U594	Carbohydrate metabolism	Beta-galactosidase (EC 3.2.1.23) (Lactase)	Streptococcaceae	Lactococcus lactis subsp. cremoris (Streptococcus cremoris)	0	0	0	15.89	0	0	0	0	14.92	0	0
A0A370R4E7	Carbohydrate metabolism	UTP--glucose-1-phosphate uridylyltransferase (EC 2.7.7.9) (UDP-glucose pyrophosphorylase)	Enterobacteriaceae	Enterobacillus tribolii	0	0	0	14.74	16.07	0	0	0	0	0	0
A0A3E3E6Y7	Carbohydrate metabolism	Phosphoglycerate mutase (2,3-diphosphoglycerate-independent) (EC 5.4.2.12)	Erysipelotrichaceae	Faecalicoccus pleomorphus	0	0	0	13.78	0	0	0	0	0	0	17.02
A0A485CUM0	Carbohydrate metabolism	2-keto-3-deoxy-galactonokinase	Enterobacteriaceae	Raoultella terrigena (Klebsiella terrigena)	0	0	0	0	17.01	0	0	13.77	0	0	0
A0A353A2X2	Carbohydrate metabolism	GFO_IDH_MocA domain-containing protein	Prevotellaceae	Prevotellaceae bacterium	0	0	0	0	0	0	0	0	15.18	15.6	0
A0A1Y4VZY4	Carbohydrate metabolism	Hydroxyacid dehydrogenase	Erysipelotrichaceae	Massilimicrobiota sp. An105	0	15.97	0	0	0	0	0	14.79	0	0	0
X6Q0H1	Carbohydrate metabolism	2-oxoacid:acceptor oxidoreductase, alpha subunit	Prevotellaceae	Prevotella sp. ICM33	0	0	0	0	16.56	0	0	0	0	14.17	0
A0A1K2I933	Carbohydrate metabolism	Uronate isomerase (EC 5.3.1.12) (Glucuronate isomerase) (Uronic isomerase)	Lactobacillaceae	Lactobacillus rennini	0	0	0	0	0	16	14.7	0	0	0	0
A0A1H3ZAZ5	Carbohydrate metabolism	Starch synthase	Prevotellaceae	Prevotella sp. tc2-28	0	15.3	0	0	0	0	0	15.37	0	0	0
A0A396BPP6	Carbohydrate metabolism	PTS glucose transporter subunit IIBC	Erysipelotrichaceae	Coprobacillus sp. AM18-4LB-d2	14.34	16.3	0	0	0	0	0	0	0	0	0
A0A0K4HYF5	Carbohydrate metabolism	Glycerate kinase (EC 2.7.1.31)	Enterobacteriaceae	Escherichia coli	15.17	15.44	0	0	0	0	0	0	0	0	0
C7XLV5	Carbohydrate metabolism	Tagatose-6-phosphate kinase (EC 2.7.1.144)	Lactobacillaceae	Lactobacillus crispatus 125-2-CHN	0	0	15.28	0	0	0	0	15.33	0	0	0
U1RD15	Carbohydrate metabolism	UTP--glucose-1-phosphate uridylyltransferase	Bifidobacteriaceae	Alloscardovia omnicolens F0580	0	0	14.74	0	0	0	0	0	15.87	0	0
A0A3B9G4H9	Carbohydrate metabolism	1,4-alpha-glucan branching enzyme (EC 2.4.1.18)	Erysipelotrichaceae	Erysipelotrichaceae bacterium	15.83	0	0	0	14.74	0	0	0	0	0	0
A0A1H0JCL6	Carbohydrate metabolism	Beta-galactosidase (EC 3.2.1.23) (Lactase)	Prevotellaceae	Prevotella sp. BP1-145	16.62	0	0	0	0	0	0	0	13.9	0	0
A0A1I0MEN8	Carbohydrate metabolism	4-alpha-glucanotransferase	Prevotellaceae	Prevotella aff. ruminicola Tc2-24	15.68	14.82	0	0	0	0	0	0	0	0	0
A0A381CED6	Carbohydrate metabolism	Glutamate decarboxylase (EC 4.1.1.15)	Enterobacteriaceae	Buttiauxella agrestis	0	16.36	0	0	14.14	0	0	0	0	0	0
R6UU98	Carbohydrate metabolism	Permease IIC component	Erysipelotrichaceae	Erysipelotrichaceae bacterium CAG:64	0	0	15	0	0	0	0	0	15.49	0	0
A0A2N6Q540	Carbohydrate metabolism	Alpha-amylase (EC 3.2.1.1)	Prevotellaceae	Prevotella timonensis	0	14.54	0	0	0	0	0	0	15.94	0	0
R5KII4	Carbohydrate metabolism	Carboxyl transferase domain protein	Prevotellaceae	Prevotella sp. CAG:1124	13.24	0	0	17.24	0	0	0	0	0	0	0
A0A1Y4QXX6	Carbohydrate metabolism	Beta-galactosidase (EC 3.2.1.23) (Lactase)	Enterococcaceae	Enterococcus cecorum	16.38	14.09	0	0	0	0	0	0	0	0	0
A0A2K9PC10	Carbohydrate metabolism	Maltodextrin glucosidase	Enterobacteriaceae	Citrobacter freundii complex sp. CFNIH2	0	0	15.63	0	14.84	0	0	0	0	0	0
A0A2A5RZV3	Carbohydrate metabolism	Sucrose-6-phosphate hydrolase (EC 3.2.1.26) (Invertase)	Streptococcaceae	Lactococcus plantarum	16.04	14.42	0	0	0	0	0	0	0	0	0
R2SXX4	Carbohydrate metabolism	Tagatose 1,6-diphosphate aldolase (EC 4.1.2.40) (D-tagatose-1,6-bisphosphate aldolase) (Tagatose-bisphosphate aldolase)	Enterococcaceae	Enterococcus pallens ATCC BAA-351	0	0	0	0	0	15.42	0	15.03	0	0	0
A0A3L7YZX4	Carbohydrate metabolism	PA14 domain-containing protein	Bacteroidaceae	Bacteroides acidifaciens	15.34	15.07	0	0	0	0	0	0	0	0	0
A0A116LF04	Carbohydrate metabolism	Putative N-acetylmannosamine-6-phosphate 2-epimerase (EC 5.1.3.9) (ManNAc-6-P epimerase)	Streptococcaceae	Streptococcus suis	15.77	0	0	14.63	0	0	0	0	0	0	0
R6A3X2	Carbohydrate metabolism	2,3-bisphosphoglycerate-independent phosphoglycerate mutase (BPG-independent PGAM) (Phosphoglyceromutase) (iPGM) (EC 5.4.2.12)	Prevotellaceae	Prevotella sp. CAG:5226	14.95	0	15.43	0	0	0	0	0	0	0	0
E2NNK6	Carbohydrate metabolism	Beta-galactosidase (EC 3.2.1.23) (Lactase)	Erysipelotrichaceae	Catenibacterium mitsuokai (strain DSM 15897 / JCM 10609 / CIP 106738 / RCA14-39)	0	14.59	0	0	15.79	0	0	0	0	0	0
A0A1X6WJK3	Carbohydrate metabolism	Maltose phosphorylase / Trehalose phosphorylase (EC 2.4.1.64) (EC 2.4.1.8)	Enterococcaceae	Vagococcus fluvialis bH819	0	0	0	14.44	0	0	0	0	0	0	15.93
F3YCV0	Carbohydrate metabolism	Uronate isomerase (EC 5.3.1.12) (Glucuronate isomerase) (Uronic isomerase)	Enterococcaceae	Melissococcus plutonius (strain ATCC 35311 / CIP 104052 / LMG 20360 / NCIMB 702443)	15.44	0	14.93	0	0	0	0	0	0	0	0
A0A0R2FJQ4	Carbohydrate metabolism	Fumarate reductase	Lactobacillaceae	Lactobacillus similis DSM 23365 = JCM 2765	0	0	0	0	14.88	0	0	15.48	0	0	0
A0A3S5I3L5	Carbohydrate metabolism	2-dehydro-3-deoxygluconokinase	Enterobacteriaceae	Citrobacter werkmanii	0	15.36	0	0	0	0	0	14.97	0	0	0
A0A3E5BTD9	Carbohydrate metabolism	UDP-galactopyranose mutase (EC 5.4.99.9)	Bacteroidaceae	Bacteroides uniformis	13.97	0	0	0	0	0	0	0	16.36	0	0
A0A1Y2SZP4	Carbohydrate metabolism	Beta-glucosidase (EC 3.2.1.21)	Bifidobacteriaceae	Alloscardovia macacae	15.82	0	0	14.49	0	0	0	0	0	0	0
A0A353TRL3	Carbohydrate metabolism	Glucose-1-phosphate adenylyltransferase (EC 2.7.7.27) (Fragment)	Erysipelotrichaceae	Erysipelotrichaceae bacterium	0	0	15.17	0	0	0	0	0	0	0	15.13
A0A3M0NNW8	Carbohydrate metabolism	D-2-hydroxyacid dehydrogenase	Lactobacillaceae	Lactobacillus sp. ESL0263	0	18.05	0	0	0	12.24	0	0	0	0	0
R6SV93	Carbohydrate metabolism	Beta-galactosidase (EC 3.2.1.23) (Lactase)	Bacteroidaceae	Bacteroides sp. CAG:770	0	0	14.83	15.42	0	0	0	0	0	0	0
L1N9F8	Carbohydrate metabolism	Glutamate--ammonia ligase, catalytic domain protein	Prevotellaceae	Prevotella saccharolytica F0055	15.32	14.92	0	0	0	0	0	0	0	0	0
I2JAD8	Carbohydrate metabolism	NLI interacting factor-like phosphatase	Streptococcaceae	Streptococcus sp. SK643	15.32	14.92	0	0	0	0	0	0	0	0	0
M2PZE6	Carbohydrate metabolism	Phosphoglucosamine mutase (EC 5.4.2.10)	Erysipelotrichaceae	Eggerthia catenaformis OT 569 = DSM 20559	0	0	0	0	14.78	0	15.46	0	0	0	0
A0A429ZT47	Carbohydrate metabolism	PfkB domain-containing protein	Enterococcaceae	Vagococcus salmoninarum	0	15.54	0	0	0	14.7	0	0	0	0	0
E6LHF8	Carbohydrate metabolism	UDP-N-acetylglucosamine 1-carboxyvinyltransferase (EC 2.5.1.7) (Enoylpyruvate transferase) (UDP-N-acetylglucosamine enolpyruvyl transferase) (EPT)	Enterococcaceae	Enterococcus italicus (strain DSM 15952 / LMG 22039 / TP 1.5)	0	0	0	0	0	14.99	0	0	0	0	15.24
A0A1L8SY94	Carbohydrate metabolism	Dihydrolipoyl dehydrogenase (EC 1.8.1.4)	Enterococcaceae	Enterococcus devriesei	15.75	0	0	0	14.47	0	0	0	0	0	0
A0A429ZRB9	Carbohydrate metabolism	Glyoxalase	Enterococcaceae	Vagococcus sp. SS1994	0	0	0	12.82	0	17.4	0	0	0	0	0
A0A318FD14	Carbohydrate metabolism	Propionaldehyde dehydrogenase	Enterobacteriaceae	Klebsiella oxytoca	15.75	0	0	0	14.47	0	0	0	0	0	0
A0A447MVX2	Carbohydrate metabolism	Succinyl-CoA synthetase subunit beta (EC 6.2.1.5)	Enterobacteriaceae	Salmonella enterica I	0	0	0	0	0	15.49	0	14.7	0	0	0
A0A0R1SBP1	Carbohydrate metabolism	Fumarate hydratase class II (Fumarase C) (EC 4.2.1.2) (Aerobic fumarase) (Iron-independent fumarase)	Lactobacillaceae	Lactobacillus versmoldensis DSM 14857 = KCTC 3814	15.81	0	0	0	14.37	0	0	0	0	0	0
A0A485C3S5	Carbohydrate metabolism	Aryl-phospho-beta-D-glucosidase BglA (EC 3.2.1.86)	Enterobacteriaceae	Raoultella terrigena (Klebsiella terrigena)	14.68	0	0	0	0	0	0	0	15.48	0	0
A0A3T5CMQ8	Carbohydrate metabolism	Acetyl-CoA C-acetyltransferase (EC 2.3.1.9) (Fragment)	Enterobacteriaceae	Escherichia coli	0	0	0	0	18.3	0	11.85	0	0	0	0
V6DLZ6	Carbohydrate metabolism	Beta-galactosidase (EC 3.2.1.23) (Lactase)	Lactobacillaceae	Lactobacillus salivarius cp400	0	0	0	15.16	0	0	0	14.99	0	0	0
A0A1Q6I092	Carbohydrate metabolism	Glycosyl hydrolase family 20 (Fragment)	Bacteroidaceae	Bacteroides uniformis	0	0	0	0	17.02	0	0	13.13	0	0	0
V6Q479	Carbohydrate metabolism	Dihydrolipoyl dehydrogenase (EC 1.8.1.4)	Enterococcaceae	Vagococcus lutrae LBD1	0	0	0	0	14.66	0	0	0	15.47	0	0
R2Q5B7	Carbohydrate metabolism	Aldehyde dehydrogenase	Enterococcaceae	Enterococcus pallens ATCC BAA-351	17.02	13.11	0	0	0	0	0	0	0	0	0
A0A242A4G8	Carbohydrate metabolism	Beta-glucosidase	Enterococcaceae	Enterococcus sp. 8G7_MSG3316	15.03	0	15.1	0	0	0	0	0	0	0	0
A0A081QWY9	Carbohydrate metabolism	Alpha-galactosidase (EC 3.2.1.22)	Streptococcaceae	Streptococcus mitis	0	13.21	16.9	0	0	0	0	0	0	0	0
A0A366F832	Carbohydrate metabolism	Trehalose-6-phosphate hydrolase	Enterobacteriaceae	Pseudocitrobacter faecalis	0	13.21	16.9	0	0	0	0	0	0	0	0
D1PXL9	Carbohydrate metabolism	D,D-heptose 1,7-bisphosphate phosphatase (EC 2.7.7.13)	Prevotellaceae	Prevotella bergensis DSM 17361	0	13.62	0	0	16.48	0	0	0	0	0	0
H4GKB7	Carbohydrate metabolism	2,3-bisphosphoglycerate-dependent phosphoglycerate mutase (BPG-dependent PGAM) (PGAM) (Phosphoglyceromutase) (dPGM) (EC 5.4.2.11)	Lactobacillaceae	Lactobacillus gastricus PS3	0	0	0	0	0	0	0	0	14.86	15.22	0
G8LLS8	Carbohydrate metabolism	Alpha-galactosidase (EC 3.2.1.22)	Enterobacteriaceae	Enterobacter ludwigii	15.02	0	0	0	15.02	0	0	0	0	0	0
A0A379D8U2	Carbohydrate metabolism	L-lactate dehydrogenase (EC 1.1.-.-)	Enterobacteriaceae	Pluralibacter gergoviae (Enterobacter gergoviae)	0	15.64	0	14.39	0	0	0	0	0	0	0
A0A094Z802	Carbohydrate metabolism	Pyruvate-flavodoxin oxidoreductase (EC 1.2.7.1) (Pyruvate:ferredoxin (Flavodoxin) oxidoreductase)	Enterobacteriaceae	Klebsiella pneumoniae	0	0	0	11.77	0	18.25	0	0	0	0	0
A0A1Y4QCX3	Carbohydrate metabolism	Deoxyribose-phosphate aldolase (DERA) (EC 4.1.2.4) (2-deoxy-D-ribose 5-phosphate aldolase) (Phosphodeoxyriboaldolase) (Deoxyriboaldolase)	Erysipelotrichaceae	Erysipelatoclostridium sp. An15	0	15.31	0	0	0	14.63	0	0	0	0	0
A0A139NI56	Carbohydrate metabolism	Acetyl-coenzyme A carboxylase carboxyl transferase subunit beta (ACCase subunit beta) (Acetyl-CoA carboxylase carboxyltransferase subunit beta) (EC 2.1.3.15)	Streptococcaceae	Streptococcus sp. DD12	0	0	0	0	0	14.53	15.39	0	0	0	0
A0A430AH34	Carbohydrate metabolism	Serine hydroxymethyltransferase (SHMT) (Serine methylase) (EC 2.1.2.1)	Enterococcaceae	Vagococcus entomophilus	0	0	0	12.84	0	17.08	0	0	0	0	0
R3W674	Carbohydrate metabolism	6-phospho-beta-glucosidase	Enterococcaceae	Enterococcus phoeniculicola ATCC BAA-412	15.11	0	14.8	0	0	0	0	0	0	0	0
R7LHB1	Carbohydrate metabolism	Formate acetyltransferase	Prevotellaceae	Prevotella sp. CAG:891	15.03	0	0	0	0	0	0	0	14.86	0	0
G5JTX6	Carbohydrate metabolism	Galactose-1-phosphate uridylyltransferase (Gal-1-P uridylyltransferase) (EC 2.7.7.12) (UDP-glucose--hexose-1-phosphate uridylyltransferase)	Streptococcaceae	Streptococcus criceti HS-6	0	0	14.9	0	0	0	0	0	14.96	0	0
A0A357QYE4	Carbohydrate metabolism	Alpha-galactosidase (EC 3.2.1.22)	Erysipelotrichaceae	Erysipelotrichaceae bacterium	15.17	0	0	14.68	0	0	0	0	0	0	0
A0A3T5VC66	Carbohydrate metabolism	Aminoimidazole riboside kinase	Enterobacteriaceae	Escherichia albertii	15.64	14.21	0	0	0	0	0	0	0	0	0
A0A2T4T5K8	Carbohydrate metabolism	Beta-galactosidase	Prevotellaceae	Prevotella sp. oral taxon 820	0	0	0	0	0	0	0	14.63	15.21	0	0
A0A355XYJ0	Carbohydrate metabolism	Beta-galactosidase (EC 3.2.1.23) (Fragment)	Prevotellaceae	Prevotella sp.	13.59	0	0	0	16.22	0	0	0	0	0	0
F5WWV6	Carbohydrate metabolism	AMP-binding enzyme family protein	Streptococcaceae	Streptococcus gallolyticus (strain ATCC 43143 / F-1867)	0	14.43	0	0	0	0	0	15.37	0	0	0
A0A0R2L9Q5	Carbohydrate metabolism	Beta-galactosidase (GH35)	Lactobacillaceae	Lactobacillus pobuzihii	15.41	14.38	0	0	0	0	0	0	0	0	0
V8C2B7	Carbohydrate metabolism	Mannose-1-phosphate guanylyltransferase/mannose-6-phosphate isomerase	Prevotellaceae	Prevotella oralis CC98A	0	0	15.27	0	0	0	0	0	14.5	0	0
W1VN88	Carbohydrate metabolism	Beta-galactosidase (Fragment)	Streptococcaceae	Streptococcus parasanguinis DORA_23_24	0	0	0	15.54	0	0	0	14.2	0	0	0
I7QVN4	Carbohydrate metabolism	Acetyl-CoA acetyltransferase	Streptococcaceae	Streptococcus canis FSL Z3-227	0	0	0	0	14.99	0	0	14.74	0	0	0
A0A0R2BT70	Carbohydrate metabolism	Tagatose-6-phosphate kinase (EC 2.7.1.144)	Lactobacillaceae	Lactobacillus dextrinicus DSM 20335	15.56	14.17	0	0	0	0	0	0	0	0	0
A0A2S6HYW2	Carbohydrate metabolism	5-dehydro-2-deoxygluconokinase	Bacteroidaceae	Bacteroides xylanolyticus	15.12	14.61	0	0	0	0	0	0	0	0	0
A0A3S8RN30	Carbohydrate metabolism	Glutamine synthetase type III	Erysipelotrichaceae	Erysipelothrix sp. 15TAL0474	0	0	0	0	14.61	0	0	0	0	0	15.1
E6IBS3	Carbohydrate metabolism	UDP-N-acetylenolpyruvoylglucosamine reductase (EC 1.3.1.98) (UDP-N-acetylmuramate dehydrogenase)	Enterococcaceae	Enterococcus faecalis TX0645	0	0	0	14.98	0	0	0	14.72	0	0	0
A0A429Z8L6	Carbohydrate metabolism	Acetyl-coenzyme A carboxylase carboxyl transferase subunit beta (ACCase subunit beta) (Acetyl-CoA carboxylase carboxyltransferase subunit beta) (EC 2.1.3.15)	Enterococcaceae	Vagococcus humatus	0	0	15.91	0	0	0	0	0	13.76	0	0
R5NC02	Carbohydrate metabolism	Putative mannose-1-phosphate guanylyltransferase/mannose-6-phosphate isomerase	Prevotellaceae	Paraprevotella clara CAG:116	16.08	0	0	0	0	0	0	0	0	13.58	0
R7GN14	Carbohydrate metabolism	Alpha-galactosidase (EC 3.2.1.22)	Erysipelotrichaceae	Catenibacterium sp. CAG:290	0	0	0	14.9	0	14.73	0	0	0	0	0
A0A3N0HYN2	Carbohydrate metabolism	4-alpha-glucanotransferase (EC 2.4.1.25) (Amylomaltase) (Disproportionating enzyme)	Erysipelotrichaceae	Clostridium sp. YH-panp20	14.68	0	14.9	0	0	0	0	0	0	0	0
A0A2C9XJP2	Carbohydrate metabolism	6-phospho-beta-galactosidase (EC 3.2.1.85)	Enterococcaceae	Enterococcus sp. 2G9_DIV0600	0	0	0	15.07	0	14.51	0	0	0	0	0
A0A3R6L5M3	Carbohydrate metabolism	6-phospho-beta-glucosidase (EC 3.2.1.86)	Erysipelotrichaceae	Erysipelotrichaceae bacterium AM17-60	0	0	0	0	16.05	0	0	0	0	13.53	0
A0A495AHT2	Carbohydrate metabolism	Beta-glucosidase BglX	Enterobacteriaceae	Enterobacter sp. R1(2018)	0	14.76	14.82	0	0	0	0	0	0	0	0
R6SW49	Carbohydrate metabolism	Beta-phosphoglucomutase/glucose-1-phosphate phosphodismutase	Lactobacillaceae	Lactobacillus ruminis CAG:367	0	14.96	0	0	0	14.62	0	0	0	0	0
A0A354LXB8	Carbohydrate metabolism	Sugar kinase	Erysipelotrichaceae	Erysipelotrichaceae bacterium	0	14.84	0	0	0	0	0	0	14.74	0	0
A0A1U7NPH9	Carbohydrate metabolism	GalKase_gal_bdg domain-containing protein	Erysipelotrichaceae	Dubosiella newyorkensis	15.09	0	0	0	0	14.47	0	0	0	0	0
A0A242LMF6	Carbohydrate metabolism	Permease IIC component	Enterococcaceae	Enterococcus sp. 7D2_DIV0200	15.09	0	0	0	0	14.47	0	0	0	0	0
R0ERC8	Carbohydrate metabolism	Glutamine synthetase (EC 6.3.1.2)	Lactobacillaceae	Pediococcus acidilactici D3	0	0	0	12.83	16.72	0	0	0	0	0	0
A0A412MQ24	Carbohydrate metabolism	UDP-glucose 6-dehydrogenase (EC 1.1.1.22)	Bacteroidaceae	Bacteroides uniformis	14.31	0	15.23	0	0	0	0	0	0	0	0
A0A0R1Q884	Carbohydrate metabolism	Glutamine synthetase (EC 6.3.1.2)	Lactobacillaceae	Lactobacillus uvarum DSM 19971	0	13.9	0	0	15.62	0	0	0	0	0	0
F2CBF2	Carbohydrate metabolism	Neopullulanase (EC 3.2.1.135)	Streptococcaceae	Streptococcus sanguinis SK408	0	0	0	12.58	0	0	0	16.92	0	0	0
A0A060C647	Carbohydrate metabolism	CAZy families CE8 protein (Fragment)	Enterobacteriaceae	uncultured Salmonella sp.	0	0	0	0	0	0	15.29	14.19	0	0	0
A0A3G9J490	Carbohydrate metabolism	Maltodextrin glucosidase	Erysipelotrichaceae	Intestinibaculum porci	14.76	14.71	0	0	0	0	0	0	0	0	0
A8RCJ7	Carbohydrate metabolism	Alpha amylase, catalytic domain protein	Erysipelotrichaceae	Absiella dolichum DSM 3991	14.76	14.7	0	0	0	0	0	0	0	0	0
A0A422Z5S8	Carbohydrate metabolism	Thiamine pyrophosphate-requiring protein	Enterobacteriaceae	Klebsiella pneumoniae	0	0	0	13.54	15.9	0	0	0	0	0	0
A0A1Q9YHM0	Carbohydrate metabolism	Fumarate hydratase class II (Fumarase C) (EC 4.2.1.2) (Aerobic fumarase) (Iron-independent fumarase)	Erysipelotrichaceae	Faecalibaculum rodentium	14.86	0	0	0	14.56	0	0	0	0	0	0
V5CKW3	Carbohydrate metabolism	Phosphoenolpyruvate carboxykinase (ATP) (PCK) (PEP carboxykinase) (PEPCK) (EC 4.1.1.49)	Enterobacteriaceae	Enterobacter cloacae S611	0	14.88	0	0	0	0	0	14.51	0	0	0
A0A380JXY2	Carbohydrate metabolism	Pullulanase, type I (EC 3.2.1.41)	Streptococcaceae	Streptococcus dysgalactiae subsp. dysgalactiae	15.04	14.34	0	0	0	0	0	0	0	0	0
S1N496	Carbohydrate metabolism	Aconitate hydratase (Aconitase) (EC 4.2.1.3)	Enterococcaceae	Enterococcus columbae DSM 7374 = ATCC 51263	0	0	0	0	16.16	0	13.2	0	0	0	0
A0A376FD26	Carbohydrate metabolism	Cellulose synthase	Enterobacteriaceae	Enterobacter asburiae	0	0	0	0	0	14.27	0	15.08	0	0	0
A0A389M801	Carbohydrate metabolism	Trehalose-6-P hydrolase	Erysipelotrichaceae	Erysipelotrichaceae bacterium	0	15.47	0	13.85	0	0	0	0	0	0	0
A0A380JK44	Carbohydrate metabolism	Alpha-1,4 glucan phosphorylase (EC 2.4.1.1)	Streptococcaceae	Streptococcus constellatus	0	0	0	14.14	0	15.16	0	0	0	0	0
A0A3D4S472	Carbohydrate metabolism	Biotin carboxylase (EC 6.3.4.14) (EC 6.4.1.2)	Enterococcaceae	Bavariicoccus seileri	0	0	0	0	0	0	14.62	14.68	0	0	0
A0A1V0JFA0	Carbohydrate metabolism	Sucrose phosphorylase (EC 2.4.1.7) (Sucrose glucosyltransferase)	Lactobacillaceae	Lactobacillus amylolyticus	0	0	14.52	0	0	0	14.78	0	0	0	0
W7P7F7	Carbohydrate metabolism	Bifunctional polymyxin resistance protein ArnA [Includes: UDP-4-amino-4-deoxy-L-arabinose formyltransferase (EC 2.1.2.13) (ArnAFT) (UDP-L-Ara4N formyltransferase);UDP-glucuronic acid oxidase, UDP-4-keto-hexauronic acid decarboxylating (EC 1.1.1.305) (ArnADH) (UDP-GlcUA decarboxylase) (UDP-glucuronic acid dehydrogenase)]	Enterobacteriaceae	Enterobacter sp. DC4	0	0	0	0	15.75	0	13.54	0	0	0	0
R7GMS8	Carbohydrate metabolism	Glycosyl hydrolase family 1	Erysipelotrichaceae	Catenibacterium sp. CAG:290	0	0	13.82	0	0	15.47	0	0	0	0	0
A0A3C1ECC2	Carbohydrate metabolism	Glycoside hydrolase family 1 protein (Fragment)	Erysipelotrichaceae	Erysipelotrichaceae bacterium	0	0	0	0	13.6	0	0	0	15.67	0	0
A0A367CGQ9	Carbohydrate metabolism	PTS EIIA type-1 domain-containing protein	Enterococcaceae	Enterococcus durans	0	0	0	0	0	0	15.72	13.5	0	0	0
F3SJM4	Carbohydrate metabolism	Type II secretory pathway, pullulanase PulA glycosidase (EC 3.2.1.41)	Streptococcaceae	Streptococcus sanguinis SK1087	0	0	0	0	0	0	0	15.31	0	0	13.91
K1A703	Carbohydrate metabolism	PTS glucose-specific enzyme IIABC component (Fragment)	Streptococcaceae	Streptococcus sp. GMD1S	0	0	0	0	0	0	0	14.93	0	14.28	0
A0A485C9M1	Carbohydrate metabolism	Aldehyde dehydrogenase B (EC 1.2.1.-)	Enterobacteriaceae	Raoultella terrigena (Klebsiella terrigena)	0	14.82	0	0	0	0	0	0	14.38	0	0
A0A1I0HEL4	Carbohydrate metabolism	UDP-N-acetylenolpyruvoylglucosamine reductase (EC 1.3.1.98) (UDP-N-acetylmuramate dehydrogenase)	Erysipelotrichaceae	[Clostridium] cocleatum	0	0	0	0	0	0	15.46	0	0	0	13.73
U5P6U7	Carbohydrate metabolism	1,4-alpha-glucan branching enzyme GlgB (EC 2.4.1.18) (1,4-alpha-D-glucan:1,4-alpha-D-glucan 6-glucosyl-transferase) (Alpha-(1->4)-glucan branching enzyme) (Glycogen branching enzyme) (BE)	Streptococcaceae	Streptococcus sp. I-G2	0	0	0	0	0	0	0	0	15.19	14	0
D7NBZ4	Carbohydrate metabolism	Mannonate dehydratase (EC 4.2.1.8) (D-mannonate hydro-lyase)	Prevotellaceae	Prevotella oris C735	14.15	15.04	0	0	0	0	0	0	0	0	0
A0A0R1PX30	Carbohydrate metabolism	Glyoxylate reductase	Lactobacillaceae	Lactobacillus uvarum DSM 19971	15.71	0	0	0	0	0	0	0	0	0	13.47
T0UKB7	Carbohydrate metabolism	6-phospho-beta-glucosidase (EC 3.2.1.86)	Streptococcaceae	Streptococcus sp. HSISB1	0	13.97	15.2	0	0	0	0	0	0	0	0
R7D0N4	Carbohydrate metabolism	2,3-bisphosphoglycerate-independent phosphoglycerate mutase (BPG-independent PGAM) (Phosphoglyceromutase) (iPGM) (EC 5.4.2.12)	Bacteroidaceae	Bacteroides sp. CAG:462	0	0	0	0	0	0	13.1	16.04	0	0	0
A0A379D875	Carbohydrate metabolism	Formate dehydrogenase-O major subunit (EC 1.17.1.9)	Enterobacteriaceae	Pluralibacter gergoviae (Enterobacter gergoviae)	0	0	0	0	15.9	0	0	0	0	13.23	0
I7JEZ1	Carbohydrate metabolism	Pyruvate-flavodoxin oxidoreductase (EC 1.2.7.-)	Streptococcaceae	Lactococcus raffinolactis 4877	0	14.67	0	0	0	14.44	0	0	0	0	0
U4TMA8	Carbohydrate metabolism	BglA	Lactobacillaceae	Lactobacillus shenzhenensis LY-73	0	0	0	0	0	0	14.92	14.18	0	0	0
R5W8X2	Carbohydrate metabolism	Acetate kinase (EC 2.7.2.1) (Acetokinase)	Erysipelotrichaceae	Coprobacillus sp. CAG:605	0	0	0	0	14.69	14.4	0	0	0	0	0
A0A2A5RKF7	Carbohydrate metabolism	N-acetylglucosamine-6-phosphate deacetylase	Streptococcaceae	Lactococcus fujiensis JCM 16395	0	0	0	0	0	0	14.94	14.15	0	0	0
A0A415TJD7	Carbohydrate metabolism	Glycoside hydrolase family 1 protein	Erysipelotrichaceae	Dielma fastidiosa	0	15.63	0	0	13.45	0	0	0	0	0	0
A0A0R1XHN4	Carbohydrate metabolism	Acetyl-coenzyme A carboxylase carboxyl transferase subunit beta (ACCase subunit beta) (Acetyl-CoA carboxylase carboxyltransferase subunit beta) (EC 2.1.3.15)	Lactobacillaceae	Lactobacillus harbinensis DSM 16991	0	0	14.83	0	14.23	0	0	0	0	0	0
S4E1W1	Carbohydrate metabolism	Putative aryl-phospho-beta-D-glucosidase BglA	Enterococcaceae	Enterococcus faecium SD3B-2	0	0	0	0	15.84	0	0	0	13.22	0	0
A0A1H0CN99	Carbohydrate metabolism	4-alpha-glucanotransferase	Prevotellaceae	Prevotella sp. BP1-145	0	15.02	0	0	14.02	0	0	0	0	0	0
D8WNB0	Carbohydrate metabolism	Elg3 (NnaA)	Enterobacteriaceae	Escherichia coli	0	0	0	15.26	0	13.78	0	0	0	0	0
A0A0R1F5B8	Carbohydrate metabolism	Neopullulanase	Lactobacillaceae	Lactobacillus casei DSM 20011 = JCM 1134	14.31	0	0	0	0	0	0	0	0	14.73	0
A0A098YV43	Carbohydrate metabolism	Beta-glucosidase	Prevotellaceae	Prevotella timonensis S9-PR14	0	0	0	0	0	0	15.24	13.79	0	0	0
S4B2Q1	Carbohydrate metabolism	Putative hexulose-6-phosphate isomerase	Enterococcaceae	Enterococcus casseliflavus 14-MB-W-14	0	0	0	0	14.57	14.45	0	0	0	0	0
A0A1Y4S351	Carbohydrate metabolism	Tagatose-bisphosphate aldolase	Erysipelotrichaceae	Massilimicrobiota sp. An134	0	14.5	0	0	0	0	14.45	0	0	0	0
A0A1Y4WS66	Carbohydrate metabolism	6-phospho-beta-glucosidase	Erysipelotrichaceae	Massilimicrobiota sp. An105	0	0	0	0	0	0	0	15.22	13.71	0	0
A0A1H4EL45	Carbohydrate metabolism	Beta-glucosidase	Prevotellaceae	Prevotella sp. tc2-28	0	0	0	0	0	0	15.43	0	0	13.5	0
A0A1K1M3D1	Carbohydrate metabolism	Nucleoside-diphosphate-sugar epimerase	Prevotellaceae	Prevotellaceae bacterium HUN156	0	0	15.03	13.87	0	0	0	0	0	0	0
I1ZMH6	Carbohydrate metabolism	Fructose-1,6-bisphosphatase class 3 (FBPase class 3) (EC 3.1.3.11) (D-fructose-1,6-bisphosphate 1-phosphohydrolase class 3)	Streptococcaceae	Streptococcus parasanguinis FW213	0	0	14.88	0	0	0	14.01	0	0	0	0
A0A1X7IBI4	Carbohydrate metabolism	UDP-glucose 6-dehydrogenase (EC 1.1.1.22)	Enterobacteriaceae	Cedecea sp. NFIX57	0	0	0	14.69	0	0	14.2	0	0	0	0
R2PZQ4	Carbohydrate metabolism	NTP_transferase domain-containing protein	Enterococcaceae	Enterococcus pallens ATCC BAA-351	13.89	14.97	0	0	0	0	0	0	0	0	0
[truncated: 5,705 more rows]

## Sheet: supp_file 7.2
Supplementary file 7: List of assigned proteins with metabolic functions based on KEGG Orthology (KO) database between healthy and atopic dermatitis groups.
[truncated: 5,450 more rows]

[truncated: 3 more sheets: supp_file 8, supp_file 9, supp_file 10]
